# Supplementary material for: Machine-Learning Predictions of Photoluminescence in Molecules Exhibiting Thermally Activated Delayed Fluorescence with Implicit Experimental Validation
Source: J Chem Inf Model. 2026 May 13;66(10):5757–63. doi: 10.1021/acs.jcim.6c00425 (PMC13213825; doi:10.1021/acs.jcim.6c00425)
Supplement: Supplementary file 2 [file ci6c00425_si_002.zip]

Archive with 7 entries (6 files):
- tadf-pl-datasets/
- tadf-pl-datasets/extracted_paper_dois.txt
- tadf-pl-datasets/TadfPL.csv
- tadf-pl-datasets/tadf_train_corrected_for_annotation.xlsx
- tadf-pl-datasets/test.csv
- tadf-pl-datasets/train.csv
- tadf-pl-datasets/val.csv
