# Supplementary material for: Machine-Learning Predictions of Photoluminescence in Molecules Exhibiting Thermally Activated Delayed Fluorescence with Implicit Experimental Validation
Source: J Chem Inf Model. 2026 May 13;66(10):5757–63. doi: 10.1021/acs.jcim.6c00425 (PMC13213825; doi:10.1021/acs.jcim.6c00425)
Supplement: Supplementary file 2 [file ci6c00425_si_002.zip › tadf-pl-datasets/extracted_paper_dois.txt]

10.1002/adem.201900897
10.1002/adem.202301584
10.1002/adfm.201302907
10.1002/adfm.201303389
10.1002/adfm.201303730
10.1002/adfm.201303926
10.1002/adfm.201400495
10.1002/adfm.201400948
10.1002/adfm.201401009
10.1002/adfm.201401867
10.1002/adfm.201402026
10.1002/adfm.201404260
10.1002/adfm.201470100
10.1002/adfm.201470164
10.1002/adfm.201470219
10.1002/adfm.201470257
10.1002/adfm.201502163
10.1002/adfm.201502995
10.1002/adfm.201503368
10.1002/adfm.201505014
10.1002/adfm.201505106
10.1002/adfm.201505493
10.1002/adfm.201505602
10.1002/adfm.201601257
10.1002/adfm.201601669
10.1002/adfm.201602276
10.1002/adfm.201602501
10.1002/adfm.201602507
10.1002/adfm.201603444
10.1002/adfm.201603520
10.1002/adfm.201603654
10.1002/adfm.201605245
10.1002/adfm.201606384
10.1002/adfm.201606458
10.1002/adfm.201670068
10.1002/adfm.201670074
10.1002/adfm.201670076
10.1002/adfm.201670249
10.1002/adfm.201670274
10.1002/adfm.201670275
10.1002/adfm.201670281
10.1002/adfm.201670288
10.1002/adfm.201700986
10.1002/adfm.201701314
10.1002/adfm.201703283
10.1002/adfm.201703902
10.1002/adfm.201703918
10.1002/adfm.201704927
10.1002/adfm.201705593
10.1002/adfm.201705813
10.1002/adfm.201706023
10.1002/adfm.201706088
10.1002/adfm.201706228
10.1002/adfm.201706922
10.1002/adfm.201707002
10.1002/adfm.201770041
10.1002/adfm.201770082
10.1002/adfm.201770084
10.1002/adfm.201770155
10.1002/adfm.201770157
10.1002/adfm.201770180
10.1002/adfm.201800051
10.1002/adfm.201800340
10.1002/adfm.201800429
10.1002/adfm.201800791
10.1002/adfm.201802031
10.1002/adfm.201802558
10.1002/adfm.201802597
10.1002/adfm.201802945
10.1002/adfm.201803369
10.1002/adfm.201807148
10.1002/adfm.201807541
10.1002/adfm.201807572
10.1002/adfm.201807599
10.1002/adfm.201807623
10.1002/adfm.201808022
10.1002/adfm.201808088
10.1002/adfm.201870045
10.1002/adfm.201870065
10.1002/adfm.201870071
10.1002/adfm.201870084
10.1002/adfm.201870112
10.1002/adfm.201870191
10.1002/adfm.201870193
10.1002/adfm.201870223
10.1002/adfm.201870238
10.1002/adfm.201901025
10.1002/adfm.201901317
10.1002/adfm.201901748
10.1002/adfm.201902981
10.1002/adfm.201905269
10.1002/adfm.201905282
10.1002/adfm.201906715
10.1002/adfm.201906738
10.1002/adfm.201906830
10.1002/adfm.201906898
10.1002/adfm.201907083
10.1002/adfm.201907126
10.1002/adfm.201907156
10.1002/adfm.201907282
10.1002/adfm.201907309
10.1002/adfm.201908568
10.1002/adfm.201908641
10.1002/adfm.201908677
10.1002/adfm.201908704
10.1002/adfm.201908715
10.1002/adfm.201908839
10.1002/adfm.201909102
10.1002/adfm.201910040
10.1002/adfm.201910633
10.1002/adfm.201970022
10.1002/adfm.201970023
10.1002/adfm.201970102
10.1002/adfm.201970104
10.1002/adfm.201970134
10.1002/adfm.201970262
10.1002/adfm.202000019
10.1002/adfm.202000580
10.1002/adfm.202000795
10.1002/adfm.202002064
10.1002/adfm.202002173
10.1002/adfm.202002323
10.1002/adfm.202002494
10.1002/adfm.202002681
10.1002/adfm.202002879
10.1002/adfm.202002916
10.1002/adfm.202003693
10.1002/adfm.202004831
10.1002/adfm.202004838
10.1002/adfm.202005165
10.1002/adfm.202005438
10.1002/adfm.202005765
10.1002/adfm.202005898
10.1002/adfm.202007167
10.1002/adfm.202007511
10.1002/adfm.202008332
10.1002/adfm.202009488
10.1002/adfm.202009817
10.1002/adfm.202010100
10.1002/adfm.202010281
10.1002/adfm.202011169
10.1002/adfm.202070037
10.1002/adfm.202070056
10.1002/adfm.202070103
10.1002/adfm.202070202
10.1002/adfm.202070208
10.1002/adfm.202070222
10.1002/adfm.202070229
10.1002/adfm.202070286
10.1002/adfm.202070296
10.1002/adfm.202070303
10.1002/adfm.202070345
10.1002/adfm.202100704
10.1002/adfm.202101312
10.1002/adfm.202101647
10.1002/adfm.202102017
10.1002/adfm.202102588
10.1002/adfm.202102739
10.1002/adfm.202102898
10.1002/adfm.202103273
10.1002/adfm.202103321
10.1002/adfm.202103875
10.1002/adfm.202104044
10.1002/adfm.202104529
10.1002/adfm.202104646
10.1002/adfm.202104980
10.1002/adfm.202105073
10.1002/adfm.202105092
10.1002/adfm.202105506
10.1002/adfm.202105805
10.1002/adfm.202106418
10.1002/adfm.202106912
10.1002/adfm.202110356
10.1002/adfm.202110623
10.1002/adfm.202112881
10.1002/adfm.202112969
10.1002/adfm.202113183
10.1002/adfm.202170004
10.1002/adfm.202170031
10.1002/adfm.202170102
10.1002/adfm.202170116
10.1002/adfm.202170140
10.1002/adfm.202170209
10.1002/adfm.202170225
10.1002/adfm.202170242
10.1002/adfm.202170281
10.1002/adfm.202170354
10.1002/adfm.202170362
10.1002/adfm.202170374
10.1002/adfm.202170378
10.1002/adfm.202201032
10.1002/adfm.202201256
10.1002/adfm.202201512
10.1002/adfm.202201772
10.1002/adfm.202203022
10.1002/adfm.202204087
10.1002/adfm.202204352
10.1002/adfm.202205077
10.1002/adfm.202205697
10.1002/adfm.202205967
10.1002/adfm.202207123
10.1002/adfm.202207324
10.1002/adfm.202208082
10.1002/adfm.202209163
10.1002/adfm.202209708
10.1002/adfm.202211059
10.1002/adfm.202211696
10.1002/adfm.202211893
10.1002/adfm.202212640
10.1002/adfm.202213056
10.1002/adfm.202213461
10.1002/adfm.202214530
10.1002/adfm.202214960
10.1002/adfm.202214962
10.1002/adfm.202215179
10.1002/adfm.202300105
10.1002/adfm.202300735
10.1002/adfm.202300910
10.1002/adfm.202301312
10.1002/adfm.202301327
10.1002/adfm.202302483
10.1002/adfm.202303756
10.1002/adfm.202304006
10.1002/adfm.202304398
10.1002/adfm.202304854
10.1002/adfm.202305249
10.1002/adfm.202305528
10.1002/adfm.202305560
10.1002/adfm.202306170
10.1002/adfm.202306394
10.1002/adfm.202306880
10.1002/adfm.202308096
10.1002/adfm.202309663
10.1002/adfm.202309770
10.1002/adfm.202310270
10.1002/adfm.202310500
10.1002/adfm.202312622
10.1002/adfm.202313701
10.1002/adfm.202313726
10.1002/adfm.202313897
10.1002/adfm.202314205
10.1002/adfm.202314533
10.1002/adfm.202315215
10.1002/adfm.202315935
10.1002/adfm.202316323
10.1002/adfm.202316355
10.1002/adfm.202370209
10.1002/adfm.202400449
10.1002/adfm.202401434
10.1002/adfm.202402036
10.1002/adfm.202402346
10.1002/adfm.202402428
10.1002/adfm.202402522
10.1002/adfm.202402578
10.1002/adfm.202402963
10.1002/adfm.202403191
10.1002/adfm.202403803
10.1002/adfm.202403831
10.1002/adfm.202404111
10.1002/adfm.202404148
10.1002/adfm.202404437
10.1002/adfm.202405491
10.1002/adfm.202405637
10.1002/adfm.202405669
10.1002/adfm.202407420
10.1002/adfm.202407528
10.1002/adfm.202408491
10.1002/adfm.202408550
10.1002/adfm.202409244
10.1002/adfm.202409592
10.1002/adfm.202410027
10.1002/adfm.202411496
10.1002/adfm.202411626
10.1002/adfm.202411745
10.1002/adfm.202411957
10.1002/adfm.202412044
10.1002/adfm.202412329
10.1002/adfm.202412780
10.1002/adfm.202412843
10.1002/adfm.202413524
10.1002/adfm.202413569
10.1002/adfm.202413579
10.1002/adfm.202413609
10.1002/adfm.202414178
10.1002/adfm.202414553
10.1002/adfm.202414635
10.1002/adfm.202414808
10.1002/adfm.202415633
10.1002/adfm.202418790
10.1002/adfm.202419495
10.1002/adfm.202419679
10.1002/adfm.202420362
10.1002/adfm.202420489
10.1002/adfm.202421020
10.1002/adfm.202422121
10.1002/adfm.202422927
10.1002/adfm.202422973
10.1002/adfm.202470168
10.1002/adfm.202470279
10.1002/adfm.202470287
10.1002/adfm.202503688
10.1002/adhm.201800299
10.1002/adhm.202101049
10.1002/adhm.202203292
10.1002/adhm.202300503
10.1002/adhm.202304223
10.1002/adhm.202404252
10.1002/adma.200990177
10.1002/adma.201300575
10.1002/adma.201300753
10.1002/adma.201370159
10.1002/adma.201370177
10.1002/adma.201400347
10.1002/adma.201401393
10.1002/adma.201401476
10.1002/adma.201401772
10.1002/adma.201402188
10.1002/adma.201404967
10.1002/adma.201405062
10.1002/adma.201405474
10.1002/adma.201470204
10.1002/adma.201470260
10.1002/adma.201470318
10.1002/adma.201470320
10.1002/adma.201500013
10.1002/adma.201501373
10.1002/adma.201501376
10.1002/adma.201502772
10.1002/adma.201502897
10.1002/adma.201503225
10.1002/adma.201503782
10.1002/adma.201504287
10.1002/adma.201504290
10.1002/adma.201504321
10.1002/adma.201504451
10.1002/adma.201504490
10.1002/adma.201504601
10.1002/adma.201505491
10.1002/adma.201505963
10.1002/adma.201506286
10.1002/adma.201506391
10.1002/adma.201570081
10.1002/adma.201570083
10.1002/adma.201570095
10.1002/adma.201570097
10.1002/adma.201570180
10.1002/adma.201570184
10.1002/adma.201570187
10.1002/adma.201570299
10.1002/adma.201600612
10.1002/adma.201601675
10.1002/adma.201602127
10.1002/adma.201604265
10.1002/adma.201604856
10.1002/adma.201606448
10.1002/adma.201670003
10.1002/adma.201670017
10.1002/adma.201670024
10.1002/adma.201670087
10.1002/adma.201670090
10.1002/adma.201670094
10.1002/adma.201670108
10.1002/adma.201670143
10.1002/adma.201670158
10.1002/adma.201670160
10.1002/adma.201670193
10.1002/adma.201670213
10.1002/adma.201670221
10.1002/adma.201670224
10.1002/adma.201670245
10.1002/adma.201670248
10.1002/adma.201700553
10.1002/adma.201701476
10.1002/adma.201701987
10.1002/adma.201702159
10.1002/adma.201702767
10.1002/adma.201702847
10.1002/adma.201704961
10.1002/adma.201705250
10.1002/adma.201705406
10.1002/adma.201705641
10.1002/adma.201706584
10.1002/adma.201707590
10.1002/adma.201770024
10.1002/adma.201770031
10.1002/adma.201770074
10.1002/adma.201770152
10.1002/adma.201770275
10.1002/adma.201770289
10.1002/adma.201770329
10.1002/adma.201770336
10.1002/adma.201800365
10.1002/adma.201801484
10.1002/adma.201802285
10.1002/adma.201802662
10.1002/adma.201803714
10.1002/adma.201804228
10.1002/adma.201804490
10.1002/adma.201807268
10.1002/adma.201807388
10.1002/adma.201807887
10.1002/adma.201808242
10.1002/adma.201870031
10.1002/adma.201870033
10.1002/adma.201870051
10.1002/adma.201870188
10.1002/adma.201870265
10.1002/adma.201870383
10.1002/adma.201900524
10.1002/adma.201901404
10.1002/adma.201901923
10.1002/adma.201902368
10.1002/adma.201902589
10.1002/adma.201903599
10.1002/adma.201904114
10.1002/adma.201904273
10.1002/adma.201906614
10.1002/adma.201906950
10.1002/adma.201908015
10.1002/adma.201908355
10.1002/adma.201970151
10.1002/adma.201970202
10.1002/adma.201970234
10.1002/adma.201970240
10.1002/adma.201970248
10.1002/adma.201970299
10.1002/adma.202000936
10.1002/adma.202001248
10.1002/adma.202003832
10.1002/adma.202003885
10.1002/adma.202003911
10.1002/adma.202004040
10.1002/adma.202004072
10.1002/adma.202004083
10.1002/adma.202004421
10.1002/adma.202006953
10.1002/adma.202007476
10.1002/adma.202007571
10.1002/adma.202007724
10.1002/adma.202008032
10.1002/adma.202008844
10.1002/adma.202070065
10.1002/adma.202070074
10.1002/adma.202070231
10.1002/adma.202070233
10.1002/adma.202070239
10.1002/adma.202070300
10.1002/adma.202070336
10.1002/adma.202070351
10.1002/adma.202070358
10.1002/adma.202100161
10.1002/adma.202100652
10.1002/adma.202101844
10.1002/adma.202103102
10.1002/adma.202103293
10.1002/adma.202103369
10.1002/adma.202103976
10.1002/adma.202105080
10.1002/adma.202106954
10.1002/adma.202107612
10.1002/adma.202107951
10.1002/adma.202108146
10.1002/adma.202108581
10.1002/adma.202109147
10.1002/adma.202110344
10.1002/adma.202110547
10.1002/adma.202170088
10.1002/adma.202170090
10.1002/adma.202170137
10.1002/adma.202170162
10.1002/adma.202170272
10.1002/adma.202170347
10.1002/adma.202200537
10.1002/adma.202200544
10.1002/adma.202200607
10.1002/adma.202201409
10.1002/adma.202201442
10.1002/adma.202201778
10.1002/adma.202202464
10.1002/adma.202202866
10.1002/adma.202204253
10.1002/adma.202204801
10.1002/adma.202205166
10.1002/adma.202206598
10.1002/adma.202207416
10.1002/adma.202207970
10.1002/adma.202208361
10.1002/adma.202208378
10.1002/adma.202208602
10.1002/adma.202208789
10.1002/adma.202209495
10.1002/adma.202210335
10.1002/adma.202210413
10.1002/adma.202210489
10.1002/adma.202210794
10.1002/adma.202211316
10.1002/adma.202211858
10.1002/adma.202211917
10.1002/adma.202212237
10.1002/adma.202270006
10.1002/adma.202270175
10.1002/adma.202270301
10.1002/adma.202270349
10.1002/adma.202300510
10.1002/adma.202300526
10.1002/adma.202300574
10.1002/adma.202300997
10.1002/adma.202301563
10.1002/adma.202301612
10.1002/adma.202301929
10.1002/adma.202303666
10.1002/adma.202304728
10.1002/adma.202305125
10.1002/adma.202305273
10.1002/adma.202305310
10.1002/adma.202305602
10.1002/adma.202306249
10.1002/adma.202306703
10.1002/adma.202307420
10.1002/adma.202307725
10.1002/adma.202308314
10.1002/adma.202310417
10.1002/adma.202311857
10.1002/adma.202311892
10.1002/adma.202313656
10.1002/adma.202313746
10.1002/adma.202370155
10.1002/adma.202370270
10.1002/adma.202370278
10.1002/adma.202400158
10.1002/adma.202401000
10.1002/adma.202401724
10.1002/adma.202402275
10.1002/adma.202402289
10.1002/adma.202402666
10.1002/adma.202402790
10.1002/adma.202403061
10.1002/adma.202403584
10.1002/adma.202403775
10.1002/adma.202404357
10.1002/adma.202404388
10.1002/adma.202404769
10.1002/adma.202404888
10.1002/adma.202405509
10.1002/adma.202406550
10.1002/adma.202407882
10.1002/adma.202407916
10.1002/adma.202408118
10.1002/adma.202408775
10.1002/adma.202408816
10.1002/adma.202409338
10.1002/adma.202409361
10.1002/adma.202409706
10.1002/adma.202409746
10.1002/adma.202410096
10.1002/adma.202411610
10.1002/adma.202412761
10.1002/adma.202414188
10.1002/adma.202414450
10.1002/adma.202414465
10.1002/adma.202414894
10.1002/adma.202415289
10.1002/adma.202415951
10.1002/adma.202416224
10.1002/adma.202416397
10.1002/adma.202418042
10.1002/adma.202418278
10.1002/adma.202419601
10.1002/adma.202500953
10.1002/admi.201901758
10.1002/admi.202100820
10.1002/admi.202101653
10.1002/admi.202200093
10.1002/admi.202200830
10.1002/admi.202270121
10.1002/admi.202300147
10.1002/admt.202000120
10.1002/admt.202202120
10.1002/admt.202300563
10.1002/admt.202401607
10.1002/adom.201400154
10.1002/adom.201400242
10.1002/adom.201400337
10.1002/adom.201400644
10.1002/adom.201500016
10.1002/adom.201500236
10.1002/adom.201500258
10.1002/adom.201570034
10.1002/adom.201600103
10.1002/adom.201600117
10.1002/adom.201600217
10.1002/adom.201600304
10.1002/adom.201600410
10.1002/adom.201600678
10.1002/adom.201600749
10.1002/adom.201600843
10.1002/adom.201600926
10.1002/adom.201600996
10.1002/adom.201670020
10.1002/adom.201670038
10.1002/adom.201670054
10.1002/adom.201700012
10.1002/adom.201700036
10.1002/adom.201700051
10.1002/adom.201700145
10.1002/adom.201700334
10.1002/adom.201700372
10.1002/adom.201700415
10.1002/adom.201700441
10.1002/adom.201700588
10.1002/adom.201700747
10.1002/adom.201700856
10.1002/adom.201701105
10.1002/adom.201701147
10.1002/adom.201701256
10.1002/adom.201770010
10.1002/adom.201770016
10.1002/adom.201770028
10.1002/adom.201770034
10.1002/adom.201770036
10.1002/adom.201770062
10.1002/adom.201770076
10.1002/adom.201770090
10.1002/adom.201770100
10.1002/adom.201770120
10.1002/adom.201800020
10.1002/adom.201800060
10.1002/adom.201800165
10.1002/adom.201800264
10.1002/adom.201800342
10.1002/adom.201800376
10.1002/adom.201800385
10.1002/adom.201800437
10.1002/adom.201800825
10.1002/adom.201800935
10.1002/adom.201800978
10.1002/adom.201800997
10.1002/adom.201801071
10.1002/adom.201801190
10.1002/adom.201801262
10.1002/adom.201801282
10.1002/adom.201801426
10.1002/adom.201801462
10.1002/adom.201801496
10.1002/adom.201801536
10.1002/adom.201801554
10.1002/adom.201801593
10.1002/adom.201801644
10.1002/adom.201801648
10.1002/adom.201801667
10.1002/adom.201801718
10.1002/adom.201801767
10.1002/adom.201870067
10.1002/adom.201870070
10.1002/adom.201900130
10.1002/adom.201900476
10.1002/adom.201900505
10.1002/adom.201900511
10.1002/adom.201900630
10.1002/adom.201900703
10.1002/adom.201900727
10.1002/adom.201901021
10.1002/adom.201901076
10.1002/adom.201901144
10.1002/adom.201901150
10.1002/adom.201901247
10.1002/adom.201901282
10.1002/adom.201901283
10.1002/adom.201901291
10.1002/adom.201901421
10.1002/adom.201901627
10.1002/adom.201901721
10.1002/adom.201901917
10.1002/adom.201902142
10.1002/adom.201902175
10.1002/adom.201902187
10.1002/adom.201970020
10.1002/adom.201970028
10.1002/adom.202000052
10.1002/adom.202000102
10.1002/adom.202000328
10.1002/adom.202000330
10.1002/adom.202000480
10.1002/adom.202000483
10.1002/adom.202000506
10.1002/adom.202000554
10.1002/adom.202000556
10.1002/adom.202000727
10.1002/adom.202000775
10.1002/adom.202000838
10.1002/adom.202000896
10.1002/adom.202000991
10.1002/adom.202001018
10.1002/adom.202001025
10.1002/adom.202001027
10.1002/adom.202001074
10.1002/adom.202001289
10.1002/adom.202001354
10.1002/adom.202001432
10.1002/adom.202001550
10.1002/adom.202001764
10.1002/adom.202001812
10.1002/adom.202001947
10.1002/adom.202001965
10.1002/adom.202001975
10.1002/adom.202002019
10.1002/adom.202002135
10.1002/adom.202002153
10.1002/adom.202002174
10.1002/adom.202002227
10.1002/adom.202100017
10.1002/adom.202100180
10.1002/adom.202100203
10.1002/adom.202100249
10.1002/adom.202100273
10.1002/adom.202100298
10.1002/adom.202100353
10.1002/adom.202100406
10.1002/adom.202100461
10.1002/adom.202100500
10.1002/adom.202100596
10.1002/adom.202100619
10.1002/adom.202100752
10.1002/adom.202100784
10.1002/adom.202100815
10.1002/adom.202100825
10.1002/adom.202100846
10.1002/adom.202100857
10.1002/adom.202100959
10.1002/adom.202100965
10.1002/adom.202100970
10.1002/adom.202101075
10.1002/adom.202101122
10.1002/adom.202101149
10.1002/adom.202101228
10.1002/adom.202101282
10.1002/adom.202101337
10.1002/adom.202101410
10.1002/adom.202101518
10.1002/adom.202101622
10.1002/adom.202101661
10.1002/adom.202101773
10.1002/adom.202101774
10.1002/adom.202101784
10.1002/adom.202101789
10.1002/adom.202101791
10.1002/adom.202101909
10.1002/adom.202101920
10.1002/adom.202101925
10.1002/adom.202101952
10.1002/adom.202101992
10.1002/adom.202102092
10.1002/adom.202102275
10.1002/adom.202102309
10.1002/adom.202102333
10.1002/adom.202102339
10.1002/adom.202102394
10.1002/adom.202102437
10.1002/adom.202102441
10.1002/adom.202102443
10.1002/adom.202102513
10.1002/adom.202102558
10.1002/adom.202102568
10.1002/adom.202102701
10.1002/adom.202102774
10.1002/adom.202170020
10.1002/adom.202170098
10.1002/adom.202200111
10.1002/adom.202200234
10.1002/adom.202200241
10.1002/adom.202200256
10.1002/adom.202200277
10.1002/adom.202200286
10.1002/adom.202200290
10.1002/adom.202200304
10.1002/adom.202200312
10.1002/adom.202200376
10.1002/adom.202200504
10.1002/adom.202200509
10.1002/adom.202200628
10.1002/adom.202200629
10.1002/adom.202200665
10.1002/adom.202200682
10.1002/adom.202200688
10.1002/adom.202200704
10.1002/adom.202200767
10.1002/adom.202200864
10.1002/adom.202201071
10.1002/adom.202201075
10.1002/adom.202201105
10.1002/adom.202201130
10.1002/adom.202201191
10.1002/adom.202201278
10.1002/adom.202201330
10.1002/adom.202201575
10.1002/adom.202201622
10.1002/adom.202201687
10.1002/adom.202201695
10.1002/adom.202201793
10.1002/adom.202201898
10.1002/adom.202201904
10.1002/adom.202202034
10.1002/adom.202202095
10.1002/adom.202202109
10.1002/adom.202202176
10.1002/adom.202202217
10.1002/adom.202202267
10.1002/adom.202202292
10.1002/adom.202202293
10.1002/adom.202202413
10.1002/adom.202202477
10.1002/adom.202202490
10.1002/adom.202202521
10.1002/adom.202202613
10.1002/adom.202202666
10.1002/adom.202202754
10.1002/adom.202202918
10.1002/adom.202202947
10.1002/adom.202202950
10.1002/adom.202202976
10.1002/adom.202202988
10.1002/adom.202203002
10.1002/adom.202203030
10.1002/adom.202203065
10.1002/adom.202270048
10.1002/adom.202270086
10.1002/adom.202300088
10.1002/adom.202300114
10.1002/adom.202300186
10.1002/adom.202300195
10.1002/adom.202300289
10.1002/adom.202300291
10.1002/adom.202300298
10.1002/adom.202300328
10.1002/adom.202300361
10.1002/adom.202300368
10.1002/adom.202300404
10.1002/adom.202300432
10.1002/adom.202300455
10.1002/adom.202300491
10.1002/adom.202300504
10.1002/adom.202300551
10.1002/adom.202300586
10.1002/adom.202300604
10.1002/adom.202300672
10.1002/adom.202300707
10.1002/adom.202300835
10.1002/adom.202300868
10.1002/adom.202300923
10.1002/adom.202300950
10.1002/adom.202300981
10.1002/adom.202300989
10.1002/adom.202301053
10.1002/adom.202301059
10.1002/adom.202301084
10.1002/adom.202301101
10.1002/adom.202301119
10.1002/adom.202301134
10.1002/adom.202301147
10.1002/adom.202301173
10.1002/adom.202301188
10.1002/adom.202301193
10.1002/adom.202301215
10.1002/adom.202301217
10.1002/adom.202301242
10.1002/adom.202301246
10.1002/adom.202301256
10.1002/adom.202301344
10.1002/adom.202301358
10.1002/adom.202301413
10.1002/adom.202301484
10.1002/adom.202301486
10.1002/adom.202301540
10.1002/adom.202301601
10.1002/adom.202301619
10.1002/adom.202301626
10.1002/adom.202301661
10.1002/adom.202301711
10.1002/adom.202301768
10.1002/adom.202301784
10.1002/adom.202301812
10.1002/adom.202301843
10.1002/adom.202301924
10.1002/adom.202301954
10.1002/adom.202302000
10.1002/adom.202302034
10.1002/adom.202302046
10.1002/adom.202302105
10.1002/adom.202302192
10.1002/adom.202302218
10.1002/adom.202302221
10.1002/adom.202302245
10.1002/adom.202302253
10.1002/adom.202302308
10.1002/adom.202302311
10.1002/adom.202302354
10.1002/adom.202302376
10.1002/adom.202302382
10.1002/adom.202302386
10.1002/adom.202302503
10.1002/adom.202302535
10.1002/adom.202302542
10.1002/adom.202302677
10.1002/adom.202302730
10.1002/adom.202302791
10.1002/adom.202302811
10.1002/adom.202302815
10.1002/adom.202302839
10.1002/adom.202302904
10.1002/adom.202302971
10.1002/adom.202302987
10.1002/adom.202303107
10.1002/adom.202303131
10.1002/adom.202303155
10.1002/adom.202303295
10.1002/adom.202303299
10.1002/adom.202303333
10.1002/adom.202303334
10.1002/adom.202370049
10.1002/adom.202400024
10.1002/adom.202400025
10.1002/adom.202400113
10.1002/adom.202400200
10.1002/adom.202400347
10.1002/adom.202400404
10.1002/adom.202400441
10.1002/adom.202400467
10.1002/adom.202400490
10.1002/adom.202400561
10.1002/adom.202400596
10.1002/adom.202400652
10.1002/adom.202400685
10.1002/adom.202400725
10.1002/adom.202400739
10.1002/adom.202400794
10.1002/adom.202400860
10.1002/adom.202400976
10.1002/adom.202401033
10.1002/adom.202401208
10.1002/adom.202401237
10.1002/adom.202401253
10.1002/adom.202401391
10.1002/adom.202401399
10.1002/adom.202401402
10.1002/adom.202401424
10.1002/adom.202401479
10.1002/adom.202401489
10.1002/adom.202401505
10.1002/adom.202401597
10.1002/adom.202401660
10.1002/adom.202401671
10.1002/adom.202401684
10.1002/adom.202401700
10.1002/adom.202401721
10.1002/adom.202401735
10.1002/adom.202401754
10.1002/adom.202401818
10.1002/adom.202401819
10.1002/adom.202401832
10.1002/adom.202401844
10.1002/adom.202401859
10.1002/adom.202401977
10.1002/adom.202402022
10.1002/adom.202402063
10.1002/adom.202402090
10.1002/adom.202402131
10.1002/adom.202402173
10.1002/adom.202402180
10.1002/adom.202402214
10.1002/adom.202402241
10.1002/adom.202402251
10.1002/adom.202402301
10.1002/adom.202402333
10.1002/adom.202402334
10.1002/adom.202402335
10.1002/adom.202402409
10.1002/adom.202402456
10.1002/adom.202402479
10.1002/adom.202402490
10.1002/adom.202402576
10.1002/adom.202402607
10.1002/adom.202402666
10.1002/adom.202402693
10.1002/adom.202402820
10.1002/adom.202402822
10.1002/adom.202402862
10.1002/adom.202402875
10.1002/adom.202402881
10.1002/adom.202402891
10.1002/adom.202402893
10.1002/adom.202402960
10.1002/adom.202402961
10.1002/adom.202402964
10.1002/adom.202403046
10.1002/adom.202403060
10.1002/adom.202403105
10.1002/adom.202403139
10.1002/adom.202403242
10.1002/adom.202403381
10.1002/adom.202403566
10.1002/adom.202470030
10.1002/adpr.202000096
10.1002/adpr.202000109
10.1002/adpr.202000201
10.1002/adpr.202100021
10.1002/adpr.202100031
10.1002/adpr.202100108
10.1002/adpr.202100141
10.1002/adpr.202100381
10.1002/adpr.202200124
10.1002/adpr.202200195
10.1002/adpr.202200204
10.1002/adpr.202200279
10.1002/adpr.202400022
10.1002/adpr.202400151
10.1002/adsc.201700260
10.1002/adsc.202200242
10.1002/adsc.202200589
10.1002/adsc.202300260
10.1002/adsc.202300682
10.1002/adsr.202300143
10.1002/adsu.202000203
10.1002/adts.201900076
10.1002/adts.201900185
10.1002/adts.202000028
10.1002/adts.202000037
10.1002/adts.202100416
10.1002/adts.202200056
10.1002/adts.202200494
10.1002/adts.202200633
10.1002/adts.202200725
10.1002/adts.202200850
10.1002/adts.202200863
10.1002/adts.202300363
10.1002/adts.202400197
10.1002/advs.201600080
10.1002/advs.201600166
10.1002/advs.201600502
10.1002/advs.201670003
10.1002/advs.201670063
10.1002/advs.201700872
10.1002/advs.201700989
10.1002/advs.201770018
10.1002/advs.201770039
10.1002/advs.201800436
10.1002/advs.201801187
10.1002/advs.201801629
10.1002/advs.201801938
10.1002/advs.201802039
10.1002/advs.201802297
10.1002/advs.201902087
10.1002/advs.201902508
10.1002/advs.202000804
10.1002/advs.202101074
10.1002/advs.202101137
10.1002/advs.202101326
10.1002/advs.202102141
10.1002/advs.202103041
10.1002/advs.202103975
10.1002/advs.202104435
10.1002/advs.202106018
10.1002/advs.202200825
10.1002/advs.202200992
10.1002/advs.202201150
10.1002/advs.202201182
10.1002/advs.202201470
10.1002/advs.202203596
10.1002/advs.202203997
10.1002/advs.202205070
10.1002/advs.202206420
10.1002/advs.202207003
10.1002/advs.202270015
10.1002/advs.202270125
10.1002/advs.202300139
10.1002/advs.202300406
10.1002/advs.202300808
10.1002/advs.202302619
10.1002/advs.202303192
10.1002/advs.202304204
10.1002/advs.202307354
10.1002/advs.202307675
10.1002/advs.202308897
10.1002/advs.202309016
10.1002/advs.202401664
10.1002/advs.202402632
10.1002/advs.202404269
10.1002/advs.202404621
10.1002/advs.202405604
10.1002/advs.202407254
10.1002/advs.202407278
10.1002/advs.202409925
10.1002/advs.202416853
10.1002/aelm.201500248
10.1002/aelm.201600101
10.1002/aelm.201670009
10.1002/aelm.201670012
10.1002/aelm.201800677
10.1002/aelm.201800708
10.1002/aelm.201900646
10.1002/aelm.201900804
10.1002/aelm.201900843
10.1002/aelm.201970027
10.1002/aelm.202000245
10.1002/aelm.202000255
10.1002/aelm.202000702
10.1002/aelm.202001090
10.1002/aelm.202101261
10.1002/aelm.202201264
10.1002/aelm.202300358
10.1002/aelm.202300616
10.1002/aelm.202370019
10.1002/aelm.202400788
10.1002/aesr.202200149
10.1002/aisy.202100037
10.1002/ajoc.201700576
10.1002/ajoc.201800003
10.1002/ajoc.201800248
10.1002/ajoc.201800378
10.1002/ajoc.201900641
10.1002/ajoc.202000038
10.1002/ajoc.202000128
10.1002/ajoc.202000133
10.1002/ajoc.202000165
10.1002/ajoc.202000445
10.1002/ajoc.202000465
10.1002/ajoc.202000475
10.1002/ajoc.202100191
10.1002/ajoc.202100780
10.1002/ajoc.202200423
10.1002/ajoc.202300067
10.1002/ajoc.202300574
10.1002/ajoc.202400226
10.1002/ajoc.202400282
10.1002/ajoc.202400284
10.1002/andp.201800482
10.1002/andp.202400253
10.1002/ange.201206289
10.1002/ange.201290072
10.1002/ange.201308486
10.1002/ange.201402615
10.1002/ange.201402992
10.1002/ange.201500203
10.1002/ange.201500242
10.1002/ange.201506335
10.1002/ange.201506687
10.1002/ange.201508270
10.1002/ange.201509224
10.1002/ange.201590022
10.1002/ange.201600113
10.1002/ange.201601136
10.1002/ange.201602239
10.1002/ange.201603232
10.1002/ange.201609459
10.1002/ange.201610453
10.1002/ange.201610727
10.1002/ange.201681911
10.1002/ange.201701246
10.1002/ange.201704435
10.1002/ange.201706464
10.1002/ange.201707193
10.1002/ange.201708119
10.1002/ange.201708876
10.1002/ange.201709125
10.1002/ange.201710637
10.1002/ange.201713321
10.1002/ange.201780611
10.1002/ange.201780913
10.1002/ange.201800198
10.1002/ange.201800834
10.1002/ange.201802060
10.1002/ange.201804218
10.1002/ange.201804483
10.1002/ange.201806323
10.1002/ange.201806800
10.1002/ange.201806922
10.1002/ange.201809945
10.1002/ange.201811353
10.1002/ange.201811542
10.1002/ange.201811660
10.1002/ange.201811703
10.1002/ange.201814462
10.1002/ange.201881111
10.1002/ange.201882013
10.1002/ange.201882313
10.1002/ange.201900283
10.1002/ange.201903332
10.1002/ange.201903920
10.1002/ange.201904272
10.1002/ange.201904427
10.1002/ange.201904433
10.1002/ange.201904863
10.1002/ange.201906371
10.1002/ange.201906575
10.1002/ange.201906698
10.1002/ange.201907572
10.1002/ange.201908567
10.1002/ange.201909760
10.1002/ange.201910421
10.1002/ange.201910719
10.1002/ange.201911035
10.1002/ange.201911266
10.1002/ange.201912340
10.1002/ange.201912984
10.1002/ange.201913210
10.1002/ange.201914249
10.1002/ange.201915164
10.1002/ange.201915556
10.1002/ange.201915953
10.1002/ange.201916666
10.1002/ange.202000185
10.1002/ange.202000608
10.1002/ange.202000940
10.1002/ange.202001141
10.1002/ange.202002555
10.1002/ange.202004857
10.1002/ange.202005584
10.1002/ange.202006081
10.1002/ange.202006197
10.1002/ange.202006545
10.1002/ange.202007210
10.1002/ange.202008264
10.1002/ange.202008885
10.1002/ange.202008912
10.1002/ange.202008940
10.1002/ange.202009077
10.1002/ange.202009101
10.1002/ange.202009867
10.1002/ange.202010498
10.1002/ange.202011384
10.1002/ange.202011770
10.1002/ange.202011852
10.1002/ange.202012070
10.1002/ange.202012891
10.1002/ange.202013051
10.1002/ange.202013332
10.1002/ange.202015411
10.1002/ange.202016089
10.1002/ange.202016914
10.1002/ange.202017328
10.1002/ange.202081611
10.1002/ange.202081911
10.1002/ange.202100423
10.1002/ange.202101538
10.1002/ange.202101870
10.1002/ange.202103037
10.1002/ange.202103070
10.1002/ange.202103075
10.1002/ange.202103187
10.1002/ange.202103192
10.1002/ange.202103479
10.1002/ange.202104145
10.1002/ange.202104755
10.1002/ange.202105032
10.1002/ange.202105628
10.1002/ange.202106490
10.1002/ange.202106570
10.1002/ange.202107830
10.1002/ange.202107848
10.1002/ange.202108011
10.1002/ange.202108283
10.1002/ange.202108540
10.1002/ange.202108943
10.1002/ange.202108999
10.1002/ange.202109041
10.1002/ange.202109224
10.1002/ange.202109229
10.1002/ange.202109335
10.1002/ange.202111172
10.1002/ange.202111805
10.1002/ange.202112794
10.1002/ange.202113075
10.1002/ange.202113206
10.1002/ange.202113577
10.1002/ange.202114100
10.1002/ange.202114981
10.1002/ange.202115140
10.1002/ange.202115823
10.1002/ange.202116810
10.1002/ange.202116927
10.1002/ange.202117608
10.1002/ange.202117872
10.1002/ange.202200059
10.1002/ange.202200290
10.1002/ange.202200337
10.1002/ange.202200343
10.1002/ange.202201588
10.1002/ange.202201815
10.1002/ange.202201886
10.1002/ange.202202227
10.1002/ange.202202232
10.1002/ange.202202380
10.1002/ange.202202381
10.1002/ange.202202898
10.1002/ange.202203358
10.1002/ange.202203844
10.1002/ange.202203982
10.1002/ange.202204279
10.1002/ange.202204652
10.1002/ange.202205380
10.1002/ange.202205556
10.1002/ange.202205684
10.1002/ange.202206157
10.1002/ange.202206861
10.1002/ange.202206916
10.1002/ange.202207125
10.1002/ange.202207204
10.1002/ange.202207619
10.1002/ange.202208679
10.1002/ange.202208735
10.1002/ange.202209211
10.1002/ange.202209343
10.1002/ange.202209425
10.1002/ange.202209438
10.1002/ange.202209984
10.1002/ange.202210210
10.1002/ange.202210490
10.1002/ange.202210687
10.1002/ange.202210864
10.1002/ange.202211628
10.1002/ange.202212575
10.1002/ange.202212861
10.1002/ange.202213051
10.1002/ange.202213157
10.1002/ange.202213392
10.1002/ange.202213463
10.1002/ange.202213585
10.1002/ange.202213697
10.1002/ange.202213823
10.1002/ange.202214281
10.1002/ange.202214424
10.1002/ange.202214908
10.1002/ange.202215226
10.1002/ange.202215522
10.1002/ange.202215655
10.1002/ange.202216473
10.1002/ange.202216729
10.1002/ange.202217045
10.1002/ange.202217080
10.1002/ange.202217287
10.1002/ange.202217470
10.1002/ange.202217512
10.1002/ange.202217530
10.1002/ange.202217616
10.1002/ange.202217620
10.1002/ange.202217653
10.1002/ange.202217918
10.1002/ange.202218142
10.1002/ange.202218156
10.1002/ange.202218405
10.1002/ange.202218632
10.1002/ange.202218892
10.1002/ange.202218911
10.1002/ange.202218947
10.1002/ange.202218965
10.1002/ange.202281511
10.1002/ange.202300492
10.1002/ange.202301109
10.1002/ange.202301930
10.1002/ange.202301988
10.1002/ange.202302160
10.1002/ange.202302478
10.1002/ange.202302483
10.1002/ange.202302550
10.1002/ange.202302761
10.1002/ange.202303093
10.1002/ange.202303262
10.1002/ange.202304020
10.1002/ange.202304104
10.1002/ange.202304711
10.1002/ange.202305018
10.1002/ange.202305108
10.1002/ange.202305182
10.1002/ange.202305501
10.1002/ange.202306413
10.1002/ange.202306471
10.1002/ange.202306768
10.1002/ange.202306879
10.1002/ange.202307178
10.1002/ange.202308410
10.1002/ange.202309104
10.1002/ange.202309718
10.1002/ange.202309760
10.1002/ange.202309913
10.1002/ange.202309923
10.1002/ange.202310047
10.1002/ange.202310335
10.1002/ange.202310388
10.1002/ange.202310636
10.1002/ange.202310943
10.1002/ange.202311572
10.1002/ange.202312297
10.1002/ange.202312326
10.1002/ange.202312600
10.1002/ange.202312666
10.1002/ange.202312927
10.1002/ange.202313084
10.1002/ange.202313254
10.1002/ange.202313890
10.1002/ange.202314447
10.1002/ange.202314483
10.1002/ange.202314500
10.1002/ange.202315210
10.1002/ange.202316190
10.1002/ange.202316300
10.1002/ange.202316479
10.1002/ange.202316710
10.1002/ange.202317597
10.1002/ange.202317631
10.1002/ange.202317683
10.1002/ange.202318026
10.1002/ange.202318433
10.1002/ange.202318516
10.1002/ange.202319089
10.1002/ange.202319664
10.1002/ange.202383562
10.1002/ange.202400089
10.1002/ange.202400661
10.1002/ange.202400742
10.1002/ange.202401120
10.1002/ange.202401835
10.1002/ange.202401949
10.1002/ange.202402020
10.1002/ange.202402052
10.1002/ange.202402634
10.1002/ange.202402704
10.1002/ange.202402865
10.1002/ange.202402915
10.1002/ange.202403727
10.1002/ange.202404739
10.1002/ange.202404978
10.1002/ange.202405081
10.1002/ange.202405412
10.1002/ange.202406880
10.1002/ange.202407102
10.1002/ange.202407277
10.1002/ange.202408522
10.1002/ange.202408712
10.1002/ange.202408769
10.1002/ange.202409020
10.1002/ange.202409162
10.1002/ange.202409580
10.1002/ange.202409670
10.1002/ange.202410414
10.1002/ange.202410514
10.1002/ange.202410792
10.1002/ange.202411054
10.1002/ange.202411102
10.1002/ange.202411268
10.1002/ange.202411323
10.1002/ange.202411464
10.1002/ange.202411588
10.1002/ange.202412437
10.1002/ange.202412691
10.1002/ange.202412720
10.1002/ange.202413151
10.1002/ange.202413295
10.1002/ange.202413536
10.1002/ange.202414326
10.1002/ange.202414383
10.1002/ange.202414488
10.1002/ange.202414882
10.1002/ange.202415113
10.1002/ange.202415607
10.1002/ange.202415680
10.1002/ange.202415856
10.1002/ange.202416154
10.1002/ange.202416425
10.1002/ange.202416518
10.1002/ange.202417200
10.1002/ange.202417372
10.1002/ange.202417458
10.1002/ange.202417593
10.1002/ange.202417868
10.1002/ange.202418008
10.1002/ange.202418097
10.1002/ange.202418348
10.1002/ange.202418516
10.1002/ange.202418546
10.1002/ange.202419323
10.1002/ange.202420070
10.1002/ange.202420139
10.1002/ange.202420156
10.1002/ange.202420253
10.1002/ange.202420417
10.1002/ange.202420474
10.1002/ange.202420489
10.1002/ange.202420628
10.1002/ange.202421036
10.1002/ange.202421102
10.1002/ange.202421421
10.1002/ange.202421656
10.1002/ange.202421664
10.1002/ange.202422125
10.1002/ange.202423002
10.1002/ange.202423602
10.1002/ange.202423670
10.1002/ange.202423787
10.1002/ange.202423812
10.1002/ange.202423960
10.1002/ange.202424593
10.1002/ange.202424795
10.1002/ange.202424918
10.1002/ange.202424950
10.1002/ange.202425094
10.1002/ange.202425422
10.1002/ange.202500108
10.1002/ange.202500481
10.1002/ange.202501179
10.1002/ange.202501407
10.1002/ange.202501448
10.1002/ange.202501645
10.1002/ange.202501895
10.1002/ange.202502380
10.1002/anie.201206289
10.1002/anie.201290074
10.1002/anie.201308486
10.1002/anie.201402615
10.1002/anie.201402992
10.1002/anie.201500203
10.1002/anie.201500242
10.1002/anie.201506335
10.1002/anie.201506687
10.1002/anie.201508270
10.1002/anie.201509224
10.1002/anie.201600113
10.1002/anie.201601136
10.1002/anie.201602239
10.1002/anie.201603232
10.1002/anie.201609459
10.1002/anie.201610453
10.1002/anie.201610727
10.1002/anie.201681911
10.1002/anie.201682411
10.1002/anie.201701246
10.1002/anie.201704435
10.1002/anie.201706464
10.1002/anie.201707193
10.1002/anie.201708119
10.1002/anie.201708876
10.1002/anie.201709125
10.1002/anie.201710637
10.1002/anie.201712754
10.1002/anie.201713321
10.1002/anie.201780611
10.1002/anie.201780913
10.1002/anie.201800198
10.1002/anie.201800834
10.1002/anie.201802060
10.1002/anie.201804218
10.1002/anie.201804483
10.1002/anie.201806323
10.1002/anie.201806800
10.1002/anie.201806922
10.1002/anie.201809945
10.1002/anie.201811353
10.1002/anie.201811542
10.1002/anie.201811660
10.1002/anie.201811703
10.1002/anie.201812940
10.1002/anie.201814462
10.1002/anie.201881111
10.1002/anie.201882013
10.1002/anie.201882313
10.1002/anie.201900283
10.1002/anie.201903332
10.1002/anie.201903920
10.1002/anie.201904272
10.1002/anie.201904427
10.1002/anie.201904433
10.1002/anie.201904863
10.1002/anie.201906371
10.1002/anie.201906575
10.1002/anie.201906698
10.1002/anie.201907572
10.1002/anie.201908567
10.1002/anie.201909760
10.1002/anie.201910421
10.1002/anie.201910719
10.1002/anie.201911035
10.1002/anie.201911266
10.1002/anie.201912340
10.1002/anie.201912984
10.1002/anie.201913210
10.1002/anie.201914249
10.1002/anie.201915164
10.1002/anie.201915556
10.1002/anie.201915953
10.1002/anie.201916381
10.1002/anie.201916666
10.1002/anie.201980211
10.1002/anie.202000185
10.1002/anie.202000608
10.1002/anie.202000940
10.1002/anie.202001141
10.1002/anie.202002555
10.1002/anie.202004857
10.1002/anie.202005584
10.1002/anie.202006081
10.1002/anie.202006197
10.1002/anie.202006545
10.1002/anie.202007210
10.1002/anie.202008264
10.1002/anie.202008885
10.1002/anie.202008912
10.1002/anie.202008940
10.1002/anie.202009077
10.1002/anie.202009101
10.1002/anie.202009867
10.1002/anie.202010068
10.1002/anie.202010498
10.1002/anie.202011384
10.1002/anie.202011770
10.1002/anie.202011852
10.1002/anie.202012070
10.1002/anie.202012891
10.1002/anie.202013051
10.1002/anie.202013332
10.1002/anie.202015411
10.1002/anie.202016089
10.1002/anie.202016914
10.1002/anie.202017328
10.1002/anie.202080311
10.1002/anie.202081611
10.1002/anie.202081911
10.1002/anie.202100423
10.1002/anie.202101538
10.1002/anie.202101870
10.1002/anie.202103037
10.1002/anie.202103070
10.1002/anie.202103075
10.1002/anie.202103187
10.1002/anie.202103192
10.1002/anie.202103479
10.1002/anie.202104145
10.1002/anie.202104755
10.1002/anie.202105032
10.1002/anie.202105628
10.1002/anie.202106490
10.1002/anie.202106570
10.1002/anie.202107830
10.1002/anie.202107848
10.1002/anie.202108011
10.1002/anie.202108283
10.1002/anie.202108540
10.1002/anie.202108943
10.1002/anie.202108999
10.1002/anie.202109041
10.1002/anie.202109224
10.1002/anie.202109229
10.1002/anie.202109335
10.1002/anie.202111172
10.1002/anie.202111805
10.1002/anie.202112794
10.1002/anie.202113075
10.1002/anie.202113206
10.1002/anie.202113577
10.1002/anie.202114100
10.1002/anie.202114981
10.1002/anie.202115140
10.1002/anie.202115823
10.1002/anie.202116810
10.1002/anie.202116927
10.1002/anie.202117608
10.1002/anie.202117872
10.1002/anie.202200059
10.1002/anie.202200290
10.1002/anie.202200337
10.1002/anie.202200343
10.1002/anie.202201588
10.1002/anie.202201815
10.1002/anie.202201886
10.1002/anie.202202227
10.1002/anie.202202232
10.1002/anie.202202380
10.1002/anie.202202381
10.1002/anie.202202898
10.1002/anie.202203358
10.1002/anie.202203844
10.1002/anie.202203982
10.1002/anie.202204279
10.1002/anie.202204652
10.1002/anie.202205380
10.1002/anie.202205556
10.1002/anie.202205684
10.1002/anie.202206157
10.1002/anie.202206861
10.1002/anie.202206916
10.1002/anie.202207125
10.1002/anie.202207204
10.1002/anie.202207619
10.1002/anie.202208679
10.1002/anie.202208735
10.1002/anie.202209211
10.1002/anie.202209343
10.1002/anie.202209425
10.1002/anie.202209438
10.1002/anie.202209984
10.1002/anie.202210210
10.1002/anie.202210490
10.1002/anie.202210687
10.1002/anie.202210864
10.1002/anie.202211628
10.1002/anie.202212575
10.1002/anie.202212861
10.1002/anie.202213051
10.1002/anie.202213157
10.1002/anie.202213392
10.1002/anie.202213463
10.1002/anie.202213585
10.1002/anie.202213697
10.1002/anie.202213823
10.1002/anie.202214281
10.1002/anie.202214424
10.1002/anie.202214908
10.1002/anie.202215226
10.1002/anie.202215522
10.1002/anie.202215655
10.1002/anie.202216473
10.1002/anie.202216729
10.1002/anie.202217045
10.1002/anie.202217080
10.1002/anie.202217287
10.1002/anie.202217470
10.1002/anie.202217512
10.1002/anie.202217530
10.1002/anie.202217616
10.1002/anie.202217620
10.1002/anie.202217653
10.1002/anie.202217918
10.1002/anie.202218142
10.1002/anie.202218156
10.1002/anie.202218405
10.1002/anie.202218632
10.1002/anie.202218892
10.1002/anie.202218911
10.1002/anie.202218947
10.1002/anie.202218965
10.1002/anie.202281511
10.1002/anie.202300492
10.1002/anie.202301109
10.1002/anie.202301930
10.1002/anie.202301988
10.1002/anie.202302160
10.1002/anie.202302478
10.1002/anie.202302483
10.1002/anie.202302550
10.1002/anie.202302761
10.1002/anie.202303093
10.1002/anie.202303262
10.1002/anie.202304020
10.1002/anie.202304104
10.1002/anie.202304711
10.1002/anie.202305018
10.1002/anie.202305108
10.1002/anie.202305182
10.1002/anie.202305501
10.1002/anie.202306413
10.1002/anie.202306471
10.1002/anie.202306768
10.1002/anie.202306879
10.1002/anie.202307178
10.1002/anie.202308410
10.1002/anie.202309104
10.1002/anie.202309718
10.1002/anie.202309760
10.1002/anie.202309913
10.1002/anie.202309923
10.1002/anie.202310047
10.1002/anie.202310335
10.1002/anie.202310388
10.1002/anie.202310636
10.1002/anie.202310943
10.1002/anie.202311572
10.1002/anie.202312297
10.1002/anie.202312326
10.1002/anie.202312600
10.1002/anie.202312666
10.1002/anie.202312927
10.1002/anie.202313084
10.1002/anie.202313254
10.1002/anie.202313890
10.1002/anie.202314447
10.1002/anie.202314483
10.1002/anie.202315210
10.1002/anie.202316190
10.1002/anie.202316300
10.1002/anie.202316479
10.1002/anie.202316710
10.1002/anie.202317597
10.1002/anie.202317631
10.1002/anie.202317683
10.1002/anie.202318026
10.1002/anie.202318433
10.1002/anie.202318497
10.1002/anie.202318516
10.1002/anie.202319089
10.1002/anie.202319664
10.1002/anie.202383562
10.1002/anie.202400089
10.1002/anie.202400661
10.1002/anie.202400742
10.1002/anie.202400815
10.1002/anie.202401120
10.1002/anie.202401835
10.1002/anie.202401949
10.1002/anie.202402020
10.1002/anie.202402052
10.1002/anie.202402634
10.1002/anie.202402704
10.1002/anie.202402865
10.1002/anie.202402915
10.1002/anie.202403727
10.1002/anie.202404739
10.1002/anie.202404978
10.1002/anie.202405081
10.1002/anie.202405412
10.1002/anie.202406880
10.1002/anie.202407102
10.1002/anie.202407277
10.1002/anie.202408522
10.1002/anie.202408712
10.1002/anie.202408769
10.1002/anie.202409020
10.1002/anie.202409162
10.1002/anie.202409580
10.1002/anie.202409670
10.1002/anie.202410414
10.1002/anie.202410514
10.1002/anie.202410792
10.1002/anie.202411054
10.1002/anie.202411102
10.1002/anie.202411268
10.1002/anie.202411323
10.1002/anie.202411464
10.1002/anie.202411588
10.1002/anie.202412437
10.1002/anie.202412691
10.1002/anie.202412720
10.1002/anie.202413151
10.1002/anie.202413295
10.1002/anie.202413536
10.1002/anie.202414326
10.1002/anie.202414383
10.1002/anie.202414488
10.1002/anie.202414882
10.1002/anie.202415113
10.1002/anie.202415607
10.1002/anie.202415670
10.1002/anie.202415680
10.1002/anie.202415856
10.1002/anie.202416154
10.1002/anie.202416425
10.1002/anie.202416518
10.1002/anie.202417200
10.1002/anie.202417372
10.1002/anie.202417458
10.1002/anie.202417593
10.1002/anie.202417868
10.1002/anie.202418008
10.1002/anie.202418097
10.1002/anie.202418348
10.1002/anie.202418516
10.1002/anie.202418546
10.1002/anie.202419323
10.1002/anie.202420070
10.1002/anie.202420139
10.1002/anie.202420156
10.1002/anie.202420253
10.1002/anie.202420417
10.1002/anie.202420474
10.1002/anie.202420489
10.1002/anie.202420628
10.1002/anie.202421036
10.1002/anie.202421102
10.1002/anie.202421421
10.1002/anie.202421656
10.1002/anie.202421664
10.1002/anie.202422125
10.1002/anie.202423002
10.1002/anie.202423602
10.1002/anie.202423670
10.1002/anie.202423787
10.1002/anie.202423812
10.1002/anie.202423960
10.1002/anie.202424593
10.1002/anie.202424795
10.1002/anie.202424918
10.1002/anie.202424950
10.1002/anie.202425094
10.1002/anie.202425422
10.1002/anie.202500108
10.1002/anie.202500481
10.1002/anie.202501179
10.1002/anie.202501407
10.1002/anie.202501448
10.1002/anie.202501645
10.1002/anie.202501895
10.1002/anie.202502380
10.1002/asia.201402463
10.1002/asia.201600538
10.1002/asia.201600727
10.1002/asia.201601384
10.1002/asia.201601626
10.1002/asia.201601641
10.1002/asia.201700800
10.1002/asia.201700889
10.1002/asia.201701292
10.1002/asia.201800173
10.1002/asia.201800264
10.1002/asia.201801578
10.1002/asia.201801588
10.1002/asia.201801666
10.1002/asia.201801867
10.1002/asia.201900388
10.1002/asia.201900401
10.1002/asia.201901138
10.1002/asia.201901311
10.1002/asia.201901376
10.1002/asia.201901469
10.1002/asia.202000727
10.1002/asia.202000980
10.1002/asia.202001091
10.1002/asia.202001173
10.1002/asia.202100091
10.1002/asia.202100397
10.1002/asia.202100534
10.1002/asia.202100559
10.1002/asia.202200266
10.1002/asia.202200402
10.1002/asia.202201041
10.1002/asia.202300076
10.1002/asia.202300213
10.1002/asia.202300276
10.1002/asia.202300899
10.1002/asia.202300940
10.1002/asia.202301142
10.1002/asia.202400340
10.1002/asia.202400664
10.1002/asia.202400679
10.1002/asia.202400721
10.1002/asia.202400741
10.1002/asia.202400784
10.1002/asia.202400827
10.1002/asia.202400925
10.1002/asia.202400957
10.1002/asia.202401226
10.1002/asia.202401326
10.1002/asia.202401394
10.1002/asia.202401640
10.1002/asia.202401857
10.1002/cctc.202200990
10.1002/cctc.202300661
10.1002/ceat.201690004
10.1002/celc.201902102
10.1002/chem.200601580
10.1002/chem.200790041
10.1002/chem.201501282
10.1002/chem.201600077
10.1002/chem.201601686
10.1002/chem.201602410
10.1002/chem.201602705
10.1002/chem.201603847
10.1002/chem.201604303
10.1002/chem.201604883
10.1002/chem.201605036
10.1002/chem.201683111
10.1002/chem.201684611
10.1002/chem.201684661
10.1002/chem.201701726
10.1002/chem.201702131
10.1002/chem.201703675
10.1002/chem.201705041
10.1002/chem.201705262
10.1002/chem.201800133
10.1002/chem.201800822
10.1002/chem.201801739
10.1002/chem.201801799
10.1002/chem.201801822
10.1002/chem.201802030
10.1002/chem.201802819
10.1002/chem.201802876
10.1002/chem.201805201
10.1002/chem.201805323
10.1002/chem.201805358
10.1002/chem.201805616
10.1002/chem.201805813
10.1002/chem.201806285
10.1002/chem.201806286
10.1002/chem.201900856
10.1002/chem.201901047
10.1002/chem.201901135
10.1002/chem.201901231
10.1002/chem.201901457
10.1002/chem.201902116
10.1002/chem.201903476
10.1002/chem.201903707
10.1002/chem.201903877
10.1002/chem.201904411
10.1002/chem.201904415
10.1002/chem.201904477
10.1002/chem.201904590
10.1002/chem.201904651
10.1002/chem.201905345
10.1002/chem.201905473
10.1002/chem.201905559
10.1002/chem.201982263
10.1002/chem.202000233
10.1002/chem.202000355
10.1002/chem.202000518
10.1002/chem.202000754
10.1002/chem.202000926
10.1002/chem.202002348
10.1002/chem.202002549
10.1002/chem.202002655
10.1002/chem.202002916
10.1002/chem.202002968
10.1002/chem.202003709
10.1002/chem.202003712
10.1002/chem.202003855
10.1002/chem.202004042
10.1002/chem.202004328
10.1002/chem.202004657
10.1002/chem.202004719
10.1002/chem.202005144
10.1002/chem.202005185
10.1002/chem.202005214
10.1002/chem.202005360
10.1002/chem.202005456
10.1002/chem.202100235
10.1002/chem.202100748
10.1002/chem.202100906
10.1002/chem.202101188
10.1002/chem.202101654
10.1002/chem.202101807
10.1002/chem.202101819
10.1002/chem.202102131
10.1002/chem.202102133
10.1002/chem.202102136
10.1002/chem.202102765
10.1002/chem.202102766
10.1002/chem.202102875
10.1002/chem.202102969
10.1002/chem.202103012
10.1002/chem.202103020
10.1002/chem.202103550
10.1002/chem.202103768
10.1002/chem.202104161
10.1002/chem.202104214
10.1002/chem.202104408
10.1002/chem.202104411
10.1002/chem.202104497
10.1002/chem.202104624
10.1002/chem.202200458
10.1002/chem.202200510
10.1002/chem.202200576
10.1002/chem.202200770
10.1002/chem.202200826
10.1002/chem.202201006
10.1002/chem.202201605
10.1002/chem.202201782
10.1002/chem.202202288
10.1002/chem.202202305
10.1002/chem.202202434
10.1002/chem.202202439
10.1002/chem.202202572
10.1002/chem.202202594
10.1002/chem.202202636
10.1002/chem.202202809
10.1002/chem.202202909
10.1002/chem.202202967
10.1002/chem.202202998
10.1002/chem.202203282
10.1002/chem.202203414
10.1002/chem.202203444
10.1002/chem.202203464
10.1002/chem.202203585
10.1002/chem.202203604
10.1002/chem.202203660
10.1002/chem.202203670
10.1002/chem.202203737
10.1002/chem.202203800
10.1002/chem.202203980
10.1002/chem.202280761
10.1002/chem.202281261
10.1002/chem.202300034
10.1002/chem.202300368
10.1002/chem.202300381
10.1002/chem.202300428
10.1002/chem.202300680
10.1002/chem.202300701
10.1002/chem.202300867
10.1002/chem.202301114
10.1002/chem.202301197
10.1002/chem.202301324
10.1002/chem.202301369
10.1002/chem.202301504
10.1002/chem.202301912
10.1002/chem.202301921
10.1002/chem.202301957
10.1002/chem.202301997
10.1002/chem.202302383
10.1002/chem.202302459
10.1002/chem.202302587
10.1002/chem.202302808
10.1002/chem.202302842
10.1002/chem.202302861
10.1002/chem.202303067
10.1002/chem.202303169
10.1002/chem.202303686
10.1002/chem.202303754
10.1002/chem.202303834
10.1002/chem.202303924
10.1002/chem.202303990
10.1002/chem.202304169
10.1002/chem.202304206
10.1002/chem.202304333
10.1002/chem.202380562
10.1002/chem.202381662
10.1002/chem.202400046
10.1002/chem.202400121
10.1002/chem.202400868
10.1002/chem.202400927
10.1002/chem.202400998
10.1002/chem.202401001
10.1002/chem.202401036
10.1002/chem.202401078
10.1002/chem.202401097
10.1002/chem.202401250
10.1002/chem.202401263
10.1002/chem.202401635
10.1002/chem.202401682
10.1002/chem.202402290
10.1002/chem.202402294
10.1002/chem.202403049
10.1002/chem.202403292
10.1002/chem.202403399
10.1002/chem.202403772
10.1002/chem.202403970
10.1002/chem.202404020
10.1002/chem.202404094
10.1002/chem.202404194
10.1002/chem.202404238
10.1002/chem.202404281
10.1002/chem.202404317
10.1002/chem.202404452
10.1002/chem.202404484
10.1002/chem.202404653
10.1002/chem.202404698
10.1002/chem.202485702
10.1002/chem.202500287
10.1002/chin.199838107
10.1002/cjoc.201700703
10.1002/cjoc.201880032
10.1002/cjoc.202000226
10.1002/cjoc.202100157
10.1002/cjoc.202100703
10.1002/cjoc.202100776
10.1002/cjoc.202100843
10.1002/cjoc.202200160
10.1002/cjoc.202200356
10.1002/cjoc.202200543
10.1002/cjoc.202200677
10.1002/cjoc.202200693
10.1002/cjoc.202290083
10.1002/cjoc.202300014
10.1002/cjoc.202300795
10.1002/cjoc.202390153
10.1002/cjoc.202400512
10.1002/cjoc.202400546
10.1002/cmdc.202200135
10.1002/cphc.200800350
10.1002/cphc.200990003
10.1002/cphc.201000395
10.1002/cphc.201100156
10.1002/cphc.201300419
10.1002/cphc.201500290
10.1002/cphc.201500731
10.1002/cphc.201590059
10.1002/cphc.201600662
10.1002/cphc.201700683
10.1002/cphc.201800025
10.1002/cphc.201800310
10.1002/cphc.202000300
10.1002/cphc.202000612
10.1002/cphc.202000926
10.1002/cphc.202001013
10.1002/cphc.202100191
10.1002/cphc.202100192
10.1002/cphc.202100269
10.1002/cphc.202100369
10.1002/cphc.202100518
10.1002/cphc.202100817
10.1002/cphc.202200077
10.1002/cphc.202200529
10.1002/cphc.202200913
10.1002/cphc.202300445
10.1002/cphc.202300872
10.1002/cphc.202400288
10.1002/cphc.202400426
10.1002/cphc.202400894
10.1002/cphc.202400955
10.1002/cplu.201700382
10.1002/cplu.201700465
10.1002/cplu.201800084
10.1002/cplu.201800614
10.1002/cplu.202000703
10.1002/cplu.202000783
10.1002/cplu.202100370
10.1002/cplu.202100517
10.1002/cplu.202400023
10.1002/cplu.202400438
10.1002/cptc.201600016
10.1002/cptc.201600027
10.1002/cptc.201700055
10.1002/cptc.201700112
10.1002/cptc.201700199
10.1002/cptc.201800020
10.1002/cptc.201900099
10.1002/cptc.201900118
10.1002/cptc.201900186
10.1002/cptc.201900190
10.1002/cptc.201900256
10.1002/cptc.201900268
10.1002/cptc.201900272
10.1002/cptc.201900296
10.1002/cptc.202000002
10.1002/cptc.202000055
10.1002/cptc.202000134
10.1002/cptc.202000172
10.1002/cptc.202000250
10.1002/cptc.202100188
10.1002/cptc.202100228
10.1002/cptc.202200026
10.1002/cptc.202200030
10.1002/cptc.202200066
10.1002/cptc.202200073
10.1002/cptc.202200098
10.1002/cptc.202200100
10.1002/cptc.202200131
10.1002/cptc.202200134
10.1002/cptc.202200154
10.1002/cptc.202200243
10.1002/cptc.202200248
10.1002/cptc.202200265
10.1002/cptc.202200267
10.1002/cptc.202300022
10.1002/cptc.202300064
10.1002/cptc.202300085
10.1002/cptc.202300094
10.1002/cptc.202300147
10.1002/cptc.202300197
10.1002/cptc.202300211
10.1002/cptc.202400046
10.1002/cptc.202400052
10.1002/cptc.202400184
10.1002/cptc.202400221
10.1002/cptc.202400235
10.1002/cptc.202400247
10.1002/cptc.202400259
10.1002/cptc.202400406
10.1002/cssc.201700389
10.1002/cssc.202102132
10.1002/cssc.202402627
10.1002/ejic.201900265
10.1002/ejic.201900419
10.1002/ejic.202000109
10.1002/ejic.202100490
10.1002/ejic.202100683
10.1002/ejoc.201300544
10.1002/ejoc.201700703
10.1002/ejoc.201700769
10.1002/ejoc.201800161
10.1002/ejoc.201800791
10.1002/ejoc.201900189
10.1002/ejoc.201901711
10.1002/ejoc.202000871
10.1002/ejoc.202001640
10.1002/ejoc.202100086
10.1002/ejoc.202100848
10.1002/ejoc.202101572
10.1002/ejoc.202200378
10.1002/ejoc.202201208
10.1002/ejoc.202300069
10.1002/ejoc.202300290
10.1002/ejoc.202300303
10.1002/ejoc.202300421
10.1002/ejoc.202300833
10.1002/ejoc.202400525
10.1002/ejoc.202401467
10.1002/ente.202401829
10.1002/hlca.202100099
10.1002/hlca.202400129
10.1002/hlca.202400200
10.1002/ijch.201800049
10.1002/jccs.201600085
10.1002/jccs.201700350
10.1002/jccs.201880111
10.1002/jccs.202200094
10.1002/jccs.202300263
10.1002/jccs.202380113
10.1002/lpor.201900036
10.1002/lpor.202300612
10.1002/lpor.202300758
10.1002/lpor.202400096
10.1002/lpor.202400223
10.1002/lpor.202400758
10.1002/lpor.202400902
10.1002/lpor.202400963
10.1002/lpor.202401508
10.1002/macp.202200242
10.1002/macp.202400406
10.1002/marc.202200064
10.1002/marc.202200079
10.1002/marc.202270046
10.1002/marc.202400189
10.1002/marc.202400246
10.1002/open.201900141
10.1002/open.202300026
10.1002/phvs.202170104
10.1002/pssa.201228292
10.1002/pssa.201329107
10.1002/pssa.201700240
10.1002/pssa.201700283
10.1002/pssa.201770160
10.1002/pssa.201900616
10.1002/pssa.201900847
10.1002/pssa.202100064
10.1002/pssb.202200072
10.1002/pssr.202200418
10.1002/slct.201701288
10.1002/slct.201801031
10.1002/slct.201803048
10.1002/slct.201803515
10.1002/slct.201901719
10.1002/slct.201902070
10.1002/slct.202002271
10.1002/slct.202101076
10.1002/slct.202102781
10.1002/slct.202103319
10.1002/slct.202103562
10.1002/slct.202201647
10.1002/slct.202202208
10.1002/slct.202203180
10.1002/slct.202204063
10.1002/slct.202300274
10.1002/slct.202302763
10.1002/slct.202302865
10.1002/slct.202303026
10.1002/slct.202303764
10.1002/smll.201400826
10.1002/smll.201902246
10.1002/smll.201907569
10.1002/smll.202005228
10.1002/smll.202006005
10.1002/smll.202103374
10.1002/smll.202106215
10.1002/smll.202106462
10.1002/smll.202107574
10.1002/smll.202200245
10.1002/smll.202201548
10.1002/smll.202204029
10.1002/smll.202204198
10.1002/smll.202270025
10.1002/smll.202300557
10.1002/smll.202300906
10.1002/smll.202302357
10.1002/smll.202303579
10.1002/smll.202303937
10.1002/smll.202304615
10.1002/smll.202304958
10.1002/smll.202305589
10.1002/smll.202306800
10.1002/smll.202308457
10.1002/smll.202309424
10.1002/smll.202312098
10.1002/smll.202402439
10.1002/smll.202403345
10.1002/smll.202404753
10.1002/smll.202407220
10.1002/smll.202408303
10.1002/smll.202408805
10.1002/smll.202409328
10.1002/smll.202409533
10.1002/smll.202409662
10.1002/smll.202409689
10.1002/smsc.202000057
10.1002/smsc.202100022
10.1002/smsc.202170009
10.1002/smsc.202170029
10.1002/smsc.202200029
10.1002/smtd.202401719
10.1002/solr.201900063
10.1002/solr.202200872
10.1002/solr.202400288
10.1002/sstr.202200110
10.1002/sstr.202200275
10.1002/sstr.202300052
10.1002/sstr.202300564
10.1002/sstr.202370030
10.1002/sstr.202400096
10.1002/zaac.201900314
10.1007/s11434-015-0894-9
10.1016/0009-2614(71)80329-9
10.1016/0009-2614(87)85149-7
10.1016/0009-2614(88)87066-0
10.1016/0009-2614(89)87569-4
10.1016/0009-2614(89)87570-0
10.1016/0021-9673(92)85364-Y
10.1016/0022-2313(72)90040-3
10.1016/0022-2860(84)87128-8
10.1016/0047-2670(80)85099-4
10.1016/0301-0104(80)85084-1
10.1016/0301-0104(88)85090-0
10.1016/0301-0104(89)87030-2
10.1016/0584-8539(69)80084-X
10.1016/0584-8539(84)80067-7
10.1016/0584-8539(86)80023-X
10.1016/0584-8539(92)80015-O
10.1016/1010-6030(91)85033-D
10.1016/1010-6030(95)04215-6
10.1016/B978-0-08-092391-8.50010-8
10.1016/B978-0-08-101213-0.00007-2
10.1016/B978-0-08-101213-0.00009-6
10.1016/B978-0-08-101213-0.00022-9
10.1016/B978-0-08-102284-9.00001-2
10.1016/B978-0-08-102284-9.00019-X
10.1016/B978-0-08-102284-9.00021-8
10.1016/B978-0-08-102284-9.09993-9
10.1016/B978-0-08-102310-5.00011-4
10.1016/B978-0-08-102310-5.00014-X
10.1016/B978-0-08-102310-5.20001-5
10.1016/B978-0-08-102688-5.00068-4
10.1016/B978-0-12-409547-2.11444-1
10.1016/B978-0-12-409547-2.14700-6
10.1016/B978-0-12-409547-2.14753-5
10.1016/B978-0-12-409547-2.14826-7
10.1016/B978-0-12-409547-2.14828-0
10.1016/B978-0-12-409547-2.14854-1
10.1016/B978-0-12-409547-2.14898-X
10.1016/B978-0-12-409547-2.14934-0
10.1016/B978-0-12-801639-8.18001-8
10.1016/B978-0-12-803581-8.03088-5
10.1016/B978-0-12-803581-8.09254-7
10.1016/B978-0-12-803581-8.09540-0
10.1016/B978-0-12-803581-8.10472-2
10.1016/B978-0-12-809283-5.09001-7
10.1016/B978-0-12-812931-9.00051-7
10.1016/B978-0-12-813647-8.00001-1
10.1016/B978-0-12-813647-8.00007-2
10.1016/B978-0-12-813647-8.09993-8
10.1016/B978-0-12-813840-3.09993-2
10.1016/B978-0-12-815052-8.00012-9
10.1016/B978-0-12-818655-8.00015-9
10.1016/B978-0-12-818655-8.00020-2
10.1016/B978-0-12-818655-8.00036-6
10.1016/B978-0-12-818655-8.00062-7
10.1016/B978-0-12-818655-8.00118-9
10.1016/B978-0-12-818655-8.09997-2
10.1016/B978-0-12-818890-3.00015-1
10.1016/B978-0-12-819727-1.00132-1
10.1016/B978-0-12-819728-8.00064-4
10.1016/B978-0-12-819728-8.00135-2
10.1016/B978-0-12-819728-8.09001-X
10.1016/B978-0-12-819810-0.00001-6
10.1016/B978-0-12-819810-0.00002-8
10.1016/B978-0-12-819810-0.00003-X
10.1016/B978-0-12-819810-0.00004-1
10.1016/B978-0-12-819810-0.00005-3
10.1016/B978-0-12-819810-0.00006-5
10.1016/B978-0-12-819810-0.00007-7
10.1016/B978-0-12-819810-0.00008-9
10.1016/B978-0-12-819810-0.00009-0
10.1016/B978-0-12-819810-0.00010-7
10.1016/B978-0-12-819810-0.00012-0
10.1016/B978-0-12-819810-0.00013-2
10.1016/B978-0-12-819810-0.00014-4
10.1016/B978-0-12-819810-0.00015-6
10.1016/B978-0-12-819810-0.00016-8
10.1016/B978-0-12-819879-7.09987-6
10.1016/B978-0-12-820206-7.00148-7
10.1016/B978-0-12-821343-8.00009-5
10.1016/B978-0-12-821343-8.00022-8
10.1016/B978-0-12-821978-2.00100-8
10.1016/B978-0-12-822127-3.00004-1
10.1016/B978-0-12-822127-3.00012-0
10.1016/B978-0-12-823137-1.00015-4
10.1016/B978-0-12-823144-9.00042-X
10.1016/B978-0-12-823144-9.00065-0
10.1016/B978-0-12-823144-9.00079-0
10.1016/B978-0-12-823144-9.00099-6
10.1016/B978-0-12-823144-9.00107-2
10.1016/B978-0-12-823144-9.00123-0
10.1016/B978-0-12-823144-9.00181-3
10.1016/B978-0-12-823144-9.18001-X
10.1016/B978-0-12-823147-0.00001-X
10.1016/B978-0-12-823147-0.00007-0
10.1016/B978-0-12-823147-0.00024-0
10.1016/B978-0-12-824335-0.00016-7
10.1016/B978-0-12-824335-0.00018-0
10.1016/B978-0-12-824335-0.00020-9
10.1016/B978-0-12-824335-0.09992-X
10.1016/B978-0-12-824493-7.00006-X
10.1016/B978-0-12-824493-7.00008-3
10.1016/B978-0-12-824493-7.20001-4
10.1016/B978-0-12-824513-2.00004-8
10.1016/B978-0-323-85796-3.00013-5
10.1016/B978-0-323-88662-8.00003-6
10.1016/B978-0-323-88662-8.09993-9
10.1016/B978-0-323-89812-6.00011-0
10.1016/B978-0-323-89812-6.00014-6
10.1016/B978-0-323-90260-1.00003-6
10.1016/B978-0-323-90260-1.00020-6
10.1016/B978-0-323-90539-8.00005-X
10.1016/B978-0-323-90582-4.00007-5
10.1016/B978-0-323-90895-5.00011-4
10.1016/B978-0-323-91145-0.00026-8
10.1016/B978-0-323-91738-4.00010-5
10.1016/B978-0-323-91738-4.00017-8
10.1016/B978-0-323-91738-4.09993-0
10.1016/B978-0-323-93940-9.00167-5
10.1016/B978-0-323-95146-3.00003-3
10.1016/B978-0-323-95146-3.00006-9
10.1016/B978-0-323-95146-3.00007-0
10.1016/B978-0-323-95146-3.00008-2
10.1016/B978-0-323-95146-3.00009-4
10.1016/B978-0-323-95146-3.00012-4
10.1016/B978-0-323-95146-3.00015-X
10.1016/B978-0-323-95146-3.00021-5
10.1016/B978-0-323-95146-3.00022-7
10.1016/B978-0-323-98350-1.00026-8
10.1016/B978-0-323-98410-2.00014-X
10.1016/B978-0-323-99143-8.00006-7
10.1016/B978-0-323-99143-8.09991-0
10.1016/B978-0-323-99529-0.00011-4
10.1016/B978-0-323-99529-0.09993-8
10.1016/B978-0-443-13591-0.00012-7
10.1016/B978-0-443-13591-0.20001-6
10.1016/B978-044451322-9/50034-8
10.1016/bs.adioch.2024.06.003
10.1016/bs.adomc.2018.03.001
10.1016/bs.adomc.2021.01.005
10.1016/bs.adomc.2022.03.003
10.1016/bs.aihch.2018.02.003
10.1016/bs.aihch.2018.10.003
10.1016/bs.aihch.2019.01.003
10.1016/bs.aihch.2020.01.002
10.1016/bs.aihch.2021.01.001
10.1016/bs.aihch.2021.09.002
10.1016/bs.aihch.2023.01.002
10.1016/bs.aihch.2023.09.001
10.1016/bs.aihch.2025.01.003
10.1016/bs.arcc.2019.08.008
10.1016/bs.coac.2024.10.001
10.1016/bs.pmbts.2021.06.016
10.1016/bs.pmbts.2021.07.001
10.1016/j.aca.2019.10.035
10.1016/j.addr.2023.115081
10.1016/j.addr.2025.115521
10.1016/j.apmt.2020.100811
10.1016/j.apmt.2020.100877
10.1016/j.apmt.2020.100924
10.1016/j.apmt.2021.101050
10.1016/j.apmt.2021.101121
10.1016/j.apmt.2022.101407
10.1016/j.apmt.2023.101931
10.1016/j.apmt.2024.102153
10.1016/j.apmt.2024.102179
10.1016/j.apmt.2024.102309
10.1016/j.apsadv.2023.100550
10.1016/j.apsusc.2016.07.161
10.1016/j.apsusc.2019.05.160
10.1016/j.apsusc.2020.148202
10.1016/j.apsusc.2021.152143
10.1016/j.apsusc.2022.153892
10.1016/j.apsusc.2022.155948
10.1016/j.apsusc.2023.157548
10.1016/j.apsusc.2023.158655
10.1016/j.apsusc.2024.160596
10.1016/j.biomaterials.2022.121567
10.1016/j.biopha.2022.113053
10.1016/j.bios.2015.10.046
10.1016/j.bios.2021.113582
10.1016/j.bios.2024.116103
10.1016/j.bios.2024.116722
10.1016/j.biosx.2022.100259
10.1016/j.biotechadv.2023.108244
10.1016/j.bpc.2006.05.001
10.1016/j.cap.2017.05.004
10.1016/j.cap.2018.02.011
10.1016/j.cap.2020.11.007
10.1016/j.cap.2021.07.017
10.1016/j.cap.2022.04.017
10.1016/j.cap.2022.10.010
10.1016/j.carbon.2016.10.022
10.1016/j.carbon.2020.04.030
10.1016/j.carbon.2021.12.077
10.1016/j.carbon.2023.02.001
10.1016/j.carbon.2023.03.048
10.1016/j.carbon.2023.118355
10.1016/j.carbon.2024.119873
10.1016/j.cartre.2021.100032
10.1016/j.cartre.2023.100278
10.1016/j.catcom.2018.09.018
10.1016/j.cclet.2016.06.002
10.1016/j.cclet.2016.06.007
10.1016/j.cclet.2016.06.014
10.1016/j.cclet.2016.06.029
10.1016/j.cclet.2016.06.030
10.1016/j.cclet.2016.07.017
10.1016/j.cclet.2017.07.025
10.1016/j.cclet.2017.08.043
10.1016/j.cclet.2019.03.015
10.1016/j.cclet.2019.05.024
10.1016/j.cclet.2019.06.033
10.1016/j.cclet.2019.07.042
10.1016/j.cclet.2019.08.019
10.1016/j.cclet.2019.08.032
10.1016/j.cclet.2019.09.005
10.1016/j.cclet.2019.09.012
10.1016/j.cclet.2019.09.013
10.1016/j.cclet.2019.11.018
10.1016/j.cclet.2020.06.025
10.1016/j.cclet.2020.07.041
10.1016/j.cclet.2020.08.038
10.1016/j.cclet.2020.08.045
10.1016/j.cclet.2020.09.060
10.1016/j.cclet.2020.10.022
10.1016/j.cclet.2020.12.013
10.1016/j.cclet.2021.05.054
10.1016/j.cclet.2021.06.041
10.1016/j.cclet.2021.08.001
10.1016/j.cclet.2021.08.064
10.1016/j.cclet.2021.12.047
10.1016/j.cclet.2022.01.059
10.1016/j.cclet.2022.03.102
10.1016/j.cclet.2022.05.029
10.1016/j.cclet.2022.06.057
10.1016/j.cclet.2022.107882
10.1016/j.cclet.2022.108124
10.1016/j.cclet.2023.108311
10.1016/j.cclet.2023.108385
10.1016/j.cclet.2023.108783
10.1016/j.cclet.2023.109118
10.1016/j.cclet.2024.109809
10.1016/j.cclet.2024.110066
10.1016/j.cclet.2024.110073
10.1016/j.cclet.2024.110426
10.1016/j.cclet.2024.110520
10.1016/j.cclet.2024.110555
10.1016/j.cclet.2024.110600
10.1016/j.cclet.2024.110618
10.1016/j.cclet.2024.110760
10.1016/j.cclet.2025.110817
10.1016/j.cclet.2025.110837
10.1016/j.cclet.2025.110935
10.1016/j.cclet.2025.110950
10.1016/j.ccr.2011.01.042
10.1016/j.ccr.2015.03.004
10.1016/j.ccr.2016.08.003
10.1016/j.ccr.2019.07.002
10.1016/j.ccr.2019.213051
10.1016/j.ccr.2019.213077
10.1016/j.ccr.2019.213107
10.1016/j.ccr.2020.213460
10.1016/j.ccr.2020.213545
10.1016/j.ccr.2020.213756
10.1016/j.ccr.2021.213944
10.1016/j.ccr.2021.214019
10.1016/j.ccr.2021.214315
10.1016/j.ccr.2022.214495
10.1016/j.ccr.2022.214581
10.1016/j.ccr.2022.214616
10.1016/j.ccr.2022.214640
10.1016/j.ccr.2022.214754
10.1016/j.ccr.2022.214843
10.1016/j.ccr.2022.214872
10.1016/j.ccr.2022.214921
10.1016/j.ccr.2022.214975
10.1016/j.ccr.2023.215100
10.1016/j.ccr.2023.215363
10.1016/j.ccr.2023.215428
10.1016/j.ccr.2023.215451
10.1016/j.ccr.2023.215490
10.1016/j.ccr.2023.215508
10.1016/j.ccr.2023.215559
10.1016/j.ccr.2023.215561
10.1016/j.ccr.2023.215598
10.1016/j.ccr.2023.215604
10.1016/j.ccr.2024.215786
10.1016/j.ccr.2024.215794
10.1016/j.ccr.2024.215868
10.1016/j.ccr.2024.215924
10.1016/j.ccr.2024.216063
10.1016/j.ccr.2024.216066
10.1016/j.ccr.2024.216170
10.1016/j.ccr.2024.216179
10.1016/j.ccr.2024.216192
10.1016/j.ccr.2024.216341
10.1016/j.ccr.2025.216544
10.1016/j.cej.2018.04.110
10.1016/j.cej.2019.05.192
10.1016/j.cej.2019.122485
10.1016/j.cej.2020.124626
10.1016/j.cej.2020.124870
10.1016/j.cej.2020.125125
10.1016/j.cej.2020.125159
10.1016/j.cej.2020.125276
10.1016/j.cej.2020.125648
10.1016/j.cej.2020.125940
10.1016/j.cej.2020.125962
10.1016/j.cej.2020.126049
10.1016/j.cej.2020.126107
10.1016/j.cej.2020.126173
10.1016/j.cej.2020.126663
10.1016/j.cej.2020.126794
10.1016/j.cej.2020.126986
10.1016/j.cej.2020.127055
10.1016/j.cej.2020.127293
10.1016/j.cej.2020.127333
10.1016/j.cej.2020.127418
10.1016/j.cej.2020.127445
10.1016/j.cej.2020.127591
10.1016/j.cej.2020.127748
10.1016/j.cej.2020.127902
10.1016/j.cej.2020.128086
10.1016/j.cej.2020.128285
10.1016/j.cej.2021.128457
10.1016/j.cej.2021.128550
10.1016/j.cej.2021.128574
10.1016/j.cej.2021.128909
10.1016/j.cej.2021.128949
10.1016/j.cej.2021.129097
10.1016/j.cej.2021.129167
10.1016/j.cej.2021.129185
10.1016/j.cej.2021.129366
10.1016/j.cej.2021.129598
10.1016/j.cej.2021.129628
10.1016/j.cej.2021.129912
10.1016/j.cej.2021.129939
10.1016/j.cej.2021.130224
10.1016/j.cej.2021.130236
10.1016/j.cej.2021.130470
10.1016/j.cej.2021.130728
10.1016/j.cej.2021.130889
10.1016/j.cej.2021.130988
10.1016/j.cej.2021.131169
10.1016/j.cej.2021.131186
10.1016/j.cej.2021.131351
10.1016/j.cej.2021.131487
10.1016/j.cej.2021.131510
10.1016/j.cej.2021.131549
10.1016/j.cej.2021.131691
10.1016/j.cej.2021.131877
10.1016/j.cej.2021.131891
10.1016/j.cej.2021.132320
10.1016/j.cej.2021.132348
10.1016/j.cej.2021.132744
10.1016/j.cej.2021.132822
10.1016/j.cej.2021.133030
10.1016/j.cej.2021.133078
10.1016/j.cej.2021.133221
10.1016/j.cej.2021.133249
10.1016/j.cej.2021.133546
10.1016/j.cej.2021.133598
10.1016/j.cej.2021.133897
10.1016/j.cej.2021.134197
10.1016/j.cej.2021.134216
10.1016/j.cej.2021.134301
10.1016/j.cej.2021.134314
10.1016/j.cej.2021.134341
10.1016/j.cej.2021.134381
10.1016/j.cej.2021.134423
10.1016/j.cej.2022.134728
10.1016/j.cej.2022.134731
10.1016/j.cej.2022.134868
10.1016/j.cej.2022.134879
10.1016/j.cej.2022.134925
10.1016/j.cej.2022.134934
10.1016/j.cej.2022.135010
10.1016/j.cej.2022.135080
10.1016/j.cej.2022.135222
10.1016/j.cej.2022.135234
10.1016/j.cej.2022.135396
10.1016/j.cej.2022.135519
10.1016/j.cej.2022.135571
10.1016/j.cej.2022.135775
10.1016/j.cej.2022.135898
10.1016/j.cej.2022.135911
10.1016/j.cej.2022.136048
10.1016/j.cej.2022.136179
10.1016/j.cej.2022.136219
10.1016/j.cej.2022.136292
10.1016/j.cej.2022.136642
10.1016/j.cej.2022.136813
10.1016/j.cej.2022.137181
10.1016/j.cej.2022.137372
10.1016/j.cej.2022.137517
10.1016/j.cej.2022.137717
10.1016/j.cej.2022.137805
10.1016/j.cej.2022.137974
10.1016/j.cej.2022.137987
10.1016/j.cej.2022.138174
10.1016/j.cej.2022.138339
10.1016/j.cej.2022.138459
10.1016/j.cej.2022.138498
10.1016/j.cej.2022.138529
10.1016/j.cej.2022.138545
10.1016/j.cej.2022.138881
10.1016/j.cej.2022.138919
10.1016/j.cej.2022.138923
10.1016/j.cej.2022.138957
10.1016/j.cej.2022.139030
10.1016/j.cej.2022.139120
10.1016/j.cej.2022.139201
10.1016/j.cej.2022.139387
10.1016/j.cej.2022.139534
10.1016/j.cej.2022.139944
10.1016/j.cej.2022.140069
10.1016/j.cej.2022.140070
10.1016/j.cej.2022.140182
10.1016/j.cej.2022.141061
10.1016/j.cej.2022.141074
10.1016/j.cej.2023.141416
10.1016/j.cej.2023.141533
10.1016/j.cej.2023.141635
10.1016/j.cej.2023.141792
10.1016/j.cej.2023.141836
10.1016/j.cej.2023.141915
10.1016/j.cej.2023.141916
10.1016/j.cej.2023.141921
10.1016/j.cej.2023.142123
10.1016/j.cej.2023.142591
10.1016/j.cej.2023.142678
10.1016/j.cej.2023.142848
10.1016/j.cej.2023.142900
10.1016/j.cej.2023.142910
10.1016/j.cej.2023.142929
10.1016/j.cej.2023.143010
10.1016/j.cej.2023.143508
10.1016/j.cej.2023.143557
10.1016/j.cej.2023.143721
10.1016/j.cej.2023.143966
10.1016/j.cej.2023.144352
10.1016/j.cej.2023.144353
10.1016/j.cej.2023.144508
10.1016/j.cej.2023.144516
10.1016/j.cej.2023.144565
10.1016/j.cej.2023.144664
10.1016/j.cej.2023.144665
10.1016/j.cej.2023.144709
10.1016/j.cej.2023.144759
10.1016/j.cej.2023.144950
10.1016/j.cej.2023.145004
10.1016/j.cej.2023.145023
10.1016/j.cej.2023.145295
10.1016/j.cej.2023.145449
10.1016/j.cej.2023.145597
10.1016/j.cej.2023.145867
10.1016/j.cej.2023.146326
10.1016/j.cej.2023.146360
10.1016/j.cej.2023.146484
10.1016/j.cej.2023.146511
10.1016/j.cej.2023.146524
10.1016/j.cej.2023.146659
10.1016/j.cej.2023.146897
10.1016/j.cej.2023.147218
10.1016/j.cej.2023.147409
10.1016/j.cej.2023.147444
10.1016/j.cej.2023.147562
10.1016/j.cej.2023.147616
10.1016/j.cej.2023.147808
10.1016/j.cej.2023.147977
10.1016/j.cej.2023.148107
10.1016/j.cej.2023.148275
10.1016/j.cej.2023.148314
10.1016/j.cej.2023.148351
10.1016/j.cej.2023.148484
10.1016/j.cej.2024.148567
10.1016/j.cej.2024.148725
10.1016/j.cej.2024.148781
10.1016/j.cej.2024.148794
10.1016/j.cej.2024.148865
10.1016/j.cej.2024.149080
10.1016/j.cej.2024.149150
10.1016/j.cej.2024.149221
10.1016/j.cej.2024.149459
10.1016/j.cej.2024.149692
10.1016/j.cej.2024.150028
10.1016/j.cej.2024.150064
10.1016/j.cej.2024.150436
10.1016/j.cej.2024.150618
10.1016/j.cej.2024.150762
10.1016/j.cej.2024.150782
10.1016/j.cej.2024.150785
10.1016/j.cej.2024.151067
10.1016/j.cej.2024.151155
10.1016/j.cej.2024.151245
10.1016/j.cej.2024.151314
10.1016/j.cej.2024.151317
10.1016/j.cej.2024.151481
10.1016/j.cej.2024.151517
10.1016/j.cej.2024.152151
10.1016/j.cej.2024.152492
10.1016/j.cej.2024.152529
10.1016/j.cej.2024.152835
10.1016/j.cej.2024.152857
10.1016/j.cej.2024.153150
10.1016/j.cej.2024.153511
10.1016/j.cej.2024.153653
10.1016/j.cej.2024.154048
10.1016/j.cej.2024.154719
10.1016/j.cej.2024.154839
10.1016/j.cej.2024.154917
10.1016/j.cej.2024.155171
10.1016/j.cej.2024.155350
10.1016/j.cej.2024.155549
10.1016/j.cej.2024.155553
10.1016/j.cej.2024.155715
10.1016/j.cej.2024.155864
10.1016/j.cej.2024.156529
10.1016/j.cej.2024.156602
10.1016/j.cej.2024.156704
10.1016/j.cej.2024.156781
10.1016/j.cej.2024.157082
10.1016/j.cej.2024.157119
10.1016/j.cej.2024.157429
10.1016/j.cej.2024.157552
10.1016/j.cej.2024.157676
10.1016/j.cej.2024.157819
10.1016/j.cej.2024.158323
10.1016/j.cej.2024.158508
10.1016/j.cej.2024.158747
10.1016/j.cej.2024.158909
10.1016/j.cej.2024.158958
10.1016/j.cej.2024.159122
10.1016/j.cej.2025.159245
10.1016/j.cej.2025.159246
10.1016/j.cej.2025.159362
10.1016/j.cej.2025.159674
10.1016/j.cej.2025.159697
10.1016/j.cej.2025.159719
10.1016/j.cej.2025.159820
10.1016/j.cej.2025.159948
10.1016/j.cej.2025.160077
10.1016/j.cej.2025.160436
10.1016/j.cej.2025.160656
10.1016/j.cej.2025.160718
10.1016/j.cej.2025.160880
10.1016/j.cej.2025.161133
10.1016/j.ceramint.2022.11.325
10.1016/j.checat.2022.08.013
10.1016/j.checat.2023.100819
10.1016/j.checat.2024.100915
10.1016/j.checat.2024.101001
10.1016/j.checat.2024.101061
10.1016/j.checat.2024.101086
10.1016/j.checat.2024.101184
10.1016/j.chemosphere.2023.140911
10.1016/j.chemphys.2005.05.020
10.1016/j.chemphys.2009.09.010
10.1016/j.chemphys.2012.03.017
10.1016/j.chemphys.2015.07.004
10.1016/j.chemphys.2016.08.023
10.1016/j.chemphys.2018.07.016
10.1016/j.chemphys.2018.09.042
10.1016/j.chemphys.2021.111301
10.1016/j.chemphys.2023.111980
10.1016/j.chemphys.2023.112080
10.1016/j.chemphys.2025.112611
10.1016/j.chempr.2016.08.010
10.1016/j.chempr.2017.08.013
10.1016/j.chempr.2018.01.001
10.1016/j.chempr.2018.06.005
10.1016/j.chempr.2018.08.016
10.1016/j.chempr.2018.08.034
10.1016/j.chempr.2020.04.021
10.1016/j.chempr.2020.05.018
10.1016/j.chempr.2020.07.019
10.1016/j.chempr.2020.11.012
10.1016/j.chempr.2021.10.014
10.1016/j.chempr.2022.02.017
10.1016/j.chempr.2023.05.023
10.1016/j.chempr.2023.09.020
10.1016/j.chempr.2024.01.018
10.1016/j.chempr.2024.05.011
10.1016/j.chempr.2024.07.035
10.1016/j.chempr.2024.10.020
10.1016/j.cjph.2025.02.031
10.1016/j.cjsc.2024.100244
10.1016/j.cjsc.2024.100270
10.1016/j.cjsc.2024.100278
10.1016/j.cjsc.2024.100451
10.1016/j.clay.2023.106882
10.1016/j.coelec.2022.100998
10.1016/j.coelec.2022.101156
10.1016/j.coelec.2023.101375
10.1016/j.compositesb.2023.110752
10.1016/j.comptc.2021.113160
10.1016/j.comptc.2021.113211
10.1016/j.comptc.2022.114000
10.1016/j.comptc.2023.114277
10.1016/j.comptc.2023.114414
10.1016/j.comptc.2024.114463
10.1016/j.comptc.2024.114548
10.1016/j.comptc.2024.114701
10.1016/j.cplett.2009.05.039
10.1016/j.cplett.2010.07.076
10.1016/j.cplett.2014.03.012
10.1016/j.cplett.2014.04.017
10.1016/j.cplett.2015.11.042
10.1016/j.cplett.2016.04.027
10.1016/j.cplett.2016.07.048
10.1016/j.cplett.2016.10.009
10.1016/j.cplett.2016.10.069
10.1016/j.cplett.2018.03.017
10.1016/j.cplett.2018.04.036
10.1016/j.cplett.2018.10.060
10.1016/j.cplett.2019.01.014
10.1016/j.cplett.2019.02.039
10.1016/j.cplett.2020.137368
10.1016/j.cplett.2020.138260
10.1016/j.cplett.2021.138332
10.1016/j.cplett.2021.138474
10.1016/j.cplett.2021.138644
10.1016/j.cplett.2021.138750
10.1016/j.cplett.2021.138827
10.1016/j.cplett.2021.139199
10.1016/j.cplett.2022.139383
10.1016/j.cplett.2022.139529
10.1016/j.cplett.2022.139711
10.1016/j.cplett.2022.139727
10.1016/j.cplett.2022.139788
10.1016/j.cplett.2022.139895
10.1016/j.cplett.2022.140155
10.1016/j.cplett.2022.140257
10.1016/j.cplett.2022.140290
10.1016/j.cplett.2023.140367
10.1016/j.cplett.2023.140407
10.1016/j.cplett.2023.140904
10.1016/j.cplett.2023.140915
10.1016/j.cplett.2023.140937
10.1016/j.cplett.2023.140947
10.1016/j.cplett.2024.141108
10.1016/j.cplett.2024.141125
10.1016/j.cplett.2024.141224
10.1016/j.cplett.2024.141390
10.1016/j.cplett.2024.141564
10.1016/j.cplett.2024.141688
10.1016/j.cplett.2024.141835
10.1016/j.cplett.2025.141901
10.1016/j.device.2024.100398
10.1016/j.diamond.2024.111910
10.1016/j.displa.2021.102046
10.1016/j.displa.2022.102287
10.1016/j.displa.2022.102306
10.1016/j.drudis.2017.04.003
10.1016/j.dyepig.2014.06.008
10.1016/j.dyepig.2015.02.014
10.1016/j.dyepig.2015.04.020
10.1016/j.dyepig.2015.06.010
10.1016/j.dyepig.2015.10.023
10.1016/j.dyepig.2015.11.016
10.1016/j.dyepig.2015.12.030
10.1016/j.dyepig.2016.01.021
10.1016/j.dyepig.2016.04.030
10.1016/j.dyepig.2016.05.017
10.1016/j.dyepig.2016.05.046
10.1016/j.dyepig.2016.06.025
10.1016/j.dyepig.2016.07.034
10.1016/j.dyepig.2016.08.023
10.1016/j.dyepig.2016.09.008
10.1016/j.dyepig.2016.09.013
10.1016/j.dyepig.2016.09.062
10.1016/j.dyepig.2016.10.029
10.1016/j.dyepig.2016.11.036
10.1016/j.dyepig.2016.12.034
10.1016/j.dyepig.2016.12.037
10.1016/j.dyepig.2016.12.041
10.1016/j.dyepig.2016.12.058
10.1016/j.dyepig.2016.12.063
10.1016/j.dyepig.2017.01.010
10.1016/j.dyepig.2017.01.016
10.1016/j.dyepig.2017.01.023
10.1016/j.dyepig.2017.01.028
10.1016/j.dyepig.2017.01.036
10.1016/j.dyepig.2017.01.053
10.1016/j.dyepig.2017.01.055
10.1016/j.dyepig.2017.01.077
10.1016/j.dyepig.2017.01.078
10.1016/j.dyepig.2017.02.007
10.1016/j.dyepig.2017.02.035
10.1016/j.dyepig.2017.03.032
10.1016/j.dyepig.2017.03.049
10.1016/j.dyepig.2017.03.061
10.1016/j.dyepig.2017.03.064
10.1016/j.dyepig.2017.03.069
10.1016/j.dyepig.2017.04.001
10.1016/j.dyepig.2017.04.024
10.1016/j.dyepig.2017.04.044
10.1016/j.dyepig.2017.05.036
10.1016/j.dyepig.2017.06.020
10.1016/j.dyepig.2017.06.025
10.1016/j.dyepig.2017.06.054
10.1016/j.dyepig.2017.07.008
10.1016/j.dyepig.2017.07.029
10.1016/j.dyepig.2017.07.056
10.1016/j.dyepig.2017.07.072
10.1016/j.dyepig.2017.08.030
10.1016/j.dyepig.2017.08.045
10.1016/j.dyepig.2017.09.027
10.1016/j.dyepig.2017.10.019
10.1016/j.dyepig.2017.10.033
10.1016/j.dyepig.2017.11.027
10.1016/j.dyepig.2017.11.040
10.1016/j.dyepig.2017.12.048
10.1016/j.dyepig.2017.12.049
10.1016/j.dyepig.2018.02.002
10.1016/j.dyepig.2018.02.018
10.1016/j.dyepig.2018.03.004
10.1016/j.dyepig.2018.03.030
10.1016/j.dyepig.2018.05.071
10.1016/j.dyepig.2018.06.017
10.1016/j.dyepig.2018.07.014
10.1016/j.dyepig.2018.09.015
10.1016/j.dyepig.2018.09.072
10.1016/j.dyepig.2018.10.060
10.1016/j.dyepig.2018.10.067
10.1016/j.dyepig.2018.10.076
10.1016/j.dyepig.2018.11.022
10.1016/j.dyepig.2018.11.045
10.1016/j.dyepig.2018.12.001
10.1016/j.dyepig.2018.12.052
10.1016/j.dyepig.2019.01.020
10.1016/j.dyepig.2019.01.024
10.1016/j.dyepig.2019.03.015
10.1016/j.dyepig.2019.03.016
10.1016/j.dyepig.2019.03.017
10.1016/j.dyepig.2019.04.014
10.1016/j.dyepig.2019.04.045
10.1016/j.dyepig.2019.04.071
10.1016/j.dyepig.2019.05.002
10.1016/j.dyepig.2019.107616
10.1016/j.dyepig.2019.107633
10.1016/j.dyepig.2019.107636
10.1016/j.dyepig.2019.107646
10.1016/j.dyepig.2019.107650
10.1016/j.dyepig.2019.107663
10.1016/j.dyepig.2019.107714
10.1016/j.dyepig.2019.107775
10.1016/j.dyepig.2019.107789
10.1016/j.dyepig.2019.107793
10.1016/j.dyepig.2019.107833
10.1016/j.dyepig.2019.107849
10.1016/j.dyepig.2019.107860
10.1016/j.dyepig.2019.107864
10.1016/j.dyepig.2019.107886
10.1016/j.dyepig.2019.107895
10.1016/j.dyepig.2019.107947
10.1016/j.dyepig.2019.107957
10.1016/j.dyepig.2019.107963
10.1016/j.dyepig.2019.107982
10.1016/j.dyepig.2019.107989
10.1016/j.dyepig.2019.107998
10.1016/j.dyepig.2019.108028
10.1016/j.dyepig.2019.108038
10.1016/j.dyepig.2019.108045
10.1016/j.dyepig.2019.108052
10.1016/j.dyepig.2019.108058
10.1016/j.dyepig.2019.108063
10.1016/j.dyepig.2019.108070
10.1016/j.dyepig.2019.108082
10.1016/j.dyepig.2019.108093
10.1016/j.dyepig.2019.108097
10.1016/j.dyepig.2019.108104
10.1016/j.dyepig.2019.108114
10.1016/j.dyepig.2019.108127
10.1016/j.dyepig.2019.108149
10.1016/j.dyepig.2019.108170
10.1016/j.dyepig.2019.108179
10.1016/j.dyepig.2020.108188
10.1016/j.dyepig.2020.108204
10.1016/j.dyepig.2020.108259
10.1016/j.dyepig.2020.108273
10.1016/j.dyepig.2020.108298
10.1016/j.dyepig.2020.108317
10.1016/j.dyepig.2020.108324
10.1016/j.dyepig.2020.108336
10.1016/j.dyepig.2020.108343
10.1016/j.dyepig.2020.108354
10.1016/j.dyepig.2020.108367
10.1016/j.dyepig.2020.108403
10.1016/j.dyepig.2020.108437
10.1016/j.dyepig.2020.108485
10.1016/j.dyepig.2020.108491
10.1016/j.dyepig.2020.108521
10.1016/j.dyepig.2020.108549
10.1016/j.dyepig.2020.108576
10.1016/j.dyepig.2020.108579
10.1016/j.dyepig.2020.108583
10.1016/j.dyepig.2020.108589
10.1016/j.dyepig.2020.108624
10.1016/j.dyepig.2020.108636
10.1016/j.dyepig.2020.108694
10.1016/j.dyepig.2020.108697
10.1016/j.dyepig.2020.108705
10.1016/j.dyepig.2020.108707
10.1016/j.dyepig.2020.108708
10.1016/j.dyepig.2020.108732
10.1016/j.dyepig.2020.108744
10.1016/j.dyepig.2020.108754
10.1016/j.dyepig.2020.108770
10.1016/j.dyepig.2020.108781
10.1016/j.dyepig.2020.108810
10.1016/j.dyepig.2020.108853
10.1016/j.dyepig.2020.108874
10.1016/j.dyepig.2020.108894
10.1016/j.dyepig.2020.108917
10.1016/j.dyepig.2020.108935
10.1016/j.dyepig.2020.108946
10.1016/j.dyepig.2020.108981
10.1016/j.dyepig.2020.109019
10.1016/j.dyepig.2020.109022
10.1016/j.dyepig.2020.109091
10.1016/j.dyepig.2020.109124
10.1016/j.dyepig.2021.109157
10.1016/j.dyepig.2021.109165
10.1016/j.dyepig.2021.109178
10.1016/j.dyepig.2021.109191
10.1016/j.dyepig.2021.109192
10.1016/j.dyepig.2021.109193
10.1016/j.dyepig.2021.109208
10.1016/j.dyepig.2021.109210
10.1016/j.dyepig.2021.109224
10.1016/j.dyepig.2021.109249
10.1016/j.dyepig.2021.109297
10.1016/j.dyepig.2021.109301
10.1016/j.dyepig.2021.109305
10.1016/j.dyepig.2021.109365
10.1016/j.dyepig.2021.109390
10.1016/j.dyepig.2021.109392
10.1016/j.dyepig.2021.109395
10.1016/j.dyepig.2021.109398
10.1016/j.dyepig.2021.109426
10.1016/j.dyepig.2021.109474
10.1016/j.dyepig.2021.109482
10.1016/j.dyepig.2021.109488
10.1016/j.dyepig.2021.109493
10.1016/j.dyepig.2021.109495
10.1016/j.dyepig.2021.109497
10.1016/j.dyepig.2021.109547
10.1016/j.dyepig.2021.109549
10.1016/j.dyepig.2021.109550
10.1016/j.dyepig.2021.109573
10.1016/j.dyepig.2021.109579
10.1016/j.dyepig.2021.109580
10.1016/j.dyepig.2021.109581
10.1016/j.dyepig.2021.109627
10.1016/j.dyepig.2021.109649
10.1016/j.dyepig.2021.109692
10.1016/j.dyepig.2021.109712
10.1016/j.dyepig.2021.109715
10.1016/j.dyepig.2021.109731
10.1016/j.dyepig.2021.109736
10.1016/j.dyepig.2021.109744
10.1016/j.dyepig.2021.109763
10.1016/j.dyepig.2021.109781
10.1016/j.dyepig.2021.109860
10.1016/j.dyepig.2021.109868
10.1016/j.dyepig.2021.109873
10.1016/j.dyepig.2021.109888
10.1016/j.dyepig.2021.109892
10.1016/j.dyepig.2021.109906
10.1016/j.dyepig.2021.109914
10.1016/j.dyepig.2021.109952
10.1016/j.dyepig.2021.109956
10.1016/j.dyepig.2021.109958
10.1016/j.dyepig.2021.109965
10.1016/j.dyepig.2021.109967
10.1016/j.dyepig.2021.109970
10.1016/j.dyepig.2021.110030
10.1016/j.dyepig.2021.110035
10.1016/j.dyepig.2021.110040
10.1016/j.dyepig.2021.110047
10.1016/j.dyepig.2022.110085
10.1016/j.dyepig.2022.110086
10.1016/j.dyepig.2022.110157
10.1016/j.dyepig.2022.110246
10.1016/j.dyepig.2022.110268
10.1016/j.dyepig.2022.110319
10.1016/j.dyepig.2022.110329
10.1016/j.dyepig.2022.110346
10.1016/j.dyepig.2022.110366
10.1016/j.dyepig.2022.110373
10.1016/j.dyepig.2022.110383
10.1016/j.dyepig.2022.110385
10.1016/j.dyepig.2022.110389
10.1016/j.dyepig.2022.110391
10.1016/j.dyepig.2022.110397
10.1016/j.dyepig.2022.110400
10.1016/j.dyepig.2022.110430
10.1016/j.dyepig.2022.110434
10.1016/j.dyepig.2022.110451
10.1016/j.dyepig.2022.110456
10.1016/j.dyepig.2022.110463
10.1016/j.dyepig.2022.110488
10.1016/j.dyepig.2022.110491
10.1016/j.dyepig.2022.110515
10.1016/j.dyepig.2022.110548
10.1016/j.dyepig.2022.110550
10.1016/j.dyepig.2022.110560
10.1016/j.dyepig.2022.110564
10.1016/j.dyepig.2022.110585
10.1016/j.dyepig.2022.110592
10.1016/j.dyepig.2022.110605
10.1016/j.dyepig.2022.110623
10.1016/j.dyepig.2022.110634
10.1016/j.dyepig.2022.110653
10.1016/j.dyepig.2022.110658
10.1016/j.dyepig.2022.110688
10.1016/j.dyepig.2022.110694
10.1016/j.dyepig.2022.110701
10.1016/j.dyepig.2022.110716
10.1016/j.dyepig.2022.110799
10.1016/j.dyepig.2022.110801
10.1016/j.dyepig.2022.110803
10.1016/j.dyepig.2022.110805
10.1016/j.dyepig.2022.110821
10.1016/j.dyepig.2022.110841
10.1016/j.dyepig.2022.110860
10.1016/j.dyepig.2022.110868
10.1016/j.dyepig.2022.110876
10.1016/j.dyepig.2022.110931
10.1016/j.dyepig.2022.110937
10.1016/j.dyepig.2022.110951
10.1016/j.dyepig.2022.110961
10.1016/j.dyepig.2022.111002
10.1016/j.dyepig.2022.111008
10.1016/j.dyepig.2022.111037
10.1016/j.dyepig.2022.111039
10.1016/j.dyepig.2022.111064
10.1016/j.dyepig.2022.111065
10.1016/j.dyepig.2023.111079
10.1016/j.dyepig.2023.111084
10.1016/j.dyepig.2023.111103
10.1016/j.dyepig.2023.111104
10.1016/j.dyepig.2023.111113
10.1016/j.dyepig.2023.111125
10.1016/j.dyepig.2023.111133
10.1016/j.dyepig.2023.111134
10.1016/j.dyepig.2023.111153
10.1016/j.dyepig.2023.111171
10.1016/j.dyepig.2023.111179
10.1016/j.dyepig.2023.111183
10.1016/j.dyepig.2023.111185
10.1016/j.dyepig.2023.111196
10.1016/j.dyepig.2023.111200
10.1016/j.dyepig.2023.111225
10.1016/j.dyepig.2023.111250
10.1016/j.dyepig.2023.111251
10.1016/j.dyepig.2023.111272
10.1016/j.dyepig.2023.111276
10.1016/j.dyepig.2023.111278
10.1016/j.dyepig.2023.111298
10.1016/j.dyepig.2023.111306
10.1016/j.dyepig.2023.111311
10.1016/j.dyepig.2023.111314
10.1016/j.dyepig.2023.111346
10.1016/j.dyepig.2023.111350
10.1016/j.dyepig.2023.111367
10.1016/j.dyepig.2023.111371
10.1016/j.dyepig.2023.111390
10.1016/j.dyepig.2023.111391
10.1016/j.dyepig.2023.111393
10.1016/j.dyepig.2023.111421
10.1016/j.dyepig.2023.111436
10.1016/j.dyepig.2023.111444
10.1016/j.dyepig.2023.111503
10.1016/j.dyepig.2023.111504
10.1016/j.dyepig.2023.111507
10.1016/j.dyepig.2023.111515
10.1016/j.dyepig.2023.111520
10.1016/j.dyepig.2023.111528
10.1016/j.dyepig.2023.111548
10.1016/j.dyepig.2023.111568
10.1016/j.dyepig.2023.111572
10.1016/j.dyepig.2023.111578
10.1016/j.dyepig.2023.111582
10.1016/j.dyepig.2023.111599
10.1016/j.dyepig.2023.111643
10.1016/j.dyepig.2023.111670
10.1016/j.dyepig.2023.111671
10.1016/j.dyepig.2023.111678
10.1016/j.dyepig.2023.111698
10.1016/j.dyepig.2023.111705
10.1016/j.dyepig.2023.111711
10.1016/j.dyepig.2023.111712
10.1016/j.dyepig.2023.111726
10.1016/j.dyepig.2023.111758
10.1016/j.dyepig.2023.111763
10.1016/j.dyepig.2023.111856
10.1016/j.dyepig.2023.111858
10.1016/j.dyepig.2023.111870
10.1016/j.dyepig.2023.111902
10.1016/j.dyepig.2023.111920
10.1016/j.dyepig.2024.111978
10.1016/j.dyepig.2024.111981
10.1016/j.dyepig.2024.112017
10.1016/j.dyepig.2024.112041
10.1016/j.dyepig.2024.112056
10.1016/j.dyepig.2024.112059
10.1016/j.dyepig.2024.112063
10.1016/j.dyepig.2024.112075
10.1016/j.dyepig.2024.112118
10.1016/j.dyepig.2024.112128
10.1016/j.dyepig.2024.112172
10.1016/j.dyepig.2024.112212
10.1016/j.dyepig.2024.112233
10.1016/j.dyepig.2024.112248
10.1016/j.dyepig.2024.112274
10.1016/j.dyepig.2024.112301
10.1016/j.dyepig.2024.112308
10.1016/j.dyepig.2024.112320
10.1016/j.dyepig.2024.112345
10.1016/j.dyepig.2024.112349
10.1016/j.dyepig.2024.112355
10.1016/j.dyepig.2024.112363
10.1016/j.dyepig.2024.112398
10.1016/j.dyepig.2024.112417
10.1016/j.dyepig.2024.112420
10.1016/j.dyepig.2024.112478
10.1016/j.dyepig.2024.112486
10.1016/j.dyepig.2024.112496
10.1016/j.dyepig.2024.112548
10.1016/j.dyepig.2024.112560
10.1016/j.dyepig.2024.112587
10.1016/j.dyepig.2024.112596
10.1016/j.dyepig.2024.112597
10.1016/j.dyepig.2024.112610
10.1016/j.dyepig.2024.112621
10.1016/j.dyepig.2025.112632
10.1016/j.dyepig.2025.112647
10.1016/j.dyepig.2025.112681
10.1016/j.dyepig.2025.112723
10.1016/j.dyepig.2025.112735
10.1016/j.electacta.2015.09.110
10.1016/j.electacta.2017.11.171
10.1016/j.electacta.2021.138347
10.1016/j.electacta.2022.140946
10.1016/j.electacta.2022.141432
10.1016/j.elspec.2024.147431
10.1016/j.engreg.2022.07.003
10.1016/j.envadv.2024.100542
10.1016/j.envres.2023.116046
10.1016/j.eurpolymj.2020.109843
10.1016/j.eurpolymj.2020.109909
10.1016/j.eurpolymj.2020.110072
10.1016/j.eurpolymj.2023.112539
10.1016/j.fmre.2024.05.009
10.1016/j.gee.2021.01.010
10.1016/j.gresc.2023.07.005
10.1016/j.heliyon.2021.e07061
10.1016/j.heliyon.2022.e11221
10.1016/j.heliyon.2023.e21571
10.1016/j.heliyon.2023.e22428
10.1016/j.heliyon.2024.e30926
10.1016/j.heliyon.2024.e40750
10.1016/j.hybadv.2024.100233
10.1016/j.ica.2020.120115
10.1016/j.ica.2021.120405
10.1016/j.ica.2024.121964
10.1016/j.ica.2024.122077
10.1016/j.ijbiomac.2023.129070
10.1016/j.ijleo.2020.165350
10.1016/j.ijleo.2021.166857
10.1016/j.ijleo.2021.167467
10.1016/j.indcrop.2024.119124
10.1016/j.infrared.2024.105134
10.1016/j.inoche.2011.10.003
10.1016/j.inoche.2013.09.023
10.1016/j.inoche.2017.06.031
10.1016/j.inoche.2022.109478
10.1016/j.inoche.2024.113274
10.1016/j.inoche.2024.113491
10.1016/j.isci.2018.10.026
10.1016/j.isci.2019.04.020
10.1016/j.isci.2021.102123
10.1016/j.isci.2021.102545
10.1016/j.isci.2022.103804
10.1016/j.isci.2022.104884
10.1016/j.jallcom.2019.05.058
10.1016/j.jallcom.2022.164983
10.1016/j.jallcom.2024.173617
10.1016/j.jare.2020.04.018
10.1016/j.jare.2021.01.014
10.1016/j.jcat.2024.115539
10.1016/j.jcis.2013.04.012
10.1016/j.jcis.2017.08.020
10.1016/j.jcis.2017.09.011
10.1016/j.jcis.2022.11.062
10.1016/j.jcis.2023.02.040
10.1016/j.jcis.2024.03.197
10.1016/j.jcis.2025.02.065
10.1016/j.jconrel.2019.07.020
10.1016/j.jconrel.2019.08.001
10.1016/j.jconrel.2021.02.030
10.1016/j.jechem.2017.01.005
10.1016/j.jechem.2017.10.018
10.1016/j.jechem.2021.12.003
10.1016/j.jechem.2024.01.070
10.1016/j.jhazmat.2021.125699
10.1016/j.jiec.2016.10.014
10.1016/j.jiec.2017.02.001
10.1016/j.jiec.2017.03.016
10.1016/j.jiec.2017.12.044
10.1016/j.jiec.2018.01.003
10.1016/j.jiec.2018.03.030
10.1016/j.jiec.2018.08.006
10.1016/j.jiec.2018.09.040
10.1016/j.jiec.2019.02.004
10.1016/j.jiec.2019.06.003
10.1016/j.jiec.2020.02.021
10.1016/j.jiec.2020.10.016
10.1016/j.jiec.2021.03.044
10.1016/j.jiec.2021.06.031
10.1016/j.jiec.2021.07.011
10.1016/j.jiec.2021.11.053
10.1016/j.jiec.2021.12.024
10.1016/j.jiec.2022.09.049
10.1016/j.jiec.2023.03.005
10.1016/j.jiec.2023.08.016
10.1016/j.jiec.2024.08.020
10.1016/j.jiec.2025.02.022
10.1016/j.jlumin.2005.10.005
10.1016/j.jlumin.2014.10.054
10.1016/j.jlumin.2015.01.017
10.1016/j.jlumin.2015.08.019
10.1016/j.jlumin.2015.09.012
10.1016/j.jlumin.2015.11.012
10.1016/j.jlumin.2016.11.067
10.1016/j.jlumin.2017.03.032
10.1016/j.jlumin.2017.03.038
10.1016/j.jlumin.2017.06.006
10.1016/j.jlumin.2017.07.029
10.1016/j.jlumin.2017.07.040
10.1016/j.jlumin.2017.08.063
10.1016/j.jlumin.2017.12.065
10.1016/j.jlumin.2018.02.010
10.1016/j.jlumin.2018.03.003
10.1016/j.jlumin.2018.03.072
10.1016/j.jlumin.2018.03.094
10.1016/j.jlumin.2018.07.012
10.1016/j.jlumin.2018.09.006
10.1016/j.jlumin.2018.09.047
10.1016/j.jlumin.2018.10.007
10.1016/j.jlumin.2018.10.017
10.1016/j.jlumin.2018.10.018
10.1016/j.jlumin.2019.01.056
10.1016/j.jlumin.2019.02.001
10.1016/j.jlumin.2019.04.022
10.1016/j.jlumin.2019.116851
10.1016/j.jlumin.2019.116899
10.1016/j.jlumin.2019.116955
10.1016/j.jlumin.2019.117022
10.1016/j.jlumin.2020.117092
10.1016/j.jlumin.2020.117596
10.1016/j.jlumin.2020.117602
10.1016/j.jlumin.2020.117619
10.1016/j.jlumin.2020.117837
10.1016/j.jlumin.2020.117864
10.1016/j.jlumin.2021.117964
10.1016/j.jlumin.2021.118145
10.1016/j.jlumin.2021.118183
10.1016/j.jlumin.2021.118287
10.1016/j.jlumin.2021.118473
10.1016/j.jlumin.2021.118502
10.1016/j.jlumin.2021.118503
10.1016/j.jlumin.2021.118555
10.1016/j.jlumin.2021.118568
10.1016/j.jlumin.2021.118595
10.1016/j.jlumin.2021.118653
10.1016/j.jlumin.2021.118655
10.1016/j.jlumin.2021.118683
10.1016/j.jlumin.2021.118686
10.1016/j.jlumin.2022.118852
10.1016/j.jlumin.2022.118926
10.1016/j.jlumin.2022.118973
10.1016/j.jlumin.2022.119013
10.1016/j.jlumin.2022.119053
10.1016/j.jlumin.2022.119072
10.1016/j.jlumin.2022.119096
10.1016/j.jlumin.2022.119263
10.1016/j.jlumin.2022.119370
10.1016/j.jlumin.2022.119443
10.1016/j.jlumin.2022.119459
10.1016/j.jlumin.2022.119535
10.1016/j.jlumin.2023.119742
10.1016/j.jlumin.2023.119787
10.1016/j.jlumin.2023.119808
10.1016/j.jlumin.2023.119829
10.1016/j.jlumin.2023.119933
10.1016/j.jlumin.2023.120069
10.1016/j.jlumin.2023.120087
10.1016/j.jlumin.2023.120090
10.1016/j.jlumin.2023.120122
10.1016/j.jlumin.2023.120274
10.1016/j.jlumin.2023.120318
10.1016/j.jlumin.2023.120391
10.1016/j.jlumin.2023.120405
10.1016/j.jlumin.2024.120482
10.1016/j.jlumin.2024.120609
10.1016/j.jlumin.2024.120730
10.1016/j.jlumin.2024.120812
10.1016/j.jlumin.2024.120873
10.1016/j.jlumin.2024.121008
10.1016/j.jlumin.2025.121099
10.1016/j.jlumin.2025.121106
10.1016/j.jlumin.2025.121110
10.1016/j.jlumin.2025.121127
10.1016/j.jmat.2023.01.009
10.1016/j.jmgm.2018.10.002
10.1016/j.jmgm.2023.108526
10.1016/j.jmr.2023.107410
10.1016/j.jmrt.2020.12.058
10.1016/j.jms.2009.08.005
10.1016/j.jms.2010.03.001
10.1016/j.jmst.2024.01.066
10.1016/j.jorganchem.2020.121514
10.1016/j.jorganchem.2022.122564
10.1016/j.jorganchem.2024.123123
10.1016/j.joule.2021.06.010
10.1016/j.jpap.2022.100128
10.1016/j.jpap.2023.100211
10.1016/j.jpcs.2016.07.006
10.1016/j.jpcs.2018.03.016
10.1016/j.jpcs.2021.110538
10.1016/j.jpcs.2023.111675
10.1016/j.jphotobiol.2024.113070
10.1016/j.jphotochem.2010.05.022
10.1016/j.jphotochem.2012.05.025
10.1016/j.jphotochem.2017.06.019
10.1016/j.jphotochem.2017.10.038
10.1016/j.jphotochem.2018.04.010
10.1016/j.jphotochem.2018.04.028
10.1016/j.jphotochem.2018.04.038
10.1016/j.jphotochem.2018.07.039
10.1016/j.jphotochem.2018.09.043
10.1016/j.jphotochem.2019.111946
10.1016/j.jphotochem.2019.111978
10.1016/j.jphotochem.2019.112178
10.1016/j.jphotochem.2020.113043
10.1016/j.jphotochem.2020.113089
10.1016/j.jphotochem.2021.113457
10.1016/j.jphotochem.2021.113600
10.1016/j.jphotochem.2021.113710
10.1016/j.jphotochem.2022.113905
10.1016/j.jphotochem.2022.113922
10.1016/j.jphotochem.2022.113969
10.1016/j.jphotochem.2022.114018
10.1016/j.jphotochem.2022.114038
10.1016/j.jphotochem.2022.114160
10.1016/j.jphotochem.2022.114347
10.1016/j.jphotochem.2023.114686
10.1016/j.jphotochem.2023.114985
10.1016/j.jphotochem.2023.115017
10.1016/j.jphotochem.2023.115289
10.1016/j.jphotochem.2023.115400
10.1016/j.jphotochem.2023.115440
10.1016/j.jphotochem.2024.115465
10.1016/j.jphotochem.2024.115547
10.1016/j.jphotochem.2024.115922
10.1016/j.jphotochem.2024.115925
10.1016/j.jphotochem.2024.115992
10.1016/j.jphotochem.2024.116031
10.1016/j.jphotochem.2024.116046
10.1016/j.jphotochem.2024.116091
10.1016/j.jphotochem.2024.116161
10.1016/j.jphotochem.2024.116193
10.1016/j.jphotochem.2025.116312
10.1016/j.jphotochem.2025.116361
10.1016/j.jphotochemrev.2013.08.001
10.1016/j.jphotochemrev.2020.100340
10.1016/j.jphotochemrev.2021.100481
10.1016/j.jphotochemrev.2022.100500
10.1016/j.jphotochemrev.2022.100569
10.1016/j.jphotochemrev.2023.100618
10.1016/j.jsamd.2022.100432
10.1016/j.jsamd.2024.100707
10.1016/j.jscs.2024.101927
10.1016/j.jssc.2016.12.028
10.1016/j.jssc.2022.123427
10.1016/j.jssc.2023.123983
10.1016/j.matchemphys.2015.12.041
10.1016/j.matchemphys.2019.122329
10.1016/j.matchemphys.2023.127631
10.1016/j.matchemphys.2024.130268
10.1016/j.matdes.2020.109209
10.1016/j.matlet.2015.06.054
10.1016/j.matlet.2018.08.154
10.1016/j.matlet.2023.135624
10.1016/j.matpr.2017.10.033
10.1016/j.matpr.2023.03.598
10.1016/j.matpr.2023.07.173
10.1016/j.matt.2020.12.005
10.1016/j.matt.2021.02.017
10.1016/j.matt.2021.10.016
10.1016/j.matt.2021.11.012
10.1016/j.matt.2021.12.004
10.1016/j.matt.2022.09.031
10.1016/j.matt.2023.02.002
10.1016/j.matt.2023.03.004
10.1016/j.matt.2023.04.006
10.1016/j.matt.2023.10.011
10.1016/j.matt.2024.02.016
10.1016/j.matt.2024.07.004
10.1016/j.matt.2024.07.017
10.1016/j.mattod.2014.04.002
10.1016/j.mattod.2016.08.005
10.1016/j.mattod.2016.12.003
10.1016/j.mattod.2022.04.009
10.1016/j.mattod.2023.06.016
10.1016/j.mattod.2023.09.002
10.1016/j.mattod.2024.01.003
10.1016/j.mattod.2024.03.010
10.1016/j.mattod.2024.03.015
10.1016/j.mattod.2024.04.010
10.1016/j.mattod.2024.07.002
10.1016/j.mcat.2024.114789
10.1016/j.measurement.2021.110670
10.1016/j.mee.2016.04.012
10.1016/j.mee.2019.04.021
10.1016/j.mencom.2021.01.009
10.1016/j.micrna.2025.208101
10.1016/j.microc.2021.106116
10.1016/j.microc.2024.110580
10.1016/j.microc.2025.112699
10.1016/j.micromeso.2021.111452
10.1016/j.micromeso.2024.113155
10.1016/j.micron.2023.103486
10.1016/j.molliq.2019.03.154
10.1016/j.molliq.2019.111383
10.1016/j.molliq.2020.113814
10.1016/j.molliq.2020.115032
10.1016/j.molliq.2021.117735
10.1016/j.molliq.2022.119273
10.1016/j.molliq.2023.123870
10.1016/j.molstruc.2004.06.024
10.1016/j.molstruc.2006.04.049
10.1016/j.molstruc.2009.08.030
10.1016/j.molstruc.2019.05.099
10.1016/j.molstruc.2019.06.003
10.1016/j.molstruc.2021.130306
10.1016/j.molstruc.2021.131576
10.1016/j.molstruc.2021.132074
10.1016/j.molstruc.2022.132406
10.1016/j.molstruc.2022.132537
10.1016/j.molstruc.2022.133958
10.1016/j.molstruc.2022.134052
10.1016/j.molstruc.2022.134213
10.1016/j.molstruc.2022.134621
10.1016/j.molstruc.2022.134793
10.1016/j.molstruc.2023.134953
10.1016/j.molstruc.2023.135203
10.1016/j.molstruc.2023.135408
10.1016/j.molstruc.2023.135431
10.1016/j.molstruc.2023.136127
10.1016/j.molstruc.2023.137080
10.1016/j.molstruc.2023.137121
10.1016/j.molstruc.2023.137221
10.1016/j.molstruc.2023.137236
10.1016/j.molstruc.2023.137275
10.1016/j.molstruc.2024.137829
10.1016/j.molstruc.2024.138168
10.1016/j.molstruc.2024.138745
10.1016/j.molstruc.2024.139028
10.1016/j.molstruc.2024.139126
10.1016/j.molstruc.2024.139996
10.1016/j.molstruc.2024.140958
10.1016/j.molstruc.2024.141023
10.1016/j.molstruc.2024.141219
10.1016/j.molstruc.2025.141365
10.1016/j.molstruc.2025.141445
10.1016/j.molstruc.2025.141466
10.1016/j.molstruc.2025.141556
10.1016/j.molstruc.2025.141711
10.1016/j.molstruc.2025.141918
10.1016/j.mseb.2016.07.004
10.1016/j.mseb.2021.115203
10.1016/j.mseb.2021.115441
10.1016/j.msec.2019.110528
10.1016/j.mser.2015.11.001
10.1016/j.mser.2016.06.001
10.1016/j.mser.2019.100519
10.1016/j.mser.2020.100547
10.1016/j.mser.2020.100581
10.1016/j.mser.2022.100689
10.1016/j.mser.2023.100756
10.1016/j.mser.2024.100818
10.1016/j.mssp.2023.108045
10.1016/j.mtchem.2018.09.010
10.1016/j.mtchem.2021.100454
10.1016/j.mtchem.2021.100604
10.1016/j.mtchem.2021.100625
10.1016/j.mtchem.2021.100630
10.1016/j.mtchem.2021.100645
10.1016/j.mtchem.2022.100785
10.1016/j.mtchem.2022.100954
10.1016/j.mtchem.2022.100955
10.1016/j.mtchem.2022.101185
10.1016/j.mtchem.2023.101515
10.1016/j.mtchem.2023.101548
10.1016/j.mtchem.2023.101700
10.1016/j.mtchem.2024.102177
10.1016/j.mtchem.2024.102199
10.1016/j.mtchem.2024.102210
10.1016/j.mtchem.2024.102211
10.1016/j.mtchem.2024.102227
10.1016/j.mtchem.2024.102239
10.1016/j.mtchem.2024.102249
10.1016/j.mtchem.2024.102254
10.1016/j.mtchem.2024.102307
10.1016/j.mtchem.2025.102528
10.1016/j.mtcomm.2020.101413
10.1016/j.mtcomm.2022.103550
10.1016/j.mtcomm.2023.106508
10.1016/j.mtcomm.2024.108643
10.1016/j.mtcomm.2024.110866
10.1016/j.mtener.2020.100581
10.1016/j.mtener.2021.100636
10.1016/j.mtener.2021.100705
10.1016/j.mtener.2021.100706
10.1016/j.mtener.2021.100727
10.1016/j.mtener.2021.100745
10.1016/j.mtener.2021.100777
10.1016/j.mtener.2021.100792
10.1016/j.mtener.2021.100818
10.1016/j.mtener.2021.100819
10.1016/j.mtener.2025.101833
10.1016/j.mtphys.2022.100812
10.1016/j.mtphys.2023.101079
10.1016/j.nainr.2003.08.008
10.1016/j.nano.2017.11.145
10.1016/j.nanoen.2016.04.054
10.1016/j.nanoen.2019.02.067
10.1016/j.nanoen.2019.104325
10.1016/j.nanoen.2020.105565
10.1016/j.nanoen.2020.105660
10.1016/j.nanoen.2021.105746
10.1016/j.nanoen.2021.106043
10.1016/j.nanoen.2021.106358
10.1016/j.nanoen.2022.107955
10.1016/j.nanoen.2022.108028
10.1016/j.nanoen.2022.108119
10.1016/j.nanoen.2023.108269
10.1016/j.nanoen.2023.108619
10.1016/j.nanoen.2023.109055
10.1016/j.nanoen.2024.109521
10.1016/j.nanoen.2024.110530
10.1016/j.nanoms.2019.10.002
10.1016/j.nanoms.2024.09.004
10.1016/j.nantod.2021.101346
10.1016/j.nantod.2023.102131
10.1016/j.nantod.2024.102200
10.1016/j.nantod.2024.102257
10.1016/j.nantod.2024.102515
10.1016/j.nima.2019.05.095
10.1016/j.nima.2020.164455
10.1016/j.nxener.2023.100041
10.1016/j.nxmate.2025.100539
10.1016/j.nxnano.2023.100003
10.1016/j.nxnano.2025.100132
10.1016/j.omx.2022.100195
10.1016/j.optcom.2020.126339
10.1016/j.optcom.2021.126854
10.1016/j.optlaseng.2024.108137
10.1016/j.optlastec.2024.112296
10.1016/j.optmat.2017.11.007
10.1016/j.optmat.2018.03.053
10.1016/j.optmat.2018.07.015
10.1016/j.optmat.2018.09.006
10.1016/j.optmat.2018.10.002
10.1016/j.optmat.2018.10.032
10.1016/j.optmat.2019.05.040
10.1016/j.optmat.2019.109573
10.1016/j.optmat.2020.109673
10.1016/j.optmat.2020.109726
10.1016/j.optmat.2020.109941
10.1016/j.optmat.2020.109991
10.1016/j.optmat.2020.110159
10.1016/j.optmat.2020.110510
10.1016/j.optmat.2020.110592
10.1016/j.optmat.2020.110725
10.1016/j.optmat.2020.110779
10.1016/j.optmat.2021.110879
10.1016/j.optmat.2021.110907
10.1016/j.optmat.2021.110945
10.1016/j.optmat.2021.111303
10.1016/j.optmat.2021.111582
10.1016/j.optmat.2022.112101
10.1016/j.optmat.2022.112278
10.1016/j.optmat.2022.112320
10.1016/j.optmat.2022.112573
10.1016/j.optmat.2022.112871
10.1016/j.optmat.2022.113057
10.1016/j.optmat.2022.113067
10.1016/j.optmat.2022.113071
10.1016/j.optmat.2022.113106
10.1016/j.optmat.2023.113492
10.1016/j.optmat.2023.113760
10.1016/j.optmat.2023.113884
10.1016/j.optmat.2023.114209
10.1016/j.optmat.2023.114602
10.1016/j.optmat.2023.114606
10.1016/j.optmat.2024.114912
10.1016/j.optmat.2024.115610
10.1016/j.optmat.2024.115621
10.1016/j.optmat.2024.115749
10.1016/j.optmat.2024.115914
10.1016/j.optmat.2024.115991
10.1016/j.optmat.2024.116154
10.1016/j.optmat.2024.116244
10.1016/j.optmat.2024.116421
10.1016/j.optmat.2024.116571
10.1016/j.optmat.2024.116572
10.1016/j.optmat.2024.116629
10.1016/j.optmat.2025.116745
10.1016/j.optmat.2025.116834
10.1016/j.orgel.2012.03.019
10.1016/j.orgel.2012.11.003
10.1016/j.orgel.2013.06.022
10.1016/j.orgel.2013.07.010
10.1016/j.orgel.2013.07.023
10.1016/j.orgel.2014.03.035
10.1016/j.orgel.2014.04.035
10.1016/j.orgel.2014.05.027
10.1016/j.orgel.2014.10.049
10.1016/j.orgel.2014.11.014
10.1016/j.orgel.2014.12.009
10.1016/j.orgel.2015.01.037
10.1016/j.orgel.2015.02.002
10.1016/j.orgel.2015.02.018
10.1016/j.orgel.2015.02.022
10.1016/j.orgel.2015.03.006
10.1016/j.orgel.2015.03.009
10.1016/j.orgel.2015.03.025
10.1016/j.orgel.2015.04.016
10.1016/j.orgel.2015.05.009
10.1016/j.orgel.2015.05.013
10.1016/j.orgel.2015.06.017
10.1016/j.orgel.2015.06.022
10.1016/j.orgel.2015.06.050
10.1016/j.orgel.2015.07.055
10.1016/j.orgel.2015.11.019
10.1016/j.orgel.2015.11.026
10.1016/j.orgel.2015.12.001
10.1016/j.orgel.2016.01.006
10.1016/j.orgel.2016.03.010
10.1016/j.orgel.2016.04.030
10.1016/j.orgel.2016.05.043
10.1016/j.orgel.2016.06.004
10.1016/j.orgel.2016.06.006
10.1016/j.orgel.2016.06.014
10.1016/j.orgel.2016.06.016
10.1016/j.orgel.2016.07.002
10.1016/j.orgel.2016.08.001
10.1016/j.orgel.2016.08.013
10.1016/j.orgel.2016.08.018
10.1016/j.orgel.2016.09.020
10.1016/j.orgel.2016.10.019
10.1016/j.orgel.2016.10.026
10.1016/j.orgel.2016.11.010
10.1016/j.orgel.2016.11.028
10.1016/j.orgel.2016.11.035
10.1016/j.orgel.2016.12.002
10.1016/j.orgel.2016.12.005
10.1016/j.orgel.2016.12.026
10.1016/j.orgel.2016.12.058
10.1016/j.orgel.2017.01.012
10.1016/j.orgel.2017.02.013
10.1016/j.orgel.2017.03.003
10.1016/j.orgel.2017.03.032
10.1016/j.orgel.2017.05.013
10.1016/j.orgel.2017.05.034
10.1016/j.orgel.2017.05.038
10.1016/j.orgel.2017.06.029
10.1016/j.orgel.2017.06.034
10.1016/j.orgel.2017.07.024
10.1016/j.orgel.2017.07.038
10.1016/j.orgel.2017.07.053
10.1016/j.orgel.2017.08.002
10.1016/j.orgel.2017.08.024
10.1016/j.orgel.2017.09.021
10.1016/j.orgel.2017.09.023
10.1016/j.orgel.2017.09.041
10.1016/j.orgel.2017.09.051
10.1016/j.orgel.2017.10.015
10.1016/j.orgel.2017.10.042
10.1016/j.orgel.2017.12.010
10.1016/j.orgel.2017.12.013
10.1016/j.orgel.2017.12.036
10.1016/j.orgel.2018.01.005
10.1016/j.orgel.2018.02.016
10.1016/j.orgel.2018.02.017
10.1016/j.orgel.2018.02.019
10.1016/j.orgel.2018.02.035
10.1016/j.orgel.2018.03.010
10.1016/j.orgel.2018.03.024
10.1016/j.orgel.2018.03.027
10.1016/j.orgel.2018.03.031
10.1016/j.orgel.2018.03.049
10.1016/j.orgel.2018.04.007
10.1016/j.orgel.2018.04.022
10.1016/j.orgel.2018.04.026
10.1016/j.orgel.2018.04.027
10.1016/j.orgel.2018.04.032
10.1016/j.orgel.2018.04.034
10.1016/j.orgel.2018.04.035
10.1016/j.orgel.2018.04.038
10.1016/j.orgel.2018.04.045
10.1016/j.orgel.2018.05.015
10.1016/j.orgel.2018.05.055
10.1016/j.orgel.2018.06.017
10.1016/j.orgel.2018.06.024
10.1016/j.orgel.2018.07.016
10.1016/j.orgel.2018.07.030
10.1016/j.orgel.2018.08.021
10.1016/j.orgel.2018.09.002
10.1016/j.orgel.2018.09.023
10.1016/j.orgel.2018.09.026
10.1016/j.orgel.2018.09.029
10.1016/j.orgel.2018.09.044
10.1016/j.orgel.2018.10.036
10.1016/j.orgel.2018.10.038
10.1016/j.orgel.2018.10.039
10.1016/j.orgel.2018.11.007
10.1016/j.orgel.2018.11.010
10.1016/j.orgel.2018.11.014
10.1016/j.orgel.2018.11.018
10.1016/j.orgel.2018.11.031
10.1016/j.orgel.2018.12.010
10.1016/j.orgel.2018.12.025
10.1016/j.orgel.2018.12.026
10.1016/j.orgel.2018.12.039
10.1016/j.orgel.2019.01.011
10.1016/j.orgel.2019.01.022
10.1016/j.orgel.2019.02.001
10.1016/j.orgel.2019.02.019
10.1016/j.orgel.2019.02.028
10.1016/j.orgel.2019.03.001
10.1016/j.orgel.2019.03.018
10.1016/j.orgel.2019.03.020
10.1016/j.orgel.2019.03.023
10.1016/j.orgel.2019.03.042
10.1016/j.orgel.2019.03.044
10.1016/j.orgel.2019.03.045
10.1016/j.orgel.2019.03.051
10.1016/j.orgel.2019.04.003
10.1016/j.orgel.2019.04.021
10.1016/j.orgel.2019.04.025
10.1016/j.orgel.2019.04.030
10.1016/j.orgel.2019.04.032
10.1016/j.orgel.2019.04.033
10.1016/j.orgel.2019.04.034
10.1016/j.orgel.2019.05.028
10.1016/j.orgel.2019.05.052
10.1016/j.orgel.2019.06.001
10.1016/j.orgel.2019.06.002
10.1016/j.orgel.2019.06.008
10.1016/j.orgel.2019.06.026
10.1016/j.orgel.2019.06.041
10.1016/j.orgel.2019.07.011
10.1016/j.orgel.2019.07.023
10.1016/j.orgel.2019.07.024
10.1016/j.orgel.2019.105377
10.1016/j.orgel.2019.105399
10.1016/j.orgel.2019.105404
10.1016/j.orgel.2019.105414
10.1016/j.orgel.2019.105422
10.1016/j.orgel.2019.105441
10.1016/j.orgel.2019.105477
10.1016/j.orgel.2019.105520
10.1016/j.orgel.2019.105544
10.1016/j.orgel.2019.105550
10.1016/j.orgel.2019.105576
10.1016/j.orgel.2019.105595
10.1016/j.orgel.2019.105600
10.1016/j.orgel.2019.105601
10.1016/j.orgel.2019.105602
10.1016/j.orgel.2019.105604
10.1016/j.orgel.2019.105610
10.1016/j.orgel.2020.105660
10.1016/j.orgel.2020.105667
10.1016/j.orgel.2020.105703
10.1016/j.orgel.2020.105716
10.1016/j.orgel.2020.105721
10.1016/j.orgel.2020.105723
10.1016/j.orgel.2020.105733
10.1016/j.orgel.2020.105741
10.1016/j.orgel.2020.105746
10.1016/j.orgel.2020.105755
10.1016/j.orgel.2020.105760
10.1016/j.orgel.2020.105783
10.1016/j.orgel.2020.105786
10.1016/j.orgel.2020.105792
10.1016/j.orgel.2020.105793
10.1016/j.orgel.2020.105816
10.1016/j.orgel.2020.105824
10.1016/j.orgel.2020.105825
10.1016/j.orgel.2020.105826
10.1016/j.orgel.2020.105864
10.1016/j.orgel.2020.105876
10.1016/j.orgel.2020.105886
10.1016/j.orgel.2020.105894
10.1016/j.orgel.2020.105916
10.1016/j.orgel.2020.105984
10.1016/j.orgel.2020.106003
10.1016/j.orgel.2020.106004
10.1016/j.orgel.2020.106012
10.1016/j.orgel.2020.106013
10.1016/j.orgel.2020.106017
10.1016/j.orgel.2020.106049
10.1016/j.orgel.2020.106057
10.1016/j.orgel.2021.106067
10.1016/j.orgel.2021.106076
10.1016/j.orgel.2021.106088
10.1016/j.orgel.2021.106123
10.1016/j.orgel.2021.106155
10.1016/j.orgel.2021.106171
10.1016/j.orgel.2021.106184
10.1016/j.orgel.2021.106187
10.1016/j.orgel.2021.106199
10.1016/j.orgel.2021.106215
10.1016/j.orgel.2021.106231
10.1016/j.orgel.2021.106245
10.1016/j.orgel.2021.106254
10.1016/j.orgel.2021.106275
10.1016/j.orgel.2021.106309
10.1016/j.orgel.2021.106312
10.1016/j.orgel.2021.106337
10.1016/j.orgel.2021.106339
10.1016/j.orgel.2021.106355
10.1016/j.orgel.2021.106365
10.1016/j.orgel.2021.106366
10.1016/j.orgel.2021.106381
10.1016/j.orgel.2021.106382
10.1016/j.orgel.2021.106411
10.1016/j.orgel.2021.106414
10.1016/j.orgel.2021.106415
10.1016/j.orgel.2021.106417
10.1016/j.orgel.2021.106421
10.1016/j.orgel.2021.106425
10.1016/j.orgel.2022.106442
10.1016/j.orgel.2022.106445
10.1016/j.orgel.2022.106450
10.1016/j.orgel.2022.106474
10.1016/j.orgel.2022.106490
10.1016/j.orgel.2022.106497
10.1016/j.orgel.2022.106500
10.1016/j.orgel.2022.106518
10.1016/j.orgel.2022.106528
10.1016/j.orgel.2022.106536
10.1016/j.orgel.2022.106553
10.1016/j.orgel.2022.106581
10.1016/j.orgel.2022.106645
10.1016/j.orgel.2022.106657
10.1016/j.orgel.2022.106687
10.1016/j.orgel.2022.106706
10.1016/j.orgel.2022.106720
10.1016/j.orgel.2022.106724
10.1016/j.orgel.2023.106772
10.1016/j.orgel.2023.106774
10.1016/j.orgel.2023.106780
10.1016/j.orgel.2023.106795
10.1016/j.orgel.2023.106810
10.1016/j.orgel.2023.106811
10.1016/j.orgel.2023.106845
10.1016/j.orgel.2023.106848
10.1016/j.orgel.2023.106849
10.1016/j.orgel.2023.106854
10.1016/j.orgel.2023.106856
10.1016/j.orgel.2023.106862
10.1016/j.orgel.2023.106901
10.1016/j.orgel.2023.106905
10.1016/j.orgel.2023.106906
10.1016/j.orgel.2023.106915
10.1016/j.orgel.2023.106919
10.1016/j.orgel.2023.106960
10.1016/j.orgel.2023.106973
10.1016/j.orgel.2023.106981
10.1016/j.orgel.2023.106983
10.1016/j.orgel.2023.106985
10.1016/j.orgel.2024.107005
10.1016/j.orgel.2024.107025
10.1016/j.orgel.2024.107041
10.1016/j.orgel.2024.107043
10.1016/j.orgel.2024.107045
10.1016/j.orgel.2024.107062
10.1016/j.orgel.2024.107072
10.1016/j.orgel.2024.107073
10.1016/j.orgel.2024.107083
10.1016/j.orgel.2024.107084
10.1016/j.orgel.2024.107085
10.1016/j.orgel.2024.107095
10.1016/j.orgel.2024.107096
10.1016/j.orgel.2024.107113
10.1016/j.orgel.2024.107114
10.1016/j.orgel.2024.107120
10.1016/j.orgel.2024.107128
10.1016/j.orgel.2024.107129
10.1016/j.orgel.2024.107130
10.1016/j.orgel.2024.107138
10.1016/j.orgel.2024.107140
10.1016/j.orgel.2024.107142
10.1016/j.orgel.2024.107150
10.1016/j.orgel.2024.107154
10.1016/j.orgel.2024.107155
10.1016/j.orgel.2024.107157
10.1016/j.orgel.2024.107158
10.1016/j.orgel.2024.107159
10.1016/j.orgel.2024.107162
10.1016/j.orgel.2024.107175
10.1016/j.orgel.2024.107180
10.1016/j.orgel.2024.107182
10.1016/j.orgel.2025.107196
10.1016/j.orgel.2025.107204
10.1016/j.orgel.2025.107205
10.1016/j.orgel.2025.107214
10.1016/j.orgel.2025.107223
10.1016/j.orgel.2025.107229
10.1016/j.pdpdt.2020.101744
10.1016/j.pdpdt.2020.102014
10.1016/j.pdpdt.2021.102178
10.1016/j.pdpdt.2021.102238
10.1016/j.pdpdt.2023.103509
10.1016/j.pharma.2023.10.007
10.1016/j.physb.2022.414206
10.1016/j.physrep.2013.12.002
10.1016/j.pmatsci.2021.100914
10.1016/j.pmatsci.2023.101229
10.1016/j.pmatsci.2024.101289
10.1016/j.pnsc.2024.12.006
10.1016/j.poly.2017.11.032
10.1016/j.poly.2017.11.048
10.1016/j.poly.2018.01.007
10.1016/j.poly.2022.115765
10.1016/j.polymer.2017.11.041
10.1016/j.polymer.2018.11.021
10.1016/j.polymer.2020.122970
10.1016/j.polymer.2022.124792
10.1016/j.polymer.2023.126316
10.1016/j.reactfunctpolym.2021.104898
10.1016/j.rechem.2021.100116
10.1016/j.rechem.2023.101201
10.1016/j.rechem.2024.101904
10.1016/j.recm.2022.03.001
10.1016/j.renene.2018.07.101
10.1016/j.rinp.2021.104875
10.1016/j.rio.2023.100487
10.1016/j.rser.2020.110043
10.1016/j.saa.2017.11.032
10.1016/j.saa.2018.01.004
10.1016/j.saa.2018.05.032
10.1016/j.saa.2018.10.053
10.1016/j.saa.2019.04.033
10.1016/j.saa.2019.117214
10.1016/j.saa.2019.117288
10.1016/j.saa.2019.117434
10.1016/j.saa.2019.117473
10.1016/j.saa.2019.117564
10.1016/j.saa.2019.117770
10.1016/j.saa.2019.117964
10.1016/j.saa.2020.118634
10.1016/j.saa.2020.118952
10.1016/j.saa.2020.119392
10.1016/j.saa.2021.120249
10.1016/j.saa.2021.120786
10.1016/j.saa.2022.120933
10.1016/j.saa.2022.121164
10.1016/j.saa.2022.121328
10.1016/j.saa.2022.121538
10.1016/j.saa.2022.121899
10.1016/j.saa.2022.122050
10.1016/j.saa.2022.122131
10.1016/j.saa.2022.122185
10.1016/j.saa.2023.122344
10.1016/j.saa.2023.122401
10.1016/j.saa.2023.122572
10.1016/j.saa.2023.122600
10.1016/j.saa.2023.123200
10.1016/j.saa.2023.123531
10.1016/j.saa.2023.123684
10.1016/j.saa.2023.123718
10.1016/j.saa.2024.124032
10.1016/j.saa.2024.124380
10.1016/j.saa.2024.124449
10.1016/j.saa.2024.124500
10.1016/j.saa.2024.124626
10.1016/j.saa.2024.124668
10.1016/j.saa.2024.124713
10.1016/j.saa.2024.124808
10.1016/j.saa.2024.124955
10.1016/j.saa.2024.124994
10.1016/j.saa.2024.125110
10.1016/j.saa.2024.125147
10.1016/j.saa.2024.125366
10.1016/j.saa.2024.125372
10.1016/j.saa.2024.125554
10.1016/j.saa.2025.125763
10.1016/j.saa.2025.125815
10.1016/j.saa.2025.125827
10.1016/j.saa.2025.125844
10.1016/j.sbsr.2024.100690
10.1016/j.scib.2017.08.021
10.1016/j.scib.2020.07.004
10.1016/j.scib.2020.08.023
10.1016/j.scib.2020.08.034
10.1016/j.scib.2021.06.018
10.1016/j.scib.2022.09.025
10.1016/j.scib.2023.02.014
10.1016/j.scib.2024.04.016
10.1016/j.scib.2024.08.001
10.1016/j.scib.2024.08.027
10.1016/j.scib.2024.11.048
10.1016/j.scib.2025.02.037
10.1016/j.sna.2014.04.039
10.1016/j.sna.2024.115828
10.1016/j.snb.2018.01.240
10.1016/j.snb.2018.10.071
10.1016/j.snb.2020.127770
10.1016/j.snb.2020.128533
10.1016/j.snb.2020.128940
10.1016/j.snb.2021.130369
10.1016/j.snb.2022.132727
10.1016/j.snb.2023.133295
10.1016/j.snb.2023.134236
10.1016/j.snb.2024.136542
10.1016/j.solidstatesciences.2022.107045
10.1016/j.spmi.2019.106294
10.1016/j.sse.2018.07.001
10.1016/j.sse.2023.108753
10.1016/j.sse.2025.109075
10.1016/j.susmat.2022.e00493
10.1016/j.susmat.2024.e01173
10.1016/j.synthmet.2014.11.018
10.1016/j.synthmet.2014.12.025
10.1016/j.synthmet.2015.01.025
10.1016/j.synthmet.2015.02.009
10.1016/j.synthmet.2015.06.020
10.1016/j.synthmet.2015.06.022
10.1016/j.synthmet.2015.07.008
10.1016/j.synthmet.2015.07.020
10.1016/j.synthmet.2015.08.028
10.1016/j.synthmet.2016.01.022
10.1016/j.synthmet.2016.07.001
10.1016/j.synthmet.2017.03.004
10.1016/j.synthmet.2017.04.004
10.1016/j.synthmet.2017.06.009
10.1016/j.synthmet.2017.08.014
10.1016/j.synthmet.2017.10.013
10.1016/j.synthmet.2018.11.017
10.1016/j.synthmet.2019.04.005
10.1016/j.synthmet.2019.05.015
10.1016/j.synthmet.2019.116137
10.1016/j.synthmet.2019.116189
10.1016/j.synthmet.2019.116198
10.1016/j.synthmet.2019.116220
10.1016/j.synthmet.2019.116285
10.1016/j.synthmet.2020.116328
10.1016/j.synthmet.2020.116599
10.1016/j.synthmet.2020.116641
10.1016/j.synthmet.2021.116828
10.1016/j.synthmet.2021.116856
10.1016/j.synthmet.2022.117160
10.1016/j.synthmet.2022.117213
10.1016/j.synthmet.2023.117285
10.1016/j.synthmet.2023.117489
10.1016/j.synthmet.2024.117551
10.1016/j.synthmet.2024.117571
10.1016/j.synthmet.2024.117661
10.1016/j.synthmet.2024.117734
10.1016/j.synthmet.2024.117762
10.1016/j.synthmet.2024.117772
10.1016/j.synthmet.2024.117797
10.1016/j.synthmet.2024.117822
10.1016/j.synthmet.2025.117831
10.1016/j.talanta.2022.123493
10.1016/j.talanta.2023.125122
10.1016/j.talanta.2023.125237
10.1016/j.talanta.2024.125895
10.1016/j.talanta.2024.127420
10.1016/j.talanta.2025.127570
10.1016/j.talo.2024.100302
10.1016/j.tet.2016.11.037
10.1016/j.tet.2017.02.049
10.1016/j.tet.2017.12.022
10.1016/j.tet.2018.03.021
10.1016/j.tet.2018.10.064
10.1016/j.tet.2020.131723
10.1016/j.tet.2020.131869
10.1016/j.tet.2021.132049
10.1016/j.tet.2021.132317
10.1016/j.tet.2021.132359
10.1016/j.tet.2021.132372
10.1016/j.tet.2021.132614
10.1016/j.tet.2022.132692
10.1016/j.tet.2022.133126
10.1016/j.tet.2023.133618
10.1016/j.tet.2023.133740
10.1016/j.tet.2024.133844
10.1016/j.tet.2024.134138
10.1016/j.tet.2025.134522
10.1016/j.tetlet.2016.03.097
10.1016/j.tetlet.2016.09.072
10.1016/j.tetlet.2017.03.018
10.1016/j.tetlet.2018.06.004
10.1016/j.tetlet.2018.06.052
10.1016/j.tetlet.2019.151340
10.1016/j.tetlet.2020.151673
10.1016/j.tetlet.2020.152486
10.1016/j.tetlet.2025.155467
10.1016/j.tifs.2016.02.008
10.1016/j.trac.2018.03.003
10.1016/j.trac.2023.117278
10.1016/j.trac.2023.117326
10.1016/j.trac.2023.117339
10.1016/j.trac.2023.117356
10.1016/j.trac.2024.118098
10.1016/j.trechm.2019.01.003
10.1016/j.trechm.2020.06.004
10.1016/j.trechm.2023.08.003
10.1016/j.trechm.2024.05.001
10.1016/j.tsf.2015.11.004
10.1016/j.tsf.2016.11.016
10.1016/j.tsf.2017.10.009
10.1016/j.tsf.2018.05.053
10.1016/j.tsf.2019.06.056
10.1016/j.tsf.2019.137753
10.1016/j.tsf.2020.137920
10.1016/j.tsf.2020.138265
10.1016/j.tsf.2021.138791
10.1016/j.wees.2024.12.003
10.1016/j.xcrp.2020.100252
10.1016/j.xcrp.2021.100686
10.1016/j.xcrp.2021.100733
10.1016/j.xcrp.2022.100841
10.1016/j.xcrp.2022.101015
10.1016/j.xcrp.2022.101171
10.1016/j.xcrp.2022.101245
10.1016/j.xcrp.2023.101764
10.1016/j.xcrp.2024.101873
10.1016/j.xcrp.2024.101901
10.1016/j.xcrp.2024.102344
10.1016/j.xcrp.2024.102370
10.1016/j.xinn.2023.100460
10.1016/S0006-3495(90)82363-8
10.1016/S0006-3495(96)79866-1
10.1016/S0009-2614(16)30298-6
10.1016/S0009-2614(16)30877-6
10.1016/S0009-2614(16)30910-1
10.1016/S0009-2614(18)30265-3
10.1016/S0009-2614(18)30377-4
10.1016/S0009-2614(21)00543-1
10.1016/S0009-2614(21)00544-3
10.1016/S0009-2614(22)00940-X
10.1016/S0009-2614(22)00941-1
10.1016/S0009-2614(23)00160-4
10.1016/S0009-2614(97)00469-7
10.1016/S0009-2614(97)01172-X
10.1016/S0009-2614(97)82786-8
10.1016/S0009-2614(97)86464-0
10.1016/S0022-2313(06)00486-8
10.1016/S0022-2313(06)00487-X
10.1016/S0022-2313(99)00616-X
10.1016/S0032-3861(22)00042-8
10.1016/S0040-4020(22)00121-1
10.1016/S0040-4020(22)00651-2
10.1016/S0065-2725(23)00027-2
10.1016/S0168-1273(21)00014-3
10.1016/S0277-5387(22)00163-2
10.1016/S0277-5387(23)00141-9
10.1016/S0301-0104(02)00574-8
10.1016/S0301-0104(03)00390-2
10.1016/S0302-4598(98)00196-2
10.1016/S1001-8417(16)30266-2
10.1016/S1001-8417(18)30061-5
10.1016/S1001-8417(19)30560-1
10.1016/S1001-8417(19)30589-3
10.1016/S1001-8417(21)00134-0
10.1016/S1001-8417(21)00997-9
10.1016/S1001-8417(21)01098-6
10.1016/S1001-8417(22)00555-1
10.1016/S1001-8417(22)01124-X
10.1016/S1001-8417(23)00348-0
10.1016/S1010-6030(96)04445-0
10.1016/S1386-1425(98)00182-6
10.1016/S1872-5805(21)60042-2
10.1016/S1872-5805(21)60083-5
10.1016/S1877-1173(21)00207-6
10.1016/S2468-2179(22)00057-0
10.1016/S2468-6069(21)00156-8
10.1016/S2468-6069(21)00226-4
10.14102/j.cnki.0254-5861.2022-0105
10.14102/j.cnki.0254-5861.2022-0196
10.3866/PKU.WHXB202309042
10.1039/a902841b
10.1039/b104884h
10.1039/c2cc31468a
10.1039/c2cc36237f
10.1039/c3cc44179b
10.1039/c3cc47130f
10.1039/c3cp52255e
10.1039/c3fd00164d
10.1039/c3mh00079f
10.1039/c3pp50050k
10.1039/c3tc30699b
10.1039/c3tc30912f
10.1039/c3tc31936a
10.1039/c3tc32347a
10.1039/c4cc01523a
10.1039/c4cc01590h
10.1039/c4cc01851f
10.1039/c4cc08010f
10.1039/c4cc08028a
10.1039/c4cc08335k
10.1039/c4cp00236a
10.1039/c4cp01675k
10.1039/c4cp03284e
10.1039/c4cp04052j
10.1039/c4dt03608e
10.1039/c4pp00339j
10.1039/c4ra15155k
10.1039/c4tc00885e
10.1039/c4tc01289e
10.1039/c4tc01474j
10.1039/c4tc01753f
10.1039/c4tc01757a
10.1039/c4tc02211d
10.1039/c4tc02320j
10.1039/c4tc02530j
10.1039/c4tc02547d
10.1039/c4tc02669a
10.1039/c5ay02959g
10.1039/c5cc00307e
10.1039/c5cc00511f
10.1039/c5cc01940k
10.1039/c5cc03403e
10.1039/c5cc04105h
10.1039/c5cc04126k
10.1039/c5cc04469c
10.1039/c5cc05022g
10.1039/c5cc05435d
10.1039/c5cc07999c
10.1039/c5cc08152a
10.1039/c5cc09645f
10.1039/c5cp01203a
10.1039/c5cp02810h
10.1039/c5cp03937a
10.1039/c5cp05097a
10.1039/c5cp06279a
10.1039/c5dt02204e
10.1039/c5dt02709h
10.1039/c5dt03065j
10.1039/c5mh00258c
10.1039/c5nr07312j
10.1039/c5ra04929f
10.1039/c5ra05432j
10.1039/c5ra07161e
10.1039/c5ra08539j
10.1039/c5ra09168c
10.1039/c5ra13651b
10.1039/c5ra18372c
10.1039/c5ra19564k
10.1039/c5sc01131k
10.1039/c5sc04155d
10.1039/c5sc04253d
10.1039/c5sc04685h
10.1039/c5sc04755b
10.1039/c5sc04848f
10.1039/c5tc00350d
10.1039/c5tc00779h
10.1039/c5tc01065a
10.1039/c5tc01380a
10.1039/c5tc01626f
10.1039/c5tc01812a
10.1039/c5tc02029h
10.1039/c5tc02726h
10.1039/c5tc02944a
10.1039/c5tc02997j
10.1039/c5tc03737a
10.1039/c5tc03793j
10.1039/c5tc03849a
10.1039/c5tc03879k
10.1039/c5tc03943f
10.1039/c5tc04028k
10.1039/c5tc04039f
10.1039/c5tc04057d
10.1039/c6cc00809g
10.1039/c6cc02440h
10.1039/c6cc02856j
10.1039/c6cc04516b
10.1039/c6cc05130h
10.1039/c6cc05203g
10.1039/c6cc06613e
10.1039/c6cc07898b
10.1039/c6cc08501f
10.1039/c6cc09275f
10.1039/c6cc09486d
10.1039/c6cc10088k
10.1039/c6cc10139a
10.1039/c6cp00920d
10.1039/c6cp02778d
10.1039/c6cp02870e
10.1039/c6cp04336d
10.1039/c6cp04545f
10.1039/c6cp04930c
10.1039/c6cp06308j
10.1039/c6cp08334j
10.1039/c6dt02293f
10.1039/c6dt02665f
10.1039/c6dt03049a
10.1039/c6fd00172f
10.1039/c6fd00218h
10.1039/c6mh00579a
10.1039/c6nj00843g
10.1039/c6nj01296e
10.1039/c6nj02747d
10.1039/c6nj02865a
10.1039/c6ob00822d
10.1039/c6pp00464d
10.1039/c6qm00326e
10.1039/c6ra00053c
10.1039/c6ra02156e
10.1039/c6ra03281h
10.1039/c6ra06841c
10.1039/c6ra13240e
10.1039/c6ra13824a
10.1039/c6ra18374c
10.1039/c6ra28814f
10.1039/c6sc00100a
10.1039/c6sc00542j
10.1039/c6sc00559d
10.1039/c6sc00943c
10.1039/c6sc03008d
10.1039/c6sc03793c
10.1039/c6sc04863c
10.1039/c6sc05619a
10.1039/c6tc00214e
10.1039/c6tc00385k
10.1039/c6tc00418k
10.1039/c6tc01193d
10.1039/c6tc01353h
10.1039/c6tc01816e
10.1039/c6tc01975g
10.1039/c6tc02027e
10.1039/c6tc02615j
10.1039/c6tc02631a
10.1039/c6tc02634f
10.1039/c6tc02702d
10.1039/c6tc02861f
10.1039/c6tc02917e
10.1039/c6tc03056d
10.1039/c6tc03063g
10.1039/c6tc03155b
10.1039/c6tc03335k
10.1039/c6tc03382b
10.1039/c6tc04215e
10.1039/c6tc04653c
10.1039/c6tc04786f
10.1039/c6tc04821h
10.1039/c6tc04979f
10.1039/c6tc05075a
10.1039/c6tc05248g
10.1039/c6tc05308d
10.1039/c6tc05591e
10.1039/c6tc05639c
10.1039/c7cc01786c
10.1039/c7cc04875k
10.1039/c7cc06967g
10.1039/c7cc07139f
10.1039/c7cc08595h
10.1039/c7cc08930a
10.1039/c7cc09261j
10.1039/c7cc09925h
10.1039/c7cp00261k
10.1039/c7cp00719a
10.1039/c7cp00828g
10.1039/c7cp01664f
10.1039/c7cp02615c
10.1039/c7cp05009g
10.1039/c7cp05791a
10.1039/c7cp06577a
10.1039/c7cp08472b
10.1039/c7dt00180k
10.1039/c7dt00398f
10.1039/c7dt04794k
10.1039/c7mh00131b
10.1039/c7nj04394e
10.1039/c7nj04482h
10.1039/c7pp00132k
10.1039/c7py01995e
10.1039/c7py02113e
10.1039/c7qi00602k
10.1039/c7qm00195a
10.1039/c7qm00399d
10.1039/c7qm00579b
10.1039/c7qm00588a
10.1039/c7qm00605e
10.1039/c7qm00623c
10.1039/c7ra07652e
10.1039/c7ra11325k
10.1039/c7sc04034b
10.1039/c7sc04464j
10.1039/c7sc04669c
10.1039/c7ta01248a
10.1039/c7tc00025a
10.1039/c7tc00103g
10.1039/c7tc00119c
10.1039/c7tc00457e
10.1039/c7tc00556c
10.1039/c7tc00653e
10.1039/c7tc00681k
10.1039/c7tc00733g
10.1039/c7tc01133d
10.1039/c7tc01164d
10.1039/c7tc01357d
10.1039/c7tc01568b
10.1039/c7tc01958k
10.1039/c7tc02248d
10.1039/c7tc02406a
10.1039/c7tc02459b
10.1039/c7tc02541f
10.1039/c7tc02763j
10.1039/c7tc02859h
10.1039/c7tc03133e
10.1039/c7tc03134c
10.1039/c7tc03374e
10.1039/c7tc03500d
10.1039/c7tc03884d
10.1039/c7tc04014h
10.1039/c7tc04025c
10.1039/c7tc04089j
10.1039/c7tc04096b
10.1039/c7tc04099g
10.1039/c7tc04149g
10.1039/c7tc04171c
10.1039/c7tc04181k
10.1039/c7tc04441k
10.1039/c7tc04444e
10.1039/c7tc04452f
10.1039/c7tc04459c
10.1039/c7tc04460g
10.1039/c7tc04634k
10.1039/c7tc04685e
10.1039/c7tc04720g
10.1039/c7tc04843b
10.1039/c7tc04852a
10.1039/c7tc04934j
10.1039/c7tc04969b
10.1039/c7tc04972b
10.1039/c7tc05051h
10.1039/c7tc05196d
10.1039/c7tc05283a
10.1039/c7tc05392d
10.1039/c7tc05576e
10.1039/c7tc05649d
10.1039/c7tc05709a
10.1039/c7tc05746f
10.1039/c7tc05811j
10.1039/c8cc00903a
10.1039/c8cc01791c
10.1039/c8cc02365d
10.1039/c8cc03425g
10.1039/c8cc03494j
10.1039/c8cc03833c
10.1039/c8cc04594a
10.1039/c8cc06981f
10.1039/c8cc07397j
10.1039/c8cc08159j
10.1039/c8cc08346k
10.1039/c8cc08558g
10.1039/c8cc08906j
10.1039/c8cc09220f
10.1039/c8cc10282a
10.1039/c8cp01492b
10.1039/c8cp01792a
10.1039/c8cp06459h
10.1039/c8cp06485g
10.1039/c8cp06727a
10.1039/c8cp07005a
10.1039/c8dt00128f
10.1039/c8dt01255e
10.1039/c8dt04328k
10.1039/c8fd00174j
10.1039/c8mh00564h
10.1039/c8nj00767e
10.1039/c8nj04293d
10.1039/c8nr02043d
10.1039/c8nr02725k
10.1039/c8nr05120h
10.1039/c8py00670a
10.1039/c8py01778f
10.1039/c8qm00064f
10.1039/c8qm00382c
10.1039/c8qm00442k
10.1039/c8qm00613j
10.1039/c8ra01761a
10.1039/c8ra04986f
10.1039/c8ra08136k
10.1039/c8ra09486a
10.1039/c8ra10393c
10.1039/c8ra10448d
10.1039/c8ra10658d
10.1039/c8sc00429c
10.1039/c8sc01377b
10.1039/c8sc01485j
10.1039/c8sc01703d
10.1039/c8sc04991b
10.1039/c8sc05198d
10.1039/c8sc05456h
10.1039/c8sc05598j
10.1039/c8tc00132d
10.1039/c8tc00175h
10.1039/c8tc00317c
10.1039/c8tc00546j
10.1039/c8tc00592c
10.1039/c8tc00594j
10.1039/c8tc00639c
10.1039/c8tc00944a
10.1039/c8tc01158c
10.1039/c8tc01210e
10.1039/c8tc01260a
10.1039/c8tc01309h
10.1039/c8tc01419a
10.1039/c8tc01471j
10.1039/c8tc01509k
10.1039/c8tc01567h
10.1039/c8tc01656a
10.1039/c8tc01698d
10.1039/c8tc01736k
10.1039/c8tc01746h
10.1039/c8tc01992d
10.1039/c8tc02010h
10.1039/c8tc02050g
10.1039/c8tc02179a
10.1039/c8tc02286k
10.1039/c8tc02353k
10.1039/c8tc02416b
10.1039/c8tc02554a
10.1039/c8tc02590h
10.1039/c8tc02628a
10.1039/c8tc02649a
10.1039/c8tc02726a
10.1039/c8tc02739k
10.1039/c8tc02849d
10.1039/c8tc02882f
10.1039/c8tc02918k
10.1039/c8tc02936a
10.1039/c8tc02954g
10.1039/c8tc02987c
10.1039/c8tc02993h
10.1039/c8tc03287d
10.1039/c8tc03390k
10.1039/c8tc03491e
10.1039/c8tc03537g
10.1039/c8tc03645d
10.1039/c8tc03648a
10.1039/c8tc03676d
10.1039/c8tc03777a
10.1039/c8tc04451a
10.1039/c8tc04708a
10.1039/c8tc04721a
10.1039/c8tc04842h
10.1039/c8tc04867c
10.1039/c8tc04991b
10.1039/c8tc05141k
10.1039/c8tc05259j
10.1039/c8tc05325a
10.1039/c8tc05383a
10.1039/c8tc05462b
10.1039/c8tc05547e
10.1039/c8tc05707a
10.1039/c8tc05817b
10.1039/c8tc05957h
10.1039/c8tc06033a
10.1039/c8tc06039h
10.1039/c8tc06081a
10.1039/c8tc06163g
10.1039/c8tc06266h
10.1039/c8tc06559d
10.1039/c8tc06575f
10.1039/c9cc00769e
10.1039/c9cc00898e
10.1039/c9cc01420a
10.1039/c9cc01868a
10.1039/c9cc02355k
10.1039/c9cc02933h
10.1039/c9cc03232k
10.1039/c9cc04012a
10.1039/c9cc04289j
10.1039/c9cc04995a
10.1039/c9cc05391c
10.1039/c9cc05983k
10.1039/c9cc06384f
10.1039/c9cc06804j
10.1039/c9cc07045a
10.1039/c9cc07704a
10.1039/c9cc08679j
10.1039/c9cc09636a
10.1039/c9cc09769d
10.1039/c9cc09957c
10.1039/c9cp00402e
10.1039/c9cp00965e
10.1039/c9cp01045a
10.1039/c9cp01201j
10.1039/c9cp01706b
10.1039/c9cp02000d
10.1039/c9cp02186h
10.1039/c9cp02987g
10.1039/c9cp03384j
10.1039/c9cp04244j
10.1039/c9cp05552e
10.1039/c9cp05749h
10.1039/c9cp05907e
10.1039/c9cp06038c
10.1039/c9cp06458c
10.1039/c9cp06999b
10.1039/c9dt00407f
10.1039/c9dt01355e
10.1039/c9dt02669j
10.1039/c9dt04701h
10.1039/c9gc00064j
10.1039/c9gc01012b
10.1039/c9mh00195f
10.1039/c9mh00373h
10.1039/c9mh01475f
10.1039/c9nj00101h
10.1039/c9nj01221d
10.1039/c9nj01945f
10.1039/c9nj02151e
10.1039/c9nj03184g
10.1039/c9nj04043a
10.1039/c9nj05736f
10.1039/c9nj06109f
10.1039/c9nr03038g
10.1039/c9ob00934e
10.1039/c9pp00420c
10.1039/c9py00152b
10.1039/c9py00701f
10.1039/c9qi01147a
10.1039/c9qi01595g
10.1039/c9qm00185a
10.1039/c9qm00312f
10.1039/c9qm00549h
10.1039/c9qm00621d
10.1039/c9qm00627c
10.1039/c9qm00672a
10.1039/c9ra00135b
10.1039/c9ra02617g
10.1039/c9ra02875g
10.1039/c9ra04001c
10.1039/c9ra05255k
10.1039/c9ra07509g
10.1039/c9ra08227a
10.1039/c9ra08399e
10.1039/c9ra10615d
10.1039/c9sc00970a
10.1039/c9sc01240k
10.1039/c9sc01686d
10.1039/c9sc01821b
10.1039/c9sc02282a
10.1039/c9sc03455b
10.1039/c9sc04262h
10.1039/c9sc04492b
10.1039/c9sc04589a
10.1039/c9sc04632a
10.1039/c9sc04950a
10.1039/c9sc05817f
10.1039/c9ta12492f
10.1039/c9ta13312g
10.1039/c9tc00150f
10.1039/c9tc00193j
10.1039/c9tc00195f
10.1039/c9tc00214f
10.1039/c9tc00346k
10.1039/c9tc00419j
10.1039/c9tc00503j
10.1039/c9tc00523d
10.1039/c9tc00538b
10.1039/c9tc00720b
10.1039/c9tc00789j
10.1039/c9tc00909d
10.1039/c9tc01329f
10.1039/c9tc01354g
10.1039/c9tc01449g
10.1039/c9tc01453e
10.1039/c9tc01498e
10.1039/c9tc01577a
10.1039/c9tc01600g
10.1039/c9tc01632e
10.1039/c9tc01892a
10.1039/c9tc01973a
10.1039/c9tc01993f
10.1039/c9tc02032b
10.1039/c9tc02144b
10.1039/c9tc02175b
10.1039/c9tc02186h
10.1039/c9tc02195g
10.1039/c9tc02258a
10.1039/c9tc02353d
10.1039/c9tc02383f
10.1039/c9tc02408e
10.1039/c9tc02467k
10.1039/c9tc02477h
10.1039/c9tc02491c
10.1039/c9tc02557j
10.1039/c9tc02561h
10.1039/c9tc02618e
10.1039/c9tc02701g
10.1039/c9tc02742d
10.1039/c9tc02746g
10.1039/c9tc02768h
10.1039/c9tc02773d
10.1039/c9tc02834j
10.1039/c9tc02927c
10.1039/c9tc02990g
10.1039/c9tc03013a
10.1039/c9tc03152a
10.1039/c9tc03203g
10.1039/c9tc03255j
10.1039/c9tc03257f
10.1039/c9tc03334c
10.1039/c9tc03444g
10.1039/c9tc03468d
10.1039/c9tc03548f
10.1039/c9tc03582f
10.1039/c9tc03666k
10.1039/c9tc03808f
10.1039/c9tc03954f
10.1039/c9tc04115j
10.1039/c9tc04143e
10.1039/c9tc04284a
10.1039/c9tc04304g
10.1039/c9tc04340c
10.1039/c9tc04418c
10.1039/c9tc04536h
10.1039/c9tc04603h
10.1039/c9tc04679h
10.1039/c9tc04783b
10.1039/c9tc04804a
10.1039/c9tc04812j
10.1039/c9tc04863d
10.1039/c9tc04941j
10.1039/c9tc04951g
10.1039/c9tc05019a
10.1039/c9tc05040j
10.1039/c9tc05192a
10.1039/c9tc05299b
10.1039/c9tc05340a
10.1039/c9tc05349b
10.1039/c9tc05368a
10.1039/c9tc05533a
10.1039/c9tc05550a
10.1039/c9tc05727g
10.1039/c9tc05817f
10.1039/c9tc05855a
10.1039/c9tc05892c
10.1039/c9tc05917b
10.1039/c9tc05938e
10.1039/c9tc05950d
10.1039/c9tc05992j
10.1039/c9tc06078b
10.1039/c9tc06204a
10.1039/c9tc06212b
10.1039/c9tc06346c
10.1039/c9tc06356k
10.1039/c9tc06444c
10.1039/c9tc06497d
10.1039/c9tc06550d
10.1039/c9tc06601b
10.1039/c9tc06608j
10.1039/c9tc06658f
10.1039/c9tc06702g
10.1039/c9tc06708f
10.1039/c9tc06731k
10.1039/c9tc06978j
10.1039/c9tc07020f
10.1039/c9tc07049d
10.1039/c9tc07067b
10.1039/c9tc07102d
10.1039/d0cc01648a
10.1039/d0cc01738h
10.1039/d0cc02695f
10.1039/d0cc03822a
10.1039/d0cc04506c
10.1039/d0cc04788k
10.1039/d0cc05118g
10.1039/d0cc08064k
10.1039/d0cc08323b
10.1039/d0cc08331c
10.1039/d0cp00221f
10.1039/d0cp00521e
10.1039/d0cp02409k
10.1039/d0cp02871a
10.1039/d0cp02881a
10.1039/d0cp03401k
10.1039/d0cp03828h
10.1039/d0cp03951a
10.1039/d0cp04230g
10.1039/d0cp04496b
10.1039/d0cp04822d
10.1039/d0cp05044j
10.1039/d0cp05982j
10.1039/d0cp06011a
10.1039/d0cy01221a
10.1039/d0dt01024c
10.1039/d0dt02507k
10.1039/d0dt03006f
10.1039/d0dt03150j
10.1039/d0dt03661g
10.1039/d0dt04038j
10.1039/d0ma00382d
10.1039/d0ma00659a
10.1039/d0ma00927j
10.1039/d0ma01005g
10.1039/d0mh00002g
10.1039/d0mh00952k
10.1039/d0mh01252a
10.1039/d0mh01521k
10.1039/d0mh01666g
10.1039/d0nj00905a
10.1039/d0nj01835j
10.1039/d0nj05600f
10.1039/d0nr09227d
10.1039/d0ob01585g
10.1039/d0ob02390f
10.1039/d0pp00271b
10.1039/d0py01244k
10.1039/d0qi00535e
10.1039/d0qm00116c
10.1039/d0qm00188k
10.1039/d0qm00190b
10.1039/d0qm00429d
10.1039/d0qm00531b
10.1039/d0qm00628a
10.1039/d0qo00182a
10.1039/d0ra01369b
10.1039/d0ra01495h
10.1039/d0ra01925a
10.1039/d0ra01935f
10.1039/d0ra03824e
10.1039/d0ra04058d
10.1039/d0ra06658c
10.1039/d0ra06765b
10.1039/d0ra07483g
10.1039/d0ra07865d
10.1039/d0ra10934g
10.1039/d0sc00982b
10.1039/d0sc01341b
10.1039/d0sc02194f
10.1039/d0sc02460k
10.1039/d0sc03381b
10.1039/d0sc05190j
10.1039/d0sc05343k
10.1039/d0sc05631f
10.1039/d0sc06895k
10.1039/d0sc07045a
10.1039/d0tc00039f
10.1039/d0tc00044b
10.1039/d0tc00102c
10.1039/d0tc00178c
10.1039/d0tc00279h
10.1039/d0tc00318b
10.1039/d0tc00330a
10.1039/d0tc00450b
10.1039/d0tc00507j
10.1039/d0tc00596g
10.1039/d0tc00718h
10.1039/d0tc00743a
10.1039/d0tc00776e
10.1039/d0tc00865f
10.1039/d0tc00867b
10.1039/d0tc00893a
10.1039/d0tc00920b
10.1039/d0tc00960a
10.1039/d0tc00986e
10.1039/d0tc01025a
10.1039/d0tc01095b
10.1039/d0tc01144d
10.1039/d0tc01197e
10.1039/d0tc01266a
10.1039/d0tc01268h
10.1039/d0tc01286f
10.1039/d0tc01612h
10.1039/d0tc01622e
10.1039/d0tc01637c
10.1039/d0tc01644f
10.1039/d0tc01648a
10.1039/d0tc01684e
10.1039/d0tc01705a
10.1039/d0tc01733g
10.1039/d0tc01811b
10.1039/d0tc01897j
10.1039/d0tc01942a
10.1039/d0tc01964j
10.1039/d0tc01995j
10.1039/d0tc02016h
10.1039/d0tc02194f
10.1039/d0tc02205e
10.1039/d0tc02235g
10.1039/d0tc02289f
10.1039/d0tc02322a
10.1039/d0tc02412k
10.1039/d0tc02520h
10.1039/d0tc02577a
10.1039/d0tc02627a
10.1039/d0tc02754e
10.1039/d0tc02777d
10.1039/d0tc02884c
10.1039/d0tc02915g
10.1039/d0tc02941f
10.1039/d0tc02961k
10.1039/d0tc03053h
10.1039/d0tc03136d
10.1039/d0tc03295f
10.1039/d0tc03379k
10.1039/d0tc03453c
10.1039/d0tc03514a
10.1039/d0tc03534c
10.1039/d0tc03612a
10.1039/d0tc03644g
10.1039/d0tc03747h
10.1039/d0tc03796f
10.1039/d0tc03813j
10.1039/d0tc03957h
10.1039/d0tc03965a
10.1039/d0tc04080k
10.1039/d0tc04162a
10.1039/d0tc04221h
10.1039/d0tc04222f
10.1039/d0tc04225k
10.1039/d0tc04315j
10.1039/d0tc04366d
10.1039/d0tc04465b
10.1039/d0tc04547k
10.1039/d0tc04564k
10.1039/d0tc04590j
10.1039/d0tc04751a
10.1039/d0tc04853d
10.1039/d0tc04881j
10.1039/d0tc04959j
10.1039/d0tc05092j
10.1039/d0tc05099g
10.1039/d0tc05145d
10.1039/d0tc05150k
10.1039/d0tc05218c
10.1039/d0tc05234e
10.1039/d0tc05241h
10.1039/d0tc05343k
10.1039/d0tc05395c
10.1039/d0tc05457g
10.1039/d0tc05464j
10.1039/d0tc05468b
10.1039/d0tc05503d
10.1039/d0tc05562j
10.1039/d0tc05624c
10.1039/d0tc05662f
10.1039/d0tc05685e
10.1039/d0tc05745b
10.1039/d0tc05816e
10.1039/d0tc05842d
10.1039/d0tc05898j
10.1039/d0tc05934j
10.1039/d1cc01705e
10.1039/d1cc02311j
10.1039/d1cc03323a
10.1039/d1cc04405b
10.1039/d1cc04972k
10.1039/d1cc06120h
10.1039/d1cc06380d
10.1039/d1cc06705b
10.1039/d1cc07048g
10.1039/d1cc07160b
10.1039/d1cc07219f
10.1039/d1ce00223f
10.1039/d1ce00741f
10.1039/d1cp00109d
10.1039/d1cp00257k
10.1039/d1cp00335f
10.1039/d1cp00578b
10.1039/d1cp01441b
10.1039/d1cp02026a
10.1039/d1cp02376d
10.1039/d1cp02689e
10.1039/d1cp02823e
10.1039/d1cp03144a
10.1039/d1cp03232a
10.1039/d1cp03792g
10.1039/d1cp04190h
10.1039/d1cp04905d
10.1039/d1cp05363a
10.1039/d1cp05382e
10.1039/d1cp05728f
10.1039/d1cp05730h
10.1039/d1cp05942d
10.1039/d1dt00692d
10.1039/d1dt02269e
10.1039/d1dt03239a
10.1039/d1dt03353k
10.1039/d1dt03912a
10.1039/d1gc01658j
10.1039/d1ma00181g
10.1039/d1ma00314c
10.1039/d1ma00583a
10.1039/d1ma00602a
10.1039/d1ma00604e
10.1039/d1ma00706h
10.1039/d1ma00729g
10.1039/d1ma00738f
10.1039/d1ma00902h
10.1039/d1ma01044a
10.1039/d1ma01162f
10.1039/d1me00117e
10.1039/d1mh00028d
10.1039/d1mh00530h
10.1039/d1mh00613d
10.1039/d1mh00941a
10.1039/d1mh00999k
10.1039/d1mh01129d
10.1039/d1mh01383a
10.1039/d1mh01404h
10.1039/d1mh01651b
10.1039/d1mh02060a
10.1039/d1na00362c
10.1039/d1na00803j
10.1039/d1nj00714a
10.1039/d1nj02149d
10.1039/d1nj02492b
10.1039/d1nj02871e
10.1039/d1nj05251a
10.1039/d1nj05960b
10.1039/d1qi00639h
10.1039/d1qi00937k
10.1039/d1qi01435h
10.1039/d1qm00019e
10.1039/d1qm00155h
10.1039/d1qm00299f
10.1039/d1qm00425e
10.1039/d1qm00455g
10.1039/d1qm00794g
10.1039/d1qm00880c
10.1039/d1qm01235e
10.1039/d1qm01303c
10.1039/d1qm01567b
10.1039/d1qm01588e
10.1039/d1qm01625c
10.1039/d1qm01660a
10.1039/d1qo00121c
10.1039/d1qo00538c
10.1039/d1ra01567b
10.1039/d1sc00272d
10.1039/d1sc00791b
10.1039/d1sc01175h
10.1039/d1sc01662h
10.1039/d1sc02042k
10.1039/d1sc02094c
10.1039/d1sc02136b
10.1039/d1sc02150h
10.1039/d1sc02787e
10.1039/d1sc02918e
10.1039/d1sc03690d
10.1039/d1sc04118e
10.1039/d1sc04188f
10.1039/d1sc04330g
10.1039/d1sc04738h
10.1039/d1sc05098b
10.1039/d1sc05692a
10.1039/d1sc05753g
10.1039/d1sc06554h
10.1039/d1sc06867a
10.1039/d1sc07101g
10.1039/d1sm01636a
10.1039/d1ta08431c
10.1039/d1tb00719j
10.1039/d1tc00002k
10.1039/d1tc00113b
10.1039/d1tc00228g
10.1039/d1tc00249j
10.1039/d1tc00428j
10.1039/d1tc00443c
10.1039/d1tc00494h
10.1039/d1tc00592h
10.1039/d1tc00660f
10.1039/d1tc00684c
10.1039/d1tc01000j
10.1039/d1tc01079d
10.1039/d1tc01119g
10.1039/d1tc01137e
10.1039/d1tc01208h
10.1039/d1tc01394g
10.1039/d1tc01427g
10.1039/d1tc01458g
10.1039/d1tc01537k
10.1039/d1tc01540k
10.1039/d1tc01562a
10.1039/d1tc01713f
10.1039/d1tc01885j
10.1039/d1tc02265b
10.1039/d1tc02316k
10.1039/d1tc02324a
10.1039/d1tc02405a
10.1039/d1tc02478g
10.1039/d1tc02557k
10.1039/d1tc02624k
10.1039/d1tc02633j
10.1039/d1tc02635f
10.1039/d1tc02638k
10.1039/d1tc02756e
10.1039/d1tc02778f
10.1039/d1tc02934g
10.1039/d1tc02955j
10.1039/d1tc03019a
10.1039/d1tc03020e
10.1039/d1tc03044b
10.1039/d1tc03225a
10.1039/d1tc03307g
10.1039/d1tc03316f
10.1039/d1tc03345j
10.1039/d1tc03480d
10.1039/d1tc03540a
10.1039/d1tc03564a
10.1039/d1tc03598c
10.1039/d1tc03626b
10.1039/d1tc03779j
10.1039/d1tc03803f
10.1039/d1tc03849d
10.1039/d1tc03898b
10.1039/d1tc03924e
10.1039/d1tc03937g
10.1039/d1tc03998a
10.1039/d1tc04051k
10.1039/d1tc04086c
10.1039/d1tc04156h
10.1039/d1tc04171a
10.1039/d1tc04227k
10.1039/d1tc04473g
10.1039/d1tc04484b
10.1039/d1tc04591a
10.1039/d1tc04595d
10.1039/d1tc04656j
10.1039/d1tc04674h
10.1039/d1tc04680b
10.1039/d1tc04699c
10.1039/d1tc04700k
10.1039/d1tc04712d
10.1039/d1tc04748e
10.1039/d1tc04753a
10.1039/d1tc04782e
10.1039/d1tc04819h
10.1039/d1tc04834a
10.1039/d1tc04875a
10.1039/d1tc04885f
10.1039/d1tc04893g
10.1039/d1tc04903h
10.1039/d1tc04913e
10.1039/d1tc04918f
10.1039/d1tc04920h
10.1039/d1tc04933j
10.1039/d1tc04937b
10.1039/d1tc04939a
10.1039/d1tc04941k
10.1039/d1tc04962c
10.1039/d1tc05017f
10.1039/d1tc05027c
10.1039/d1tc05029j
10.1039/d1tc05058c
10.1039/d1tc05061c
10.1039/d1tc05090g
10.1039/d1tc05122a
10.1039/d1tc05151b
10.1039/d1tc05159h
10.1039/d1tc05196b
10.1039/d1tc05225j
10.1039/d1tc05237c
10.1039/d1tc05270e
10.1039/d1tc05292f
10.1039/d1tc05296a
10.1039/d1tc05332a
10.1039/d1tc05372h
10.1039/d1tc05417a
10.1039/d1tc05420a
10.1039/d1tc05470h
10.1039/d1tc05487b
10.1039/d1tc05497j
10.1039/d1tc05526g
10.1039/d1tc05549f
10.1039/d1tc05591g
10.1039/d1tc05594a
10.1039/d1tc05596h
10.1039/d1tc05691c
10.1039/d1tc05696d
10.1039/d1tc05700f
10.1039/d1tc05711a
10.1039/d1tc05730h
10.1039/d1tc05951c
10.1039/d1tc05978e
10.1039/d1tc06083j
10.1039/d1tc06125a
10.1039/d1tc06165h
10.1039/d2ay01587k
10.1039/d2cc00107a
10.1039/d2cc00782g
10.1039/d2cc00936f
10.1039/d2cc00991a
10.1039/d2cc00998f
10.1039/d2cc01485h
10.1039/d2cc01568d
10.1039/d2cc01958b
10.1039/d2cc02232j
10.1039/d2cc02356c
10.1039/d2cc02930h
10.1039/d2cc03172h
10.1039/d2cc03347j
10.1039/d2cc03809a
10.1039/d2cc04544c
10.1039/d2cc04618k
10.1039/d2cc05615a
10.1039/d2cc05705k
10.1039/d2cc05849a
10.1039/d2cc05921e
10.1039/d2cc06280a
10.1039/d2cc06420k
10.1039/d2cc06601g
10.1039/d2cc06978d
10.1039/d2cc07049a
10.1039/d2ce00229a
10.1039/d2ce00408a
10.1039/d2ce00555g
10.1039/d2ce01590k
10.1039/d2cp00592a
10.1039/d2cp00691j
10.1039/d2cp00777k
10.1039/d2cp01147f
10.1039/d2cp01323a
10.1039/d2cp01483a
10.1039/d2cp01574a
10.1039/d2cp01623k
10.1039/d2cp01777f
10.1039/d2cp01920e
10.1039/d2cp02016e
10.1039/d2cp02364d
10.1039/d2cp02638d
10.1039/d2cp02684h
10.1039/d2cp02850f
10.1039/d2cp03324k
10.1039/d2cp03395j
10.1039/d2cp03500f
10.1039/d2cp03693b
10.1039/d2cp03697e
10.1039/d2cp03811k
10.1039/d2cp03822f
10.1039/d2cp04006a
10.1039/d2cp04658j
10.1039/d2cp04802g
10.1039/d2cp04848e
10.1039/d2cp05084f
10.1039/d2cp05138a
10.1039/d2cp05576g
10.1039/d2cp05602j
10.1039/d2cp05743c
10.1039/d2cp05848k
10.1039/d2dt00287f
10.1039/d2dt01799g
10.1039/d2dt01924h
10.1039/d2gc03878a
10.1039/d2gc04336j
10.1039/d2ma00039c
10.1039/d2ma00299j
10.1039/d2me00004k
10.1039/d2me00134a
10.1039/d2me00225f
10.1039/d2mh00373b
10.1039/d2mh00511e
10.1039/d2mh00627h
10.1039/d2mh00639a
10.1039/d2mh00856d
10.1039/d2mh00919f
10.1039/d2mh01015a
10.1039/d2nj00770c
10.1039/d2nj01072k
10.1039/d2nj01938h
10.1039/d2nj02440c
10.1039/d2nj02484e
10.1039/d2nj02516g
10.1039/d2nj02881f
10.1039/d2nj03312g
10.1039/d2nj03508a
10.1039/d2nj04063h
10.1039/d2nj04354h
10.1039/d2nj04807h
10.1039/d2nj05016a
10.1039/d2nj05560k
10.1039/d2nj05610k
10.1039/d2nr00757f
10.1039/d2nr01380k
10.1039/d2nr05104d
10.1039/d2nr06727g
10.1039/d2ob01336c
10.1039/d2ob02055f
10.1039/d2py00255h
10.1039/d2py00470d
10.1039/d2qi01779b
10.1039/d2qi02224a
10.1039/d2qm00003b
10.1039/d2qm00203e
10.1039/d2qm00235c
10.1039/d2qm00282e
10.1039/d2qm00287f
10.1039/d2qm00401a
10.1039/d2qm00506a
10.1039/d2qm00806h
10.1039/d2qm00833e
10.1039/d2qm00965j
10.1039/d2qm01008a
10.1039/d2qm01040b
10.1039/d2qm01205g
10.1039/d2qm01304e
10.1039/d2qm01339h
10.1039/d2qm01363k
10.1039/d2qo01523d
10.1039/d2qo01807a
10.1039/d2qo02039d
10.1039/d2qo02058k
10.1039/d2ra00128d
10.1039/d2ra00593j
10.1039/d2ra05124a
10.1039/d2ra05163j
10.1039/d2ra05643g
10.1039/d2ra07008a
10.1039/d2ra07450h
10.1039/d2sc00329e
10.1039/d2sc00574c
10.1039/d2sc01086k
10.1039/d2sc01543a
10.1039/d2sc01622b
10.1039/d2sc01722a
10.1039/d2sc01788a
10.1039/d2sc01922a
10.1039/d2sc01947g
10.1039/d2sc02090d
10.1039/d2sc02172b
10.1039/d2sc02478k
10.1039/d2sc02662g
10.1039/d2sc03342a
10.1039/d2sc03343g
10.1039/d2sc04187a
10.1039/d2sc04725j
10.1039/d2sc05353e
10.1039/d2sc05741g
10.1039/d2sc05792a
10.1039/d2sc06335b
10.1039/d2sc06578a
10.1039/d2sc06990c
10.1039/d2ta02068h
10.1039/d2ta03154j
10.1039/d2ta09188g
10.1039/d2tb01494g
10.1039/d2tb02144g
10.1039/d2tc00017b
10.1039/d2tc00156j
10.1039/d2tc00188h
10.1039/d2tc00198e
10.1039/d2tc00212d
10.1039/d2tc00238h
10.1039/d2tc00344a
10.1039/d2tc00353h
10.1039/d2tc00460g
10.1039/d2tc00476c
10.1039/d2tc00602b
10.1039/d2tc00638c
10.1039/d2tc00669c
10.1039/d2tc00702a
10.1039/d2tc00711h
10.1039/d2tc00716a
10.1039/d2tc00731b
10.1039/d2tc00748g
10.1039/d2tc00800a
10.1039/d2tc00876a
10.1039/d2tc00877g
10.1039/d2tc00899h
10.1039/d2tc00921h
10.1039/d2tc00928e
10.1039/d2tc01036d
10.1039/d2tc01152b
10.1039/d2tc01153k
10.1039/d2tc01233b
10.1039/d2tc01319c
10.1039/d2tc01326f
10.1039/d2tc01342h
10.1039/d2tc01406h
10.1039/d2tc01435a
10.1039/d2tc01619b
10.1039/d2tc01620f
10.1039/d2tc01632j
10.1039/d2tc01722a
10.1039/d2tc01727j
10.1039/d2tc01729f
10.1039/d2tc01737g
10.1039/d2tc01766k
10.1039/d2tc01857h
10.1039/d2tc01928k
10.1039/d2tc01969h
10.1039/d2tc02045a
10.1039/d2tc02089k
10.1039/d2tc02146c
10.1039/d2tc02167f
10.1039/d2tc02270b
10.1039/d2tc02283d
10.1039/d2tc02288e
10.1039/d2tc02298b
10.1039/d2tc02329f
10.1039/d2tc02416k
10.1039/d2tc02508f
10.1039/d2tc02694e
10.1039/d2tc02705d
10.1039/d2tc02896d
10.1039/d2tc02909j
10.1039/d2tc02914f
10.1039/d2tc03123j
10.1039/d2tc03190f
10.1039/d2tc03249j
10.1039/d2tc03299f
10.1039/d2tc03398d
10.1039/d2tc03421b
10.1039/d2tc03448d
10.1039/d2tc03629k
10.1039/d2tc03651g
10.1039/d2tc03875g
10.1039/d2tc03933h
10.1039/d2tc03979f
10.1039/d2tc04138c
10.1039/d2tc04165k
10.1039/d2tc04403j
10.1039/d2tc04421h
10.1039/d2tc04447a
10.1039/d2tc04638e
10.1039/d2tc04647d
10.1039/d2tc04657a
10.1039/d2tc04673c
10.1039/d2tc04683k
10.1039/d2tc04759d
10.1039/d2tc04820e
10.1039/d2tc04848e
10.1039/d2tc04895g
10.1039/d2tc04952j
10.1039/d2tc04957k
10.1039/d2tc04968f
10.1039/d2tc05213j
10.1039/d2tc05229f
10.1039/d2tc05253a
10.1039/d2tc05257a
10.1039/d2tc05261j
10.1039/d2tc05322e
10.1039/d2tc05402g
10.1039/d2tc05424h
10.1039/d2tc05479e
10.1039/d2tc05554f
10.1039/d3an01935g
10.1039/d3cc00119a
10.1039/d3cc01120h
10.1039/d3cc01235b
10.1039/d3cc01674a
10.1039/d3cc01910a
10.1039/d3cc02347h
10.1039/d3cc03241h
10.1039/d3cc03288d
10.1039/d3cc03540a
10.1039/d3cc04012g
10.1039/d3cc04902g
10.1039/d3cc05109a
10.1039/d3cc05136f
10.1039/d3cc05684h
10.1039/d3cc05761e
10.1039/d3cc06000d
10.1039/d3cc06148e
10.1039/d3ce01208e
10.1039/d3cp00187c
10.1039/d3cp00811h
10.1039/d3cp00946g
10.1039/d3cp01423a
10.1039/d3cp01666h
10.1039/d3cp01669b
10.1039/d3cp01686b
10.1039/d3cp02255b
10.1039/d3cp02637j
10.1039/d3cp02802j
10.1039/d3cp03275b
10.1039/d3cp03557c
10.1039/d3cp03695b
10.1039/d3cp03705c
10.1039/d3cp03781a
10.1039/d3cp04046a
10.1039/d3cp04441f
10.1039/d3cp04467j
10.1039/d3cp04891h
10.1039/d3cp04904c
10.1039/d3cp04975b
10.1039/d3cp05242g
10.1039/d3cp05245a
10.1039/d3cp05304k
10.1039/d3cp05439j
10.1039/d3cp05495k
10.1039/d3cp05580a
10.1039/d3cp05632e
10.1039/d3cp05670h
10.1039/d3cp05875a
10.1039/d3cp06276g
10.1039/d3dt02629a
10.1039/d3dt03153e
10.1039/d3dt03798c
10.1039/d3dt03838f
10.1039/d3ee04065h
10.1039/d3fd00121k
10.1039/d3fd00136a
10.1039/d3fd00151b
10.1039/d3fd00157a
10.1039/d3gc02073h
10.1039/d3ma00006k
10.1039/d3ma00871a
10.1039/d3me00029j
10.1039/d3me00083d
10.1039/d3me00181d
10.1039/d3mh00445g
10.1039/d3mh00617d
10.1039/d3mh00800b
10.1039/d3mh00881a
10.1039/d3mh00988b
10.1039/d3mh01060k
10.1039/d3mh01736b
10.1039/d3mh01850d
10.1039/d3mh01860a
10.1039/d3mh02146g
10.1039/d3nj00423f
10.1039/d3nj00570d
10.1039/d3nj01174g
10.1039/d3nj01537h
10.1039/d3nj01955a
10.1039/d3nj02760k
10.1039/d3nj02815a
10.1039/d3nj03057a
10.1039/d3nj03488g
10.1039/d3nj04201d
10.1039/d3nj04281b
10.1039/d3nj05730e
10.1039/d3nj05982k
10.1039/d3nr02568c
10.1039/d3nr03774f
10.1039/d3ob00316g
10.1039/d3ob00361b
10.1039/d3ob00741c
10.1039/d3ob02075d
10.1039/d3py00325f
10.1039/d3qi01544k
10.1039/d3qi02169f
10.1039/d3qm00013c
10.1039/d3qm00051f
10.1039/d3qm00131h
10.1039/d3qm00280b
10.1039/d3qm00598d
10.1039/d3qm00653k
10.1039/d3qm01106b
10.1039/d3qm01170d
10.1039/d3qo01080e
10.1039/d3qo01282d
10.1039/d3qo01542d
10.1039/d3qo01788e
10.1039/d3ra03289b
10.1039/d3ra05680e
10.1039/d3ra06863c
10.1039/d3ra07937f
10.1039/d3ra08969j
10.1039/d3sc00246b
10.1039/d3sc00312d
10.1039/d3sc00345k
10.1039/d3sc00568b
10.1039/d3sc00686g
10.1039/d3sc01298k
10.1039/d3sc01500a
10.1039/d3sc01809a
10.1039/d3sc02253f
10.1039/d3sc02450d
10.1039/d3sc02768f
10.1039/d3sc03170e
10.1039/d3sc04001a
10.1039/d3sc04264b
10.1039/d3sc05146c
10.1039/d3sc05171d
10.1039/d3sc05188a
10.1039/d3sc05281h
10.1039/d3sc05306g
10.1039/d3sc05533g
10.1039/d3sc06178g
10.1039/d3sc06470k
10.1039/d3sc06499a
10.1039/d3sc06763g
10.1039/d3sc06989c
10.1039/d3se00480e
10.1039/d3se00546a
10.1039/d3ta05930h
10.1039/d3tb00449j
10.1039/d3tc00175j
10.1039/d3tc00236e
10.1039/d3tc00245d
10.1039/d3tc00316g
10.1039/d3tc00320e
10.1039/d3tc00341h
10.1039/d3tc00365e
10.1039/d3tc00482a
10.1039/d3tc00499f
10.1039/d3tc00524k
10.1039/d3tc00574g
10.1039/d3tc00641g
10.1039/d3tc00705g
10.1039/d3tc00841j
10.1039/d3tc00869j
10.1039/d3tc00877k
10.1039/d3tc00908d
10.1039/d3tc01192e
10.1039/d3tc01228j
10.1039/d3tc01291c
10.1039/d3tc01321a
10.1039/d3tc01349a
10.1039/d3tc01355c
10.1039/d3tc01375h
10.1039/d3tc01504a
10.1039/d3tc01528a
10.1039/d3tc01615c
10.1039/d3tc01632c
10.1039/d3tc01681a
10.1039/d3tc01811c
10.1039/d3tc01885g
10.1039/d3tc01939j
10.1039/d3tc01986a
10.1039/d3tc02029k
10.1039/d3tc02129g
10.1039/d3tc02133e
10.1039/d3tc02191b
10.1039/d3tc02352d
10.1039/d3tc02398b
10.1039/d3tc02407e
10.1039/d3tc02409a
10.1039/d3tc02463f
10.1039/d3tc02542j
10.1039/d3tc02574h
10.1039/d3tc02638h
10.1039/d3tc02674d
10.1039/d3tc02708b
10.1039/d3tc02802j
10.1039/d3tc02820h
10.1039/d3tc02824k
10.1039/d3tc02831c
10.1039/d3tc02860g
10.1039/d3tc02902f
10.1039/d3tc02917d
10.1039/d3tc03000h
10.1039/d3tc03017b
10.1039/d3tc03022a
10.1039/d3tc03025c
10.1039/d3tc03063f
10.1039/d3tc03142j
10.1039/d3tc03390b
10.1039/d3tc03395c
10.1039/d3tc03466f
10.1039/d3tc03484d
10.1039/d3tc03752e
10.1039/d3tc03808d
10.1039/d3tc03921h
10.1039/d3tc03979j
10.1039/d3tc04257j
10.1039/d3tc04292h
10.1039/d3tc04394k
10.1039/d3tc04397e
10.1039/d3tc04407f
10.1039/d3tc04487d
10.1039/d3tc04495e
10.1039/d3tc04633h
10.1039/d3tc04713j
10.1039/d3tc04771g
10.1039/d4cc00154k
10.1039/d4cc00537f
10.1039/d4cc01287a
10.1039/d4cc01672f
10.1039/d4cc02096k
10.1039/d4cc02586e
10.1039/d4cc02747g
10.1039/d4cc03291h
10.1039/d4cc03935a
10.1039/d4cc03956d
10.1039/d4cc04259j
10.1039/d4cc04938a
10.1039/d4cc05113k
10.1039/d4cc05610h
10.1039/d4cc05628k
10.1039/d4ce00053f
10.1039/d4ce00338a
10.1039/d4cp00304g
10.1039/d4cp00341a
10.1039/d4cp00637b
10.1039/d4cp00885e
10.1039/d4cp00886c
10.1039/d4cp00906a
10.1039/d4cp01281j
10.1039/d4cp01284d
10.1039/d4cp01596g
10.1039/d4cp01610f
10.1039/d4cp01658k
10.1039/d4cp01781a
10.1039/d4cp02322f
10.1039/d4cp02636e
10.1039/d4cp02664k
10.1039/d4cp02761b
10.1039/d4cp02801e
10.1039/d4cp03386h
10.1039/d4cp03629h
10.1039/d4cp03788j
10.1039/d4cp04170d
10.1039/d4dd00147h
10.1039/d4dt00053f
10.1039/d4dt01056f
10.1039/d4dt01166j
10.1039/d4dt02821j
10.1039/d4dt02855d
10.1039/d4dt03200d
10.1039/d4ee03815k
10.1039/d4ma00499j
10.1039/d4me00035h
10.1039/d4me00131a
10.1039/d4mh00400k
10.1039/d4mh00441h
10.1039/d4mh00605d
10.1039/d4mh00634h
10.1039/d4mh00771a
10.1039/d4mh00859f
10.1039/d4mh01561d
10.1039/d4na00516c
10.1039/d4na00528g
10.1039/d4nj00053f
10.1039/d4nj00185k
10.1039/d4nj01388c
10.1039/d4nj01922a
10.1039/d4nj02867h
10.1039/d4nj03124e
10.1039/d4nj03241a
10.1039/d4nj03860f
10.1039/d4nj04428b
10.1039/d4nj04728a
10.1039/d4nj04776a
10.1039/d4nj05279j
10.1039/d4nr00677a
10.1039/d4nr03074e
10.1039/d4nr03155e
10.1039/d4nr03904a
10.1039/d4nr03955f
10.1039/d4nr04392h
10.1039/d4ob00397g
10.1039/d4ob00558a
10.1039/d4py01181c
10.1039/d4py01192a
10.1039/d4py01250j
10.1039/d4qi00160e
10.1039/d4qi00210e
10.1039/d4qi00656a
10.1039/d4qi01274g
10.1039/d4qi01336k
10.1039/d4qi02614d
10.1039/d4qi02920h
10.1039/d4qm00636d
10.1039/d4qm00727a
10.1039/d4qm00779d
10.1039/d4qm00795f
10.1039/d4qm00977k
10.1039/d4qm01086h
10.1039/d4qo01751j
10.1039/d4qo01993h
10.1039/d4ra00603h
10.1039/d4ra01531b
10.1039/d4ra02394c
10.1039/d4ra02981j
10.1039/d4ra03099k
10.1039/d4ra03283g
10.1039/d4ra03566f
10.1039/d4ra05807k
10.1039/d4sc00460d
10.1039/d4sc00535j
10.1039/d4sc00735b
10.1039/d4sc00841c
10.1039/d4sc01040j
10.1039/d4sc01200c
10.1039/d4sc01369g
10.1039/d4sc01391c
10.1039/d4sc01524j
10.1039/d4sc01630k
10.1039/d4sc02030h
10.1039/d4sc02351j
10.1039/d4sc02357a
10.1039/d4sc02513j
10.1039/d4sc02525c
10.1039/d4sc02655a
10.1039/d4sc02839b
10.1039/d4sc02867h
10.1039/d4sc02899f
10.1039/d4sc03008g
10.1039/d4sc03111c
10.1039/d4sc03478c
10.1039/d4sc03649b
10.1039/d4sc03667k
10.1039/d4sc03705g
10.1039/d4sc03781b
10.1039/d4sc03854a
10.1039/d4sc04229h
10.1039/d4sc04429k
10.1039/d4sc04487h
10.1039/d4sc04518a
10.1039/d4sc04607b
10.1039/d4sc04692g
10.1039/d4sc04835k
10.1039/d4sc04896b
10.1039/d4sc04986a
10.1039/d4sc05383d
10.1039/d4sc05473c
10.1039/d4sc05494f
10.1039/d4sc05516k
10.1039/d4sc05544f
10.1039/d4sc05625f
10.1039/d4sc05656f
10.1039/d4sc06110a
10.1039/d4sc06213b
10.1039/d4sc06232a
10.1039/d4sc06613h
10.1039/d4sc07227h
10.1039/d4sc07503j
10.1039/d4sc07825j
10.1039/d4sc08708a
10.1039/d4ta03247k
10.1039/d4ta06978a
10.1039/d4tc00038b
10.1039/d4tc00074a
10.1039/d4tc00121d
10.1039/d4tc00245h
10.1039/d4tc00288a
10.1039/d4tc00311j
10.1039/d4tc00336e
10.1039/d4tc00417e
10.1039/d4tc00429a
10.1039/d4tc00491d
10.1039/d4tc00506f
10.1039/d4tc00606b
10.1039/d4tc00715h
10.1039/d4tc00801d
10.1039/d4tc00805g
10.1039/d4tc00933a
10.1039/d4tc00974f
10.1039/d4tc00988f
10.1039/d4tc01195c
10.1039/d4tc01203h
10.1039/d4tc01214c
10.1039/d4tc01326c
10.1039/d4tc01405g
10.1039/d4tc01413h
10.1039/d4tc01436g
10.1039/d4tc01514b
10.1039/d4tc01525h
10.1039/d4tc01533a
10.1039/d4tc01621a
10.1039/d4tc01710b
10.1039/d4tc01771d
10.1039/d4tc01820f
10.1039/d4tc01834f
10.1039/d4tc01841a
10.1039/d4tc01854k
10.1039/d4tc02024c
10.1039/d4tc02043j
10.1039/d4tc02064b
10.1039/d4tc02070g
10.1039/d4tc02099e
10.1039/d4tc02133a
10.1039/d4tc02221a
10.1039/d4tc02261k
10.1039/d4tc02333a
10.1039/d4tc02377c
10.1039/d4tc02592j
10.1039/d4tc02682a
10.1039/d4tc03007a
10.1039/d4tc03016h
10.1039/d4tc03114h
10.1039/d4tc03170a
10.1039/d4tc03239j
10.1039/d4tc03393k
10.1039/d4tc03503h
10.1039/d4tc03534h
10.1039/d4tc03925d
10.1039/d4tc03934c
10.1039/d4tc04002c
10.1039/d4tc04067h
10.1039/d4tc04073b
10.1039/d4tc04303k
10.1039/d4tc04465g
10.1039/d4tc04498c
10.1039/d4tc04549a
10.1039/d4tc04656k
10.1039/d4tc04802d
10.1039/d4tc04829f
10.1039/d4tc04832f
10.1039/d4tc04875j
10.1039/d4tc04884a
10.1039/d4tc05013d
10.1039/d4tc05137h
10.1039/d4tc05193a
10.1039/d4tc05227g
10.1039/d4tc05238b
10.1039/d4tc05314a
10.1039/d4tc05347h
10.1039/d4tc05424e
10.1039/d4tc05428h
10.1039/d5ob00108k
10.1039/ft9969203487
10.1039/ft99692ba001
