# Supplementary material for: Machine-Learning Predictions of Photoluminescence in Molecules Exhibiting Thermally Activated Delayed Fluorescence with Implicit Experimental Validation
Source: J Chem Inf Model. 2026 May 13;66(10):5757–63. doi: 10.1021/acs.jcim.6c00425 (PMC13213825; doi:10.1021/acs.jcim.6c00425)
Supplement: Supplementary file 2 [file ci6c00425_si_002.zip › tadf-pl-datasets/TadfPL.csv]

mol_id	pl	solvent	canonical_smiles
tadf_0	1.943326018808778	Cc1ccccc1	c1ccc2c(c1)Oc1ccccc1N2c1ccc2c3c(cccc13)-c1nc3cc(-c4ccncc4)c(-c4ccncc4)cc3nc1-2
tadf_1	1.940284820031299	Cc1ccccc1	c1ccc2c(c1)Oc1ccccc1N2c1ccc2c(c1)c1ccccc1c1nc3cc(-c4ccncc4)c(-c4ccncc4)cc3nc21
tadf_2	2.66632688172043	Cc1ccccc1	c1ccc(-c2nc(-c3ccccc3)nc(-c3ccccc3-n3c4ccccc4c4ccccc43)n2)cc1
tadf_3	2.883353488372093	Cc1ccccc1	c1ccc(-c2nc(-c3ccccc3)nc(-c3cccc(-c4ccccc4)c3-n3c4ccccc4c4ccccc43)n2)cc1
tadf_4	2.817822727272727	Cc1ccccc1	CC(C)(C)c1ccc2c(c1)c1cc(C(C)(C)C)ccc1n2CCCCCCCCC1(CCCCCCCCn2c3ccc(C(C)(C)C)cc3c3cc(C(C)(C)C)ccc32)c2ccccc2-c2ccc(-c3c4ccccc4c(-c4ccc(C#N)cc4)c4ccccc34)cc21
tadf_5	2.924155660377359	Cc1ccccc1	CC(C)(C)c1ccc2c(c1)c1cc(C(C)(C)C)ccc1n2CCCCCCCCC1(CCCCCCCCn2c3ccc(C(C)(C)C)cc3c3cc(C(C)(C)C)ccc32)c2ccccc2-c2ccc(-c3cc4c5ccccc5c(-c5ccc(C#N)cc5)cc4c4ccccc34)cc21
tadf_6	2.313138059701493	Cc1ccccc1	CC1(C)c2ccccc2N(c2ccc(C(=O)c3ccc(Sc4ccccc4)cc3)cc2)c2ccccc21
tadf_7	2.160003484320558	Cc1ccccc1	CC1(C)c2ccccc2N(c2ccc(C(=O)c3ccc(S(=O)(=O)c4ccccc4)cc3)cc2)c2ccccc21
tadf_8	1.895782874617737	Cc1ccccc1	CC(C)c1cccc(C(C)C)c1N1C(=O)c2cc(N3c4ccccc4C(C)(C)c4ccccc43)cc3cc(N4c5ccccc5C(C)(C)c5ccccc54)cc(c23)C1=O
tadf_9	1.642174834437086	Cc1ccccc1	CC(C)c1cccc(C(C)C)c1N1C(=O)c2cc(N3c4ccccc4Oc4ccccc43)cc3cc(N4c5ccccc5Oc5ccccc54)cc(c23)C1=O
tadf_10	3.031398533007335	Cc1ccccc1	Cn1c(-c2ccc(-n3c4ccc(C(C)(C)C)cc4c4cc(C(C)(C)C)ccc43)cc2)nc(C#N)c1C#N
tadf_11	2.817822727272727	Cc1ccccc1	Cn1c(-c2ccc(N(c3ccc(C(C)(C)C)cc3)c3ccc(C(C)(C)C)cc3)cc2)nc(C#N)c1C#N
tadf_12	2.924155660377359	Cc1ccccc1	Cn1c(-c2ccc(-n3c4ccc(C(C)(C)C)cc4c4cc(C(C)(C)C)ccc43)cc2)nc2cc(C#N)c(C#N)cc21
tadf_13	2.713002188183808	Cc1ccccc1	Cn1c(-c2ccc(N(c3ccc(C(C)(C)C)cc3)c3ccc(C(C)(C)C)cc3)cc2)nc2cc(C#N)c(C#N)cc21
tadf_14	2.588396659707725	Cc1ccccc1	c1ccc(-c2nc(-c3ccccc3)nc(-c3ccccc3-n3c4ccccc4c4ccc5c(c43)-c3ccccc3C53c4ccccc4-c4ccccc43)n2)cc1
tadf_15	2.326157598499062	Cc1ccccc1	N#Cc1nc2c3ccc(N4c5ccccc5Oc5ccccc54)cc3c3cc(N4c5ccccc5Oc5ccccc54)ccc3c2nc1C#N
tadf_16	2.300263450834879	Cc1ccccc1	N#Cc1nc2c3ccc(N4c5ccccc5Sc5ccccc54)cc3c3cc(N4c5ccccc5Sc5ccccc54)ccc3c2nc1C#N
tadf_17	2.98757108433735	Cc1ccccc1	c1ccc2c(c1)oc1c2ccc2c3ccccc3n(-c3cnc(-n4c5ccccc5c5ccc6c7ccccc7oc6c54)cn3)c21
tadf_18	2.792436936936937	Cc1ccccc1	c1ccc2c(c1)oc1c2ccc2c1c1ccccc1n2-c1cnc(-n2c3ccccc3c3c4oc5ccccc5c4ccc32)cn1
tadf_19	2.792436936936937	Cc1ccccc1	c1ccc2c(c1)oc1ccc3c4ccccc4n(-c4cnc(-n5c6ccccc6c6ccc7oc8ccccc8c7c65)cn4)c3c12
tadf_20	2.718951754385965	Cc1ccccc1	c1ccc2c(c1)sc1c2ccc2c3ccccc3n(-c3cnc(-n4c5ccccc5c5ccc6c7ccccc7sc6c54)cn3)c21
tadf_21	2.792436936936937	Cc1ccccc1	c1ccc2c(c1)sc1c2ccc2c1c1ccccc1n2-c1cnc(-n2c3ccccc3c3c4sc5ccccc5c4ccc32)cn1
tadf_22	2.730929515418502	Cc1ccccc1	c1ccc2c(c1)c1ccccc1n2-c1ccc2c(c1)c1ccccc1n2-c1cnc(-n2c3ccccc3c3cc(-n4c5ccccc5c5ccccc54)ccc32)cn1
tadf_29	2.370634799235182	Cc1ccccc1	c1ccc(N(c2ccccc2)c2ccc(-c3ccc4nc5c6ccc(-c7ccc(N(c8ccccc8)c8ccccc8)cc7)cc6c6cc(-c7ccc(N(c8ccccc8)c8ccccc8)cc7)ccc6c5nc4c3)cc2)cc1
tadf_30	2.326157598499062	Cc1ccccc1	c1ccc(N(c2ccccc2)c2ccc(-c3ccc4c(c3)c3cc(-c5ccc(N(c6ccccc6)c6ccccc6)cc5)ccc3c3nc5cc(-c6ccc(N(c7ccccc7)c7ccccc7)cc6)c(-c6ccc(N(c7ccccc7)c7ccccc7)cc6)cc5nc43)cc2)cc1
tadf_31	2.178984182776802	Cc1ccccc1	COc1ccc(N(c2ccc(OC)cc2)c2ccc(-c3ccc4nc5c6ccc(-c7ccc(N(c8ccc(OC)cc8)c8ccc(OC)cc8)cc7)cc6c6cc(-c7ccc(N(c8ccc(OC)cc8)c8ccc(OC)cc8)cc7)ccc6c5nc4c3)cc2)cc1
tadf_32	2.087276094276095	Cc1ccccc1	COc1ccc(N(c2ccc(OC)cc2)c2ccc(-c3ccc4c(c3)c3cc(-c5ccc(N(c6ccc(OC)cc6)c6ccc(OC)cc6)cc5)ccc3c3nc5cc(-c6ccc(N(c7ccc(OC)cc7)c7ccc(OC)cc7)cc6)c(-c6ccc(N(c7ccc(OC)cc7)c7ccc(OC)cc7)cc6)cc5nc43)cc2)cc1
tadf_33	1.858833583208396	Cc1ccccc1	COc1ccc(N(c2ccc(OC)cc2)c2ccc(-c3ccc4c(c3)C(=O)c3ccc(-c5ccc(N(c6ccc(OC)cc6)c6ccc(OC)cc6)cc5)cc3C4=O)cc2)cc1
tadf_34	1.858833583208396	Cc1ccccc1	O=C1c2ccc(-c3ccc(N(c4ccc(OCCCCCCn5c6ccccc6c6ccccc65)cc4)c4ccc(OCCCCCCn5c6ccccc6c6ccccc65)cc4)cc3)cc2C(=O)c2ccc(-c3ccc(N(c4ccc(OCCCCCCn5c6ccccc6c6ccccc65)cc4)c4ccc(OCCCCCCn5c6ccccc6c6ccccc65)cc4)cc3)cc21
tadf_37	1.858833583208396	Cc1ccccc1	O=C1c2ccc(-c3ccc(N(c4ccc(OCCCCCCn5c6ccccc6c6ccccc65)cc4)c4ccc(OCCCCCCn5c6ccccc6c6ccccc65)cc4)cc3)cc2C(=O)c2ccc(-c3ccc(N(c4ccc(OCCCCCCn5c6ccccc6c6ccccc65)cc4)c4ccc(OCCCCCCn5c6ccccc6c6ccccc65)cc4)cc3)cc21
tadf_39	2.384311538461539	Cc1ccccc1	O=c1c2ccc(-n3c4ccc(N(c5ccccc5)c5ccccc5)cc4c4cc(N(c5ccccc5)c5ccccc5)ccc43)cc2n(-c2ccccc2)c2cc(-n3c4ccc(N(c5ccccc5)c5ccccc5)cc4c4cc(N(c5ccccc5)c5ccccc5)ccc43)ccc12
tadf_42	2.74909534368071	Cc1ccccc1	Cc1nc(C)c(C#N)c(-c2ccc(-n3c4ccccc4c4ccccc43)cc2)c1C#N
tadf_43	2.435838899803537	Cc1ccccc1	COc1ccc2c(c1)c1ccccc1n2-c1ccc(-c2c(C#N)c(C)nc(C)c2C#N)cc1
tadf_44	2.393517374517375	Cc1ccccc1	COc1ccc2c(c1)c1cc(OC)ccc1n2-c1ccc(-c2c(C#N)c(C)nc(C)c2C#N)cc1
tadf_47	2.520004065040651	Cc1ccccc1	N#Cc1c(-n2c3ccccc3c3ccccc32)cc(-c2cc(-n3c4ccccc4c4ccccc43)c(C#N)c(-n3c4ccccc4c4ccccc43)c2)cc1-n1c2ccccc2c2ccccc21
tadf_48	2.509801619433198	Cc1ccccc1	CCn1c2ccccc2c2c1c1ccccc1n2-c1ccc(S(=O)(=O)c2ccc(-n3c4ccccc4c4c3c3ccccc3n4CC)cc2)cc1
tadf_49	2.33053007518797	Cc1ccccc1	CCCCn1c2ccccc2c2c1c1ccccc1n2-c1ccc2c(c1)-c1cc(-n3c4ccccc4c4c3c3ccccc3n4CCCC)ccc1S2(=O)=O
tadf_50	2.817822727272727	Cc1ccccc1	CC(C)(C)c1ccc2c(c1)c1cc(C(C)(C)C)ccc1n2-c1ccc(-c2nc(-c3ccccc3)nc(-c3ccccc3)n2)cc1
tadf_51	2.830689497716895	Cc1ccccc1	CC(C)(C)c1ccc2c(c1)c1cc(C(C)(C)C)cc(-c3ccccc3C(F)(F)F)c1n2-c1ccc(-c2nc(-c3ccccc3)nc(-c3ccccc3)n2)cc1
tadf_52	2.83716704805492	Cc1ccccc1	FC(F)(F)c1ccccc1-c1cc(-c2ccccc2)cc2c3cc(-c4ccccc4)ccc3n(-c3ccc(-c4nc(-c5ccccc5)nc(-c5ccccc5)n4)cc3)c12
tadf_53	2.210057040998218	Cc1ccccc1	O=C(c1ccc(N2c3ccccc3Oc3ccccc32)cc1)c1coc2ccccc2c1=O
tadf_54	2.82424145785877	ClCCl	N#Cc1ccc(-c2c3ccccc3c(-c3ccc4c(c3)C3(c5ccccc5-c5ccccc53)c3ccccc3-4)c3ccccc23)cc1
tadf_55	2.817822727272727	ClCCl	N#Cc1ccc(-c2c3ccccc3c(-c3ccc4c(c3)C(c3ccccc3)(c3ccccc3)c3ccccc3-4)c3ccccc23)cc1
tadf_56	2.82424145785877	ClCCl	CC1(C)c2ccccc2-c2ccc(-c3c4ccccc4c(-c4ccc(C#N)cc4)c4ccccc34)cc21
tadf_57	2.229931654676259	Cc1ccccc1	c1ccc(N(c2ccccc2)c2ccc(-c3cc4nc5c(nc4cc3-c3ccc(N(c4ccccc4)c4ccccc4)cc3)c3sccc3c3ccsc35)cc2)cc1
tadf_58	1.971131955484897	Cc1ccccc1	O=P(c1ccccc1)(c1ccccc1)c1cc2nc3c(nc2cc1-c1ccc(N(c2ccccc2)c2ccccc2)cc1)c1sccc1c1ccsc13
tadf_59	1.940284820031299	Cc1ccccc1	c1ccc(N(c2ccccc2)c2ccc(-c3ccc(-c4ccc(N(c5ccccc5)c5ccccc5)cc4)c4nc5c(nc34)c3sccc3c3ccsc35)cc2)cc1
tadf_60	3.162862244897959	Cc1ccccc1	c1ccc(-c2ccc3c(c2)c2cc(-c4ccccc4)ccc2n3-c2cc(-n3c4ccc(-c5ccccc5)cc4c4cc(-c5ccccc5)ccc43)ncn2)cc1
tadf_61	2.402794573643411	Cc1ccccc1	CC(C)(C)c1nc(-c2ccc(-n3c4ccc(N(c5ccccc5)c5ccccc5)cc4c4cc(N(c5ccccc5)c5ccccc5)ccc43)cc2)nc(C(C)(C)C)n1
tadf_62	2.101427118644068	Cc1ccccc1	CC(C)(C)c1nc(-c2ccc(-n3c4ccc(N(c5ccccc5)c5ccccc5)cc4c4cc(N(c5ccccc5)c5ccccc5)ccc43)c(C#N)c2)nc(C(C)(C)C)n1
tadf_63	2.254258181818182	Cc1ccccc1	CC(C)(C)c1nc(-c2ccc(-n3c4ccc(N(c5ccccc5)c5ccccc5)cc4c4cc(N(c5ccccc5)c5ccccc5)ccc43)nc2)nc(C(C)(C)C)n1
tadf_64	2.43106274509804	C1CCOC1	O=C(c1ccc(N(c2ccccc2)c2ccccc2)cc1)c1cccc(C(=O)c2ccc(N(c3ccccc3)c3ccccc3)cc2)c1
tadf_65	2.039213815789474	C1CCOC1	O=C(c1ccc(C(=O)c2ccc(N(c3ccccc3)c3ccccc3)cc2)cc1)c1ccc(N(c2ccccc2)c2ccccc2)cc1
tadf_66	2.701180827886711	Cc1ccccc1	c1ccc(-c2nc(-c3ccc(-c4nc(-c5ccccc5)nc(-c5ccccc5-n5c6ccccc6c6ccccc65)n4)cc3)nc(-c3ccccc3-n3c4ccccc4c4ccccc43)n2)cc1
tadf_67	2.599249475890986	Cc1ccccc1	CC(C)(C)c1ccc2c(c1)c1cc(C(C)(C)C)ccc1n2-c1ccccc1-c1nc(-c2ccccc2)nc(-c2ccc(-c3nc(-c4ccccc4)nc(-c4ccccc4-n4c5ccc(C(C)(C)C)cc5c5cc(C(C)(C)C)ccc54)n3)cc2)n1
tadf_68	3.04629484029484	Cc1ccccc1	Cc1cc(-n2c3ccccc3c3ccccc32)ccc1-c1cc2c3ccccc3c(-c3ccc(C#N)cc3)cc2c2ccccc12
tadf_71	3.187254498714653	Cc1ccccc1	c1ccc(-n2c3ccccc3c3ccccc32)c(-c2ccccc2-n2c3ccccc3c3ccccc32)c1
tadf_72	3.076531017369727	Cc1ccccc1	c1ccc(-n2c3ccccc3c3ccccc32)c(-c2cnccc2-n2c3ccccc3c3ccccc32)c1
tadf_73	2.654907922912206	Cc1ccccc1	c1ccc(-n2c3ccccc3c3ccccc32)c(-c2nc(-c3ccccc3-n3c4ccccc4c4ccccc43)nc(-c3ccccc3-n3c4ccccc4c4ccccc43)n2)c1
tadf_77	2.917275294117647	C1CCOC1	c1ccc(-n2c(-c3cccc4ccccc34)nc3c4ccccc4c4ccccc4c32)cc1
tadf_78	2.779914798206278	C1CCOC1	c1ccc(-n2c(-c3cccc4ccccc34)nc3c4ccccc4c4ccccc4c32)cc1
tadf_81	3.34189218328841	Cc1ccccc1	c1ccc2c(c1)sc1ccc(-n3c4ccccc4c4ccccc43)cc12
tadf_82	3.34189218328841	Cc1ccccc1	c1ccc2c(c1)sc1ccc(-n3c4ccccc4c4cc(C56CC7CC(CC(C7)C5)C6)ccc43)cc12
tadf_86	3.068915841584159	Cc1ccccc1	CC(C)(C)c1ccc(-c2cc3c4c(c2)Oc2ccccc2B4c2ccccc2O3)cc1
tadf_91	2.479684	C1CCOC1	CC1(C)c2ccccc2N(c2cc(N3c4ccccc4C(C)(C)c4ccccc43)cc(S(=O)(=O)c3cc(-n4c5ccccc5c5ccccc54)cc(-n4c5ccccc5c5ccccc54)c3)c2)c2ccccc21
tadf_93	2.402794573643411	Cc1ccccc1	c1cnc2c(c1)c1nc3cc(-n4c5ccccc5c5ccccc54)c(-n4c5ccccc5c5ccccc54)cc3nc1c1cccnc12
tadf_94	2.23394954954955	Cc1ccccc1	c1ccc(-c2ccc3c(c2)c2cc(-c4ccccc4)ccc2n3-c2cc3nc4c5cccnc5c5ncccc5c4nc3cc2-n2c3ccc(-c4ccccc4)cc3c3cc(-c4ccccc4)ccc32)cc1
tadf_97	2.545876796714579	Cc1ccccc1	O=S1(=O)c2ccccc2S(=O)(=O)c2cc(-c3ccc4c(c3)c3ccccc3n4-c3ccccc3)ccc21
tadf_98	2.474734530938124	Cc1ccccc1	O=S1(=O)c2ccccc2S(=O)(=O)c2cc(-c3ccc(-n4c5ccccc5c5ccccc54)cc3)ccc21
tadf_99	2.221939068100359	Cc1ccccc1	O=S1(=O)c2ccccc2S(=O)(=O)c2cc(-c3ccc(N(c4ccccc4)c4ccccc4)cc3)ccc21
tadf_100	2.032527868852459	Cc1ccccc1	COc1ccc(N(c2ccc(OC)cc2)c2ccc(-c3ccc4c(c3)S(=O)(=O)c3ccccc3S4(=O)=O)cc2)cc1
tadf_101	2.05612271973466	Cc1ccccc1	CC1(C)c2ccccc2N(c2ccc(N3c4ccccc4C(C)(C)c4ccccc43)c3nc(-c4ccccc4)c(-c4ccccc4)nc23)c2ccccc21
tadf_103	2.308830540037244	Cc1ccccc1	c1ccc(-c2nc3c(-n4c5ccccc5c5ccccc54)ccc(-n4c5ccccc5c5ccccc54)c3nc2-c2ccccc2)cc1
tadf_104	2.469804780876494	Cc1ccccc1	c1ccc(-c2nc3c(-c4ccc(-n5c6ccccc6c6ccccc65)cc4)ccc(-c4ccc(-n5c6ccccc6c6ccccc65)cc4)c3nc2-c2ccccc2)cc1
tadf_105	2.730929515418502	Cc1ccccc1	CC(C)(C)c1ccc(N2c3ccc(C(C)(C)C)cc3B3c4cc(C(C)(C)C)ccc4N(c4ccc(C(C)(C)C)cc4)c4cc(N5c6ccccc6C(c6ccccc6)(c6ccccc6)c6ccccc65)cc2c43)cc1
tadf_106	2.649235042735043	Cc1ccccc1	CC(C)(C)c1ccc(N(c2ccc(C(C)(C)C)cc2)c2cc3c4c(c2)N2c5ccccc5C(C)(C)c5cccc(c52)B4c2cc(C(C)(C)C)ccc2N3c2ccc(C(C)(C)C)cc2)cc1
tadf_107	2.525136456211813	ClCCl	N#Cc1ccc(-c2c(-n3c4ccccc4c4ccccc43)c(-n3c4ccccc4c4ccccc43)nc(-n3c4ccccc4c4ccccc43)c2-n2c3ccccc3c3ccccc32)cc1
tadf_108	2.317461682242991	ClCCl	N#Cc1c(-n2c3ccccc3c3ccccc32)c(-n2c3ccccc3c3ccccc32)nc(-n2c3ccccc3c3ccccc32)c1-n1c2ccccc2c2ccccc21
tadf_111	2.701180827886711	C1CCOC1	Clc1c(-n2c3ccccc3c3ccccc32)nc(-n2c3ccccc3c3ccccc32)c(Cl)c1-n1c2ccccc2c2ccccc21
tadf_112	2.683640692640693	C1CCOC1	Clc1nc(-n2c3ccccc3c3ccccc32)c(Cl)c(-n2c3ccccc3c3ccccc32)c1Cl
tadf_113	1.850510447761194	Cc1ccccc1	N#CC(C#N)=C1c2ccccc2-c2cc(-c3ccc(N(c4ccccc4)c4ccccc4)cc3)ccc21
tadf_114	2.407460194174758	Cc1ccccc1	O=C1c2ccccc2-c2cc(-c3ccc(N(c4ccccc4)c4ccccc4)cc3)ccc21
tadf_115	1.850510447761194	Cc1ccccc1	N#CC(C#N)=C1c2ccc(-c3ccc(N(c4ccccc4)c4ccccc4)cc3)cc2-c2cc(-c3ccc(N(c4ccccc4)c4ccccc4)cc3)ccc21
tadf_116	2.317461682242991	Cc1ccccc1	O=C1c2ccc(-c3ccc(N(c4ccccc4)c4ccccc4)cc3)cc2-c2cc(-c3ccc(N(c4ccccc4)c4ccccc4)cc3)ccc21
tadf_125	2.683640692640693	Cc1ccccc1	COc1ccc(-c2ccc3c(c2)c2cc(-c4ccc(OC)cc4)ccc2n3-c2ccc(C(=O)c3ccc4sc5ccccc5c4c3)cc2)cc1
tadf_126	2.514892494929006	Cc1ccccc1	COc1ccc(-c2ccc3c(c2)c2cc(-c4ccc(OC)cc4)ccc2n3-c2ccc(C(=O)c3ccc4sc5ccccc5c4c3)cn2)cc1
tadf_127	2.561657024793389	Cc1ccccc1	COc1ccc(-c2ccc3c(c2)c2cc(-c4ccc(OC)cc4)ccc2n3-c2ccc(C(=O)c3ccc4sc5ccccc5c4c3)nc2)cc1
tadf_133	2.101427118644068	CCCCCC	CC1(C)c2ccccc2N(c2ccc3c(c2)C(=O)c2ccccc2C3=O)c2ccccc21
tadf_134	2.090795952782462	ClC(Cl)Cl	CC1(C)c2ccccc2N(c2ccc3c(c2)C(=O)c2ccccc2C3=O)c2ccccc21
tadf_135	2.035865353037767	ClCCl	CC1(C)c2ccccc2N(c2ccc3c(c2)C(=O)c2ccccc2C3=O)c2ccccc21
tadf_136	2.087276094276095	CO	CC1(C)c2ccccc2N(c2ccc3c(c2)C(=O)c2ccccc2C3=O)c2ccccc21
tadf_141	2.343746691871456	Cc1ccccc1	Cn1cnc2c(-c3ccc(N4c5ccccc5Oc5ccccc54)cc3)ncnc21
tadf_142	2.321801498127341	Cc1ccccc1	Cn1cnc2c(-c3ccc(N4c5ccccc5Oc5ccccc54)cc3)nc(-c3ccc(N4c5ccccc5Oc5ccccc54)cc3)nc21
tadf_147	3.27135092348285	C1CCOC1	N#Cc1cccc2c1oc1ccc(-c3nc(-c4ccccc4)nc(-c4ccccc4)n3)cc12
tadf_148	3.162862244897959	C1CCOC1	N#Cc1cccc2c1sc1ccc(-c3nc(-c4ccccc4)nc(-c4ccccc4)n3)cc12
tadf_149	2.141350604490501	Cc1ccccc1	N#Cc1cc2ncc(-c3ccc(-c4ccc(N(c5ccccc5)c5ccccc5)cc4)cc3-c3ccc(N(c4ccccc4)c4ccccc4)cc3)nc2cc1C#N
tadf_150	2.850211494252874	Cc1ccccc1	N#Cc1c(-c2ccc(-n3c4ccccc4c4ccccc43)cc2)cncc1-c1ccc(-n2c3ccccc3c3ccccc32)cc1
tadf_151	2.583004166666667	Cc1ccccc1	N#Cc1c(-c2ccc(N(c3ccc(-c4ccccc4)cc3)c3ccc(-c4ccccc4)cc3)cc2)cncc1-c1ccc(N(c2ccc(-c3ccccc3)cc2)c2ccc(-c3ccccc3)cc2)cc1
tadf_152	2.266621572212066	ClCCl	CC(C)(C)c1ccc2c(c1)c1cc(C(C)(C)C)ccc1n2-c1c(-n2c3ccc(C(C)(C)C)cc3c3cc(C(C)(C)C)ccc32)c(C(F)(F)F)c(-n2c3ccc(C(C)(C)C)cc3c3cc(C(C)(C)C)ccc32)c(-n2c3ccc(C(C)(C)C)cc3c3cc(C(C)(C)C)ccc32)c1C(F)(F)F
tadf_153	2.194410619469027	Cc1ccccc1	O=C1c2c(c(-n3c4ccccc4c4ccccc43)c(-n3c4ccccc4c4ccccc43)c(-n3c4ccccc4c4ccccc43)c2-n2c3ccccc3c3ccccc32)C(=O)N1c1ccccc1
tadf_155	1.968003174603175	Cc1ccccc1	c1ccc(-c2cc3nc4c5ccc(N6c7ccccc7Oc7ccccc76)cc5c5cc(N6c7ccccc7Oc7ccccc76)ccc5c4nc3cc2-c2ccccc2)cc1
tadf_158	2.225928186714542	Cc1ccccc1	CC1(C)c2ccccc2N(c2ccc(C(=O)c3ccccc3C(=O)c3ccc(N4c5ccccc5C(C)(C)c5ccccc54)cc3)cc2)c2ccccc21
tadf_159	1.958676145339653	Cc1ccccc1	O=C(c1ccc(N2c3ccccc3Oc3ccccc32)cc1)c1ccccc1C(=O)c1ccc(N2c3ccccc3Oc3ccccc32)cc1
tadf_160	2.357114068441065	Cc1ccccc1	CC1(C)c2ccccc2N(c2ccc(C(=O)c3ccccc3-c3ccccc3C(=O)c3ccc(N4c5ccccc5C(C)(C)c5ccccc54)cc3)cc2)c2ccccc21
tadf_161	2.083768067226891	Cc1ccccc1	O=C(c1ccc(N2c3ccccc3Oc3ccccc32)cc1)c1ccccc1-c1ccccc1C(=O)c1ccc(N2c3ccccc3Oc3ccccc32)cc1
tadf_164	2.63796170212766	ClCCl	CC(C)(C)c1ccc2c(c1)c1cc(C(C)(C)C)ccc1n2-c1ccc2c(c1)c1cc(-n3c4ccc(C(C)(C)C)cc4c4cc(C(C)(C)C)ccc43)ccc1n2-c1ccc(-c2nc(-c3ccccc3)nc(-c3ccc(P(=O)(c4ccccc4)c4ccccc4)cc3)n2)cc1
tadf_166	2.736958057395144	Cc1ccccc1	CC1(C)c2cc(-c3nc(-c4ccccc4)nc(-c4ccccc4)n3)ccc2Oc2ccc(N(c3ccccc3)c3ccccc3)cc21
tadf_167	2.701180827886711	Cc1ccccc1	c1ccc(-c2nc(-c3ccccc3)nc(-c3ccc4oc5ccc(N(c6ccccc6)c6ccccc6)cc5c4c3)n2)cc1
tadf_168	1.789093795093795	Cc1ccccc1	N#Cc1c(C#N)c2ccc(N3c4ccccc4Oc4ccccc43)cc2c2cc(N3c4ccccc4Oc4ccccc43)ccc12
tadf_169	1.949437106918239	Cc1ccccc1	N#Cc1c(N2c3ccccc3Oc3ccccc32)c2ccc(N3c4ccccc4Oc4ccccc43)cc2c2cc(N3c4ccccc4Oc4ccccc43)ccc12
tadf_170	2.052718543046358	Cc1ccccc1	CC1(C)c2ccccc2N(c2ccc(-c3ccc4c(c3)c3ccccc3c3nc5cc6nc(-c7ccccc7)c(-c7ccccc7)nc6cc5nc43)cc2)c2ccccc21
tadf_171	2.296003703703704	Cc1ccccc1	CC(C)(C)c1ccc2c(c1)c1cc(C(C)(C)C)ccc1n2-c1ccc(-c2ccc3c(c2)c2ccccc2c2nc4cc5nc(-c6ccccc6)c(-c6ccccc6)nc5cc4nc32)cc1
tadf_172	2.610193684210527	Cc1ccccc1	Cc1ccc(-c2nc(-c3ccc(C)cc3)nc(-c3ccc(N4c5ccccc5C5(c6ccccc6-c6ccccc65)c5ccccc54)cc3)n2)cc1
tadf_173	2.63796170212766	Cc1ccccc1	Cc1ccc(-c2nc(-c3ccc(C)cc3)nc(-c3ccc(N4c5ccccc5C5(c6ccccc64)C4CC6CC(C4)CC5C6)cc3)n2)cc1
tadf_174	2.98757108433735	ClCCl	N#Cc1ccc(-c2c(-n3c4ccccc4c4c(OCCCCCCn5c6ccccc6c6ccccc65)cccc43)cc(-n3c4ccccc4c4c(OCCCCCCn5c6ccccc6c6ccccc65)cccc43)cc2-n2c3ccccc3c3c(OCCCCCCn4c5ccccc5c5ccccc54)cccc32)cc1
tadf_175	1.92522049689441	Cc1ccccc1	CC1(C)c2ccccc2N(c2ccc(N3c4ccccc4C(C)(C)c4ccccc43)c3nc4c5ccccc5c5ccccc5c4nc23)c2ccccc21
tadf_176	1.961775316455696	Cc1ccccc1	CC1(C)c2ccccc2N(c2cccc3nc4c5ccccc5c5ccccc5c4nc23)c2ccccc21
tadf_177	2.145055363321799	Cc1ccccc1	CC1(C)c2ccccc2N(c2ccc3nc4c5ccccc5c5ccccc5c4nc3c2)c2ccccc21
tadf_178	2.145055363321799	Cc1ccccc1	c1ccc(-n2c3ccccc3c3c2c2c4ccccc4n(-c4ccc5nc6c7ccccc7c7ccccc7c6nc5c4)c2c2c4ccccc4n(-c4ccccc4)c32)cc1
tadf_185	3.061338271604939	Cc1ccccc1	c1ccc(-c2nc(-c3ccccc3)nc(-c3ccc([Si](c4ccc(-c5nc(-c6ccccc6)nc(-c6ccccc6)n5)cc4)(c4ccc(-n5c6ccccc6c6ccccc65)cc4)c4ccc(-n5c6ccccc6c6ccccc65)cc4)cc3)n2)cc1
tadf_187	2.035865353037767	Cc1ccccc1	CC(C)(C)c1ccc(-c2nc3c(-c4ccc(N(c5ccc(C(C)(C)C)cc5)c5ccc(C(C)(C)C)cc5)cc4)c(C#N)c(C#N)c(-c4ccc(N(c5ccc(C(C)(C)C)cc5)c5ccc(C(C)(C)C)cc5)cc4)c3nc2-c2ccc(C(C)(C)C)cc2)cc1
tadf_188	2.049325619834711	Cc1ccccc1	CC(C)(C)c1ccc(N(c2ccc(-c3nc4c(-c5ccc(N(c6ccc(C(C)(C)C)cc6)c6ccc(C(C)(C)C)cc6)cc5)c(C#N)c(C#N)c(-c5ccc(N(c6ccc(C(C)(C)C)cc6)c6ccc(C(C)(C)C)cc6)cc5)c4nc3-c3ccc(N(c4ccc(C(C)(C)C)cc4)c4ccc(C(C)(C)C)cc4)cc3)cc2)c2ccc(C(C)(C)C)cc2)cc1
tadf_189	2.593811715481172	Cc1ccccc1	c1ccc(-c2nc(-c3ccccc3)nc(-c3ccc(-n4c5ccccc5c5cc6c(cc54)c4ccccc4n6-c4ccccc4)cc3)n2)cc1
tadf_190	2.773695749440716	Cc1ccccc1	CC(C)(C)c1ccc2c(c1)B1c3cc(C(C)(C)C)ccc3Oc3cc(-n4c5ccccc5c5c(-c6ccccc6)c6c(c(-c7ccccc7)c54)c4ccccc4n6-c4ccccc4)cc(c31)O2
tadf_191	2.588396659707725	Cc1ccccc1	c1ccc(-c2nc(-c3ccccc3)nc(-c3ccc(-n4c5ccccc5c5c(-c6ccccc6)c6c(c(-c7ccccc7)c54)c4ccccc4n6-c4ccccc4)cc3)n2)cc1
tadf_192	2.221939068100359	C1CCOC1	c1ccc2c(c1)c1ccccc1n2-c1cc(-c2ccc(-c3cc(-n4c5ccccc5c5ccccc54)cc(-n4c5ccccc5c5ccccc54)c3)c3nsnc23)cc(-n2c3ccccc3c3ccccc32)c1
tadf_194	2.460003968253968	Cc1ccccc1	O=C(c1ccc(N2c3ccccc3C3(c4ccccc4-c4ccccc43)c3ccccc32)cc1)c1ccc(N2c3ccccc3C3(c4ccccc4-c4ccccc43)c3ccccc32)cc1
tadf_195	2.246090579710145	C1CCOC1	O=C(c1ccc(N2c3ccccc3C3(c4ccccc4-c4ccccc43)c3ccccc32)cc1)c1ccc(N2c3ccccc3C3(c4ccccc4-c4ccccc43)c3ccccc32)cc1
tadf_196	2.469804780876494	Cc1ccccc1	O=C(c1ccc(N2c3ccccc3C3(c4ccccc4Sc4ccccc43)c3ccccc32)cc1)c1ccc(N2c3ccccc3C3(c4ccccc4Sc4ccccc43)c3ccccc32)cc1
tadf_197	2.36160380952381	C1CCOC1	O=C(c1ccc(N2c3ccccc3C3(c4ccccc4Sc4ccccc43)c3ccccc32)cc1)c1ccc(N2c3ccccc3C3(c4ccccc4Sc4ccccc43)c3ccccc32)cc1
tadf_198	1.820619676945668	Cc1ccccc1	N#Cc1ccc2c3c(ccc(C#N)c13)-c1nc3c(-c4ccc(N(c5ccccc5)c5ccccc5)cc4)ccc(-c4ccc(N(c5ccccc5)c5ccccc5)cc4)c3nc1-2
tadf_199	1.910388289676425	Cc1ccccc1	N#Cc1ccc2c3c(ccc(C#N)c13)-c1nc3cc(-c4ccc(N(c5ccccc5)c5ccccc5)cc4)c(-c4ccc(N(c5ccccc5)c5ccccc5)cc4)cc3nc1-2
tadf_200	2.56696066252588	Cc1ccccc1	N#Cc1ccc(-n2c3ccccc3c3ccccc32)c(-c2nc(-c3ccccc3)nc(-c3ccccc3)n2)c1
tadf_201	2.514892494929006	Cc1ccccc1	N#Cc1ccc(-n2c3ccccc3c3ccccc32)c(-c2nc(-c3ccccc3)nc(-c3cc(C#N)ccc3-n3c4ccccc4c4ccccc43)n2)c1
tadf_202	2.440633858267717	Cc1ccccc1	N#Cc1ccc(-n2c3ccccc3c3ccccc32)c(-c2nc(-c3cc(C#N)ccc3-n3c4ccccc4c4ccccc43)nc(-c3cc(C#N)ccc3-n3c4ccccc4c4ccccc43)n2)c1
tadf_203	2.593811715481172	Cc1ccccc1	O=C(c1ccccc1)c1ccc(-n2c3ccccc3c3cc(-c4ccc(N(c5ccccc5)c5ccccc5)cc4)ccc32)cc1
tadf_204	2.672073275862069	Cc1ccccc1	O=C(c1ccccc1)c1ccc(-n2c3ccccc3c3ccc(-c4ccc(N(c5ccccc5)c5ccccc5)cc4)cc32)cc1
tadf_205	2.43106274509804	Cc1ccccc1	O=C(c1ccccc1)c1ccc(-n2c3ccccc3c3cccc(-c4ccc(N(c5ccccc5)c5ccccc5)cc4)c32)cc1
tadf_206	2.379735124760077	Cc1ccccc1	O=C(c1ccc(-n2c3ccccc3c3ccccc32)cc1)c1ccc(-n2c3ccccc3c3cccc(-c4ccc(N(c5ccccc5)c5ccccc5)cc4)c32)cc1
tadf_211	3.009325242718447	Cc1ccccc1	c1ccc(-c2nc(-c3ccc(N4c5ccccc5Sc5ccccc54)cc3)c3sccc3n2)cc1
tadf_213	2.494651911468813	Cc1ccccc1	c1ccc(-c2nc(-c3ccc(N4c5ccccc5Sc5ccccc54)cc3)nc3ccsc23)cc1
tadf_215	3.024004878048781	Cc1ccccc1	c1ccc2c(c1)Sc1ccccc1N2c1ccc(-c2nc(-c3ccc(N4c5ccccc5Sc5ccccc54)cc3)c3sccc3n2)cc1
tadf_217	2.05612271973466	Cc1ccccc1	c1ccc2c(c1)N=c1c-2c2[nH]c3ccccc3c2c2c1=c1ccccc1=N2
tadf_218	2.210057040998218	Cc1ccccc1	N#Cc1ccc(-c2cc(N3c4ccccc4Oc4ccccc43)cc(-c3ccc(C#N)cc3)c2C#N)cc1
tadf_219	2.931068557919622	CN(C)C=O	FC(F)(F)c1ccc(-n2c(-c3ccc(-c4ccc(-n5c6ccccc6c6ccccc65)cc4)cc3)nc3c4ccccc4c4ccccc4c32)cc1
tadf_221	2.98757108433735	CN(C)C=O	FC(F)(F)c1ccc(-n2c(-c3ccc(-c4ccc(-n5c6ccccc6c6ccccc65)cc4)cc3)nc(-c3ccccc3)c2-c2ccccc2)cc1
tadf_222	2.445447731755424	ClCCl	C=Cc1ccc(COc2cccc3c2c2ccccc2n3-c2c(-n3c4ccccc4c4ccccc43)c(C#N)c(-n3c4ccccc4c4ccccc43)c(-n3c4ccccc4c4c(OCc5ccc(C=C)cc5)cccc43)c2-n2c3ccccc3c3ccccc32)cc1
tadf_223	2.412143968871595	ClCCl	C=Cc1ccc(COc2cccc3c2c2ccccc2n3CCCCCCOc2cccc3c2c2ccccc2n3-c2c(-n3c4ccccc4c4ccccc43)c(C#N)c(-n3c4ccccc4c4ccccc43)c(-n3c4ccccc4c4c(OCCCCCCn5c6ccccc6c6c(OCc7ccc(C=C)cc7)cccc65)cccc43)c2-n2c3ccccc3c3ccccc32)cc1
tadf_224	2.755204444444445	C1CCOC1	CC1(C)c2ccccc2N(c2cc(N3c4ccccc4C(C)(C)c4ccccc43)cc(S(=O)(=O)c3ccc4c(c3)c3ccccc3n4-c3ccccc3)c2)c2ccccc21
tadf_226	3.061338271604939	ClCCl	CC(C)(C)c1ccc2c(c1)c1cc(C(C)(C)C)ccc1n2-c1ccc2c(c1)c1cc(-n3c4ccc(C(C)(C)C)cc4c4cc(C(C)(C)C)ccc43)ccc1n2-c1ccc(P(=O)(c2ccccc2)c2ccc(-n3c4ccc(-n5c6ccc(C(C)(C)C)cc6c6cc(C(C)(C)C)ccc65)cc4c4cc(-n5c6ccc(C(C)(C)C)cc6c6cc(C(C)(C)C)ccc65)ccc43)cc2)cc1
tadf_228	2.348185606060606	Cc1ccccc1	c1ccc(N(c2ccccc2)c2ccc(-c3ccc4c(c3)c3cc(-c5ccc(N(c6ccccc6)c6ccccc6)cc5)ccc3c3nc5cc(-c6cccnc6)ccc5nc43)cc2)cc1
tadf_229	2.283318600368324	Cc1ccccc1	c1ccc(N(c2ccccc2)c2ccc(-c3ccc4nc5c6ccc(-c7cccnc7)cc6c6cc(-c7cccnc7)ccc6c5nc4c3)cc2)cc1
tadf_230	2.317461682242991	Cc1ccccc1	c1ccc(N(c2ccccc2)c2ccc(-c3cc4nc5c6ccccc6c6cc(-c7cccnc7)ccc6c5nc4cc3-c3ccc(N(c4ccccc4)c4ccccc4)cc3)cc2)cc1
tadf_231	2.094327702702703	Cc1ccccc1	O=C(c1ccc(N2c3ccccc3Oc3ccccc32)cc1)c1cc(C(=O)c2ccc(N3c4ccccc4Oc4ccccc43)cc2)cc(C(=O)c2ccc(N3c4ccccc4Oc4ccccc43)cc2)c1
tadf_232	2.850211494252874	Cc1ccccc1	CC(C)(C)c1ccc2c(c1)c1cc(C(C)(C)C)ccc1n2-c1cc(-c2ccc(-c3nc(-c4ccccc4)nc(-c4ccccc4)n3)cc2)cc(-n2c3ccc(C(C)(C)C)cc3c3cc(C(C)(C)C)ccc32)c1
tadf_233	2.82424145785877	Cc1ccccc1	CC(C)(C)c1ccc2c(c1)c1cc(C(C)(C)C)ccc1n2-c1cccc(-n2c3ccc(C(C)(C)C)cc3c3cc(C(C)(C)C)ccc32)c1-c1ccc(-c2nc(-c3ccccc3)nc(-c3ccccc3)n2)cc1
tadf_234	2.412143968871595	Cc1ccccc1	CC1(C)c2ccccc2N(c2ccc(-c3cncc(-c4ccc(N5c6ccccc6C(C)(C)c6ccccc65)cc4)c3C#N)cc2)c2ccccc21
tadf_235	2.194410619469027	Cc1ccccc1	N#Cc1c(-c2ccc(N3c4ccccc4Oc4ccccc43)cc2)cncc1-c1ccc(N2c3ccccc3Oc3ccccc32)cc1
tadf_236	2.156246956521739	C1CCOC1	O=C(c1ccc(N2c3ccccc3Oc3ccccc32)cc1)c1ccc2c(c1)c1ccccc1n2-c1cccc(-n2c3ccccc3c3ccccc32)c1
tadf_239	2.16377312390925	C1CCOC1	O=C(c1ccc(N2c3ccccc3Oc3ccccc32)cc1)c1ccc2c(c1)c1ccccc1n2-c1ccc(-n2c3ccccc3c3ccccc32)cc1
tadf_242	1.937253125	ClCCl	COc1ccc(-c2cc(-c3nc(Cl)nc(Cl)n3)cc3c2Nc2ccccc2S3)cc1
tadf_243	2.761340757238308	Cc1ccccc1	c1ccc(N(c2ccccc2)c2cc3c4c(c2)N(c2ccccc2)c2ccccc2B4c2ccccc2N3c2ccccc2)cc1
tadf_244	2.718951754385965	Cc1ccccc1	CC(C)(C)c1ccc(N2c3ccc(C(C)(C)C)cc3B3c4cc(C(C)(C)C)ccc4N(c4ccc(C(C)(C)C)cc4)c4cc(N(c5ccccc5)c5ccccc5)cc2c43)cc1
tadf_245	2.718951754385965	Cc1ccccc1	CC(C)(C)c1ccc(N(c2ccc(C(C)(C)C)cc2)c2cc3c4c(c2)N(c2ccc(C(C)(C)C)cc2)c2ccc(C(C)(C)C)cc2B4c2cc(C(C)(C)C)ccc2N3c2ccc(C(C)(C)C)cc2)cc1
tadf_246	3.212025906735752	Cc1ccccc1	c1ccc2c(c1)c1ccccc1n2-c1ccc(-c2nnc(-c3ccc(-n4c5ccccc5c5ccccc54)cc3)o2)cc1
tadf_247	2.689462039045553	Cc1ccccc1	CC1(C)c2ccccc2Nc2cccc(-c3ccc(-c4nnc(-c5ccc(-c6cccc7c6C(C)(C)c6ccccc6N7)cc5)o4)cc3)c21
tadf_248	2.484653306613227	Cc1ccccc1	N#Cc1cccc(-c2nc(-c3cccc(C#N)c3-n3c4ccccc4c4ccccc43)nc(-c3cccc(C#N)c3-n3c4ccccc4c4ccccc43)n2)c1-n1c2ccccc2c2ccccc21
tadf_249	2.416846003898636	Cc1ccccc1	N#Cc1ccc(-n2c3ccccc3c3ccccc32)c(-c2nc(-c3cc(C#N)ccc3-n3c4ccccc4c4ccccc43)nc(-c3cc(C#N)ccc3-n3c4ccccc4c4ccccc43)n2)c1
tadf_250	2.339324528301887	Cc1ccccc1	N#Cc1ccc(-c2nc(-c3ccc(C#N)cc3-n3c4ccccc4c4ccccc43)nc(-c3ccc(C#N)cc3-n3c4ccccc4c4ccccc43)n2)c(-n2c3ccccc3c3ccccc32)c1
tadf_251	2.952004761904762	ClCCl	c1ccc(-c2nc(-c3ccc(-c4c5ccccc5cc5ccccc45)cc3)n(-c3ccccc3)c2-c2ccccc2)cc1
tadf_252	2.896827102803738	ClCCl	c1ccc(-c2nc(-c3ccc(-c4c5ccccc5c(-c5cccc6ccccc56)c5ccccc45)cc3)n(-c3ccccc3)c2-c2ccccc2)cc1
tadf_253	2.856778801843318	ClCCl	c1ccc(-c2nc(-c3ccc(-c4c5ccccc5c(-c5ccc6ccccc6c5)c5ccccc45)cc3)n(-c3ccccc3)c2-c2ccccc2)cc1
tadf_254	2.499681451612903	C1CCOC1	CC1(C)c2ccccc2N(c2ccc(S(=O)(=O)c3cc(-n4c5ccccc5c5ccccc54)cc(-n4c5ccccc5c5ccccc54)c3)cc2)c2ccccc21
tadf_257	2.736958057395144	Cc1ccccc1	N#Cc1cc(C#N)c(-n2c3ccccc3c3ccccc32)cc1-n1c2ccccc2c2ccccc21
tadf_258	2.63796170212766	Cc1ccccc1	Cc1cccc2c3ccccc3n(-c3cc(-n4c5ccccc5c5cccc(C)c54)c(C#N)cc3C#N)c12
tadf_259	1.831376661742984	Cc1ccccc1	O=C1c2ccc(N3c4ccccc4Oc4ccccc43)cc2-c2nc3ccccc3cc21
tadf_260	2.032527868852459	Cc1ccccc1	CC1(C)c2ccccc2N(c2ccc3c(c2)-c2nc4ccccc4cc2C3=O)c2ccccc21
tadf_261	2.743013274336283	Cc1ccccc1	C=Cc1ccc(COc2cccc3c2c2ccccc2n3CCCCCCOc2cccc3c2c2ccccc2n3-c2cccc(-n3c4ccccc4c4c(OCCCCCCn5c6ccccc6c6c(OCc7ccc(C=C)cc7)cccc65)cccc43)c2C#N)cc1
tadf_262	2.141350604490501	Cc1ccccc1	c1ccc(N(c2ccccc2)c2ccc(-c3ccc4nc5c6cccnc6c6ncccc6c5nc4n3)cc2)cc1
tadf_263	2.156246956521739	Cc1ccccc1	c1ccc(N(c2ccccc2)c2ccc(-c3ccc4nc5c6cccnc6c6ncccc6c5nc4n3)cc2)cc1
tadf_264	2.654907922912206	Cc1ccccc1	Cc1cccc(C)c1N(c1ccc(-n2c3ccccc3c3ccccc32)cc1)c1cc2c3c(c1)N(c1c(C)cccc1C)c1ccc(-n4c5ccccc5c5ccccc54)cc1B3c1cc(-n3c4ccccc4c4ccccc43)ccc1N2c1c(C)cccc1C
tadf_265	2.504731313131313	Cc1ccccc1	Cc1cccc(C)c1N(c1ccc(N(c2ccccc2)c2ccccc2)cc1)c1cc2c3c(c1)N(c1c(C)cccc1C)c1ccc(N(c4ccccc4)c4ccccc4)cc1B3c1cc(N(c3ccccc3)c3ccccc3)ccc1N2c1c(C)cccc1C
tadf_266	2.761340757238308	Cc1ccccc1	Cc1ccc(-c2nc(-c3ccc(C)cc3-n3c4ccccc4c4ccccc43)nc(-c3ccc(C)cc3-n3c4ccccc4c4ccccc43)n2)c(-n2c3ccccc3c3ccccc32)c1
tadf_267	2.626783898305085	Cc1ccccc1	Cc1ccc(-c2nc(-c3ccc(C)cc3-n3c4ccc(C(C)(C)C)cc4c4cc(C(C)(C)C)ccc43)nc(-c3ccc(C)cc3-n3c4ccc(C(C)(C)C)cc4c4cc(C(C)(C)C)ccc43)n2)c(-n2c3ccc(C(C)(C)C)cc3c3cc(C(C)(C)C)ccc32)c1
tadf_269	2.489642570281125	Cc1ccccc1	CC1(C)c2ccccc2N(c2ccc(C(=O)c3ccccc3)cc2)c2ccccc21
tadf_271	2.980389423076923	C1CCOC1	c1ccc(-c2c3ccccc3c(-c3ccccc3)c3ccccc23)cc1
tadf_272	2.313138059701493	ClCCl	CC(C)(C)c1ccc2c(c1)c1cc(C(C)(C)C)ccc1n2-c1nc(-n2c3ccc(C(C)(C)C)cc3c3cc(C(C)(C)C)ccc32)c(-n2c3ccc(C(C)(C)C)cc3c3cc(C(C)(C)C)ccc32)c(C#N)c1-n1c2ccc(C(C)(C)C)cc2c2cc(C(C)(C)C)ccc21
tadf_273	2.210057040998218	ClCCl	CC(C)(C)c1ccc2c(c1)c1cc(C(C)(C)C)ccc1n2-c1cc(-n2c3ccc(C(C)(C)C)cc3c3cc(C(C)(C)C)ccc32)c(-n2c3ccc(C(C)(C)C)cc3c3cc(C(C)(C)C)ccc32)c(C#N)c1-n1c2ccc(C(C)(C)C)cc2c2cc(C(C)(C)C)ccc21
tadf_274	1.955586750788644	ClCCl	COc1ccc2c(c1)c1cc(OC)ccc1n2-c1nc(-n2c3ccc(OC)cc3c3cc(OC)ccc32)c(-n2c3ccc(OC)cc3c3cc(OC)ccc32)c(C#N)c1-n1c2ccc(OC)cc2c2cc(OC)ccc21
tadf_275	2.966129186602871	ClC(Cl)Cl	CC(C)(C)c1ccc2c(c1)c1cc(C(C)(C)C)ccc1n2-c1ccc(-c2ccc(-c3nc4c5ccccc5c5ccccc5c4n3-c3cc(-c4ccc(-n5c6ccc(C(C)(C)C)cc6c6cc(C(C)(C)C)ccc65)cc4)cc(-c4ccc(-n5c6ccc(C(C)(C)C)cc6c6cc(C(C)(C)C)ccc65)cc4)c3)cc2)cc1
tadf_276	2.287531365313654	Cc1ccccc1	O=C(Cc1cc(-c2ccc(N3c4ccccc4Oc4ccccc43)cc2)ncn1)c1ccccc1
tadf_277	1.958676145339653	Cc1ccccc1	F[B-]1(F)OC(c2ccccc2)=Cc2cc(-c3ccc(N4c5ccccc5Oc5ccccc54)cc3)nc[n+]21
tadf_278	2.535464212678937	Cc1ccccc1	Cc1ccc2c(c1)c1cc(C)ccc1n2-c1c(C#N)c(-n2c3ccc(C)cc3c3cc(C)ccc32)c(-n2c3ccc(C)cc3c3cc(C)ccc32)c(-n2c3ccc(C)cc3c3cc(C)ccc32)c1-n1c2ccc(C)cc2c2cc(C)ccc21
tadf_279	2.615700421940928	Cc1ccccc1	CC(C)(c1ccc2c(c1)B1c3ccc(N4c5ccccc5C(C)(C)c5ccccc54)cc3Oc3cccc(c31)O2)c1ccc2c(c1)B1c3ccc(N4c5ccccc5C(C)(C)c5ccccc54)cc3Oc3cccc(c31)O2
tadf_280	2.593811715481172	Cc1ccccc1	CC1(C)c2ccccc2N(c2ccc3c(c2)Oc2cccc4c2B3c2cc(C3(c5ccc6c(c5)B5c7ccc(N8c9ccccc9C(C)(C)c9ccccc98)cc7Oc7cccc(c75)O6)c5ccccc5-c5ccccc53)ccc2O4)c2ccccc21
tadf_281	2.672073275862069	Cc1ccccc1	CC(C)(C)c1ccc2c(c1)B1c3ccc(N4c5ccccc5C(C)(C)c5ccccc54)cc3Oc3cccc(c31)O2
tadf_282	2.01273051948052	Cc1ccccc1	CC(C)(C)c1ccc(-c2c(-c3ccc(C(C)(C)C)cc3)c(C#N)c3nc(-c4ccc(N(c5ccc(C(C)(C)C)cc5)c5ccc(C(C)(C)C)cc5)cc4)c(-c4ccc(N(c5ccc(C(C)(C)C)cc5)c5ccc(C(C)(C)C)cc5)cc4)nc3c2C#N)cc1
tadf_283	3.360005420054201	Cc1ccccc1	c1cc(-c2ccccc2-c2cccc3c2oc2ccccc23)cc(-n2c3ccccc3c3ccccc32)c1
tadf_284	3.406159340659341	Cc1ccccc1	N#Cc1cccc(-c2cccc(-n3c4ccccc4c4ccccc43)c2)c1-c1cccc2c1oc1ccccc12
tadf_285	3.038828431372549	Cc1ccccc1	N#Cc1ccc(-c2cccc(-n3c4ccccc4c4ccccc43)c2)c(-c2cccc3c2oc2ccccc23)c1
tadf_286	2.577634095634096	Cc1ccccc1	CC(C)(C)c1ccc2c(c1)c1cc(C(C)(C)C)ccc1n2-c1ccccc1-c1nc(-c2ccccc2-n2c3ccc(C(C)(C)C)cc3c3cc(C(C)(C)C)ccc32)nc(-c2ccccc2-n2c3ccc(C(C)(C)C)cc3c3cc(C(C)(C)C)ccc32)n1
tadf_287	2.393517374517375	C1CCOC1	O=S(=O)(c1ccc(N2c3ccccc3Oc3ccccc32)cc1)c1ccc2c(c1)c1ccccc1n2-c1ccccc1
tadf_288	2.610193684210527	C1CCOC1	CC1(C)c2ccccc2N(c2ccc(S(=O)(=O)c3ccc4c(c3)c3ccccc3n4-c3ccccc3)cc2)c2ccccc21
tadf_289	2.296003703703704	Cc1ccccc1	O=S(=O)(c1ccc(N2c3ccccc3Oc3ccccc32)cc1)c1ccc2c(c1)c1ccccc1n2-c1ccccc1
tadf_293	2.009468395461913	Cc1ccccc1	CC(C)(C)c1ccc2c(c1)c1cc(C(C)(C)C)ccc1n2-c1ccc2c(c1)c1cc(-n3c4ccc(C(C)(C)C)cc4c4cc(C(C)(C)C)ccc43)ccc1n2-c1ccc(-c2nc3cc(C#N)c(C#N)cc3nc2-c2ccc(-n3c4ccc(-n5c6ccc(C(C)(C)C)cc6c6cc(C(C)(C)C)ccc65)cc4c4cc(-n5c6ccc(C(C)(C)C)cc6c6cc(C(C)(C)C)ccc65)ccc43)cc2)cc1
tadf_294	2.23394954954955	Cc1ccccc1	CC(C)(C)c1ccc2c(c1)c1cc(C(C)(C)C)ccc1n2-c1ccc(-c2nc3cc(C#N)c(C#N)cc3nc2-c2ccc(-n3c4ccc(C(C)(C)C)cc4c4cc(C(C)(C)C)ccc43)cc2)cc1
tadf_295	2.334919020715631	Cc1ccccc1	Brc1cc(N2c3ccccc3Oc3ccccc32)c(Br)cc1N1c2ccccc2Oc2ccccc21
tadf_296	2.217964221824687	Cc1ccccc1	c1ccc2c(c1)c1ccccc1n2-c1ccc(-n2c3ccccc3c3ccccc32)c2nsnc12
tadf_297	1.943326018808778	Cc1ccccc1	CC1(C)c2ccccc2N(c2ccc(N3c4ccccc4C(C)(C)c4ccccc43)c3nsnc23)c2ccccc21
tadf_298	1.913336419753087	Cc1ccccc1	c1ccc(N(c2ccccc2)c2ccc(N(c3ccccc3)c3ccccc3)c3nsnc23)cc1
tadf_299	2.654907922912206	Cc1ccccc1	CC(C)(C)c1ccc2c(c1)c1cc(C(C)(C)C)ccc1n2-c1ccc(S(=O)(=O)c2ccc(-n3c4ccc(C(C)(C)C)cc4c4cc(C(C)(C)C)ccc43)cn2)nc1
tadf_300	2.593811715481172	ClCCl	CC(C)(C)c1ccc2c(c1)c1cc(C(C)(C)C)ccc1n2-c1ccc(S(=O)(=O)c2ccc(-n3c4ccc(C(C)(C)C)cc4c4cc(C(C)(C)C)ccc43)cn2)nc1
tadf_301	2.05612271973466	Cc1ccccc1	N#Cc1cc2nc(-c3ccccc3)c(-c3ccc(-n4c5ccccc5c5c6c(c7ccccc7n6-c6ccccc6)c6c(c7ccccc7n6-c6ccccc6)c54)cc3)nc2cc1C#N
tadf_302	1.904519201228879	Cc1ccccc1	N#Cc1ccc(C#N)c2nc(-c3ccc(-n4c5ccccc5c5c6c(c7ccccc7n6-c6ccccc6)c6c(c7ccccc7n6-c6ccccc6)c54)cc3)c(-c3ccccc3)nc12
tadf_303	2.094327702702703	Cc1ccccc1	O=C(c1ccccc1)c1ccc2nc(-c3ccc(N4c5ccccc5Oc5ccccc54)cc3)cnc2c1
tadf_304	2.087276094276095	Cc1ccccc1	O=C(c1ccccc1)c1ccc2nc(-c3ccc(N4c5ccccc5Oc5ccccc54)cc3)c(-c3ccc(N4c5ccccc5Oc5ccccc54)cc3)nc2c1
tadf_305	1.931218068535826	Cc1ccccc1	O=C(c1ccccc1)c1ccc2nc3c4ccc(N5c6ccccc6Oc6ccccc65)cc4c4cc(N5c6ccccc6Oc6ccccc65)ccc4c3nc2c1
tadf_306	2.660605150214593	Cc1ccccc1	CC(C)(C)c1cc2c3c(c1)-n1c4ccccc4c4cccc(c41)B3c1ccccc1N2c1ccccc1
tadf_307	2.626783898305085	Cc1ccccc1	CC(C)(C)c1cc2c3c(c1)N1c4ccccc4C4(c5ccccc5-c5ccccc54)c4cccc(c41)B3c1ccccc1N2c1ccccc1
tadf_313	2.883353488372093	C1CCOC1	c1ccc(N(c2ccc(-c3ccc(-c4nc5c6ccccc6c6ccccc6c5n4-c4ccc(N(c5ccccc5)c5ccccc5)cc4)cc3)cc2)c2ccc(-c3ccc(-c4nc5c6ccccc6c6ccccc6c5n4-c4ccc(N(c5ccccc5)c5ccccc5)cc4)cc3)cc2)cc1
tadf_314	2.938014218009479	C1CCOC1	C(=C/c1nc2c3ccccc3c3ccccc3c2n1-c1ccc(N(c2ccccc2)c2ccccc2)cc1)\c1ccc(-c2ccc(N(c3ccccc3)c3ccc(-c4ccc(/C=C/c5nc6c7ccccc7c7ccccc7c6n5-c5ccc(N(c6ccccc6)c6ccccc6)cc5)cc4)cc3)cc2)cc1
tadf_315	2.701180827886711	Cc1ccccc1	Cc1ccc(N(c2ccc(C)cc2)c2cc3c4c(c2)N(c2ccc(C)cc2)c2ccc(C)cc2B4c2cc(C)ccc2N3c2ccc(C)cc2)cc1
tadf_316	2.126658662092625	Cc1ccccc1	CC(C)(C)c1ccc2c(c1)c1cc(C(C)(C)C)ccc1n2-c1c(-n2c3ccc(C(C)(C)C)cc3c3cc(C(C)(C)C)ccc32)c(-n2c3ccc(C(C)(C)C)cc3c3cc(C(C)(C)C)ccc32)c2c(c1-n1c3ccc(C(C)(C)C)cc3c3cc(C(C)(C)C)ccc31)S(=O)(=O)c1ccccc1S2(=O)=O
tadf_317	2.343746691871456	Cc1ccccc1	CC1(C)c2ccccc2N(c2cc(-c3nc(-c4ccccc4)nc(-c4ccccc4)n3)cc(N3c4ccccc4C(C)(C)c4ccccc43)c2)c2ccccc21
tadf_318	2.426305283757339	Cc1ccccc1	c1ccc(-c2nc(-c3ccccc3)nc(-c3cc(N4c5ccccc5C(c5ccccc5)(c5ccccc5)c5ccccc54)cc(N4c5ccccc5C(c5ccccc5)(c5ccccc5)c5ccccc54)c3)n2)cc1
tadf_319	1.999745161290323	Cc1ccccc1	N#Cc1cc2nc3c4ccccc4c4cc(-c5ccc(N(c6ccc(-c7ccccc7)cc6)c6ccc(-c7ccccc7)cc6)cc5)ccc4c3nc2cc1C#N
tadf_320	1.913336419753087	Cc1ccccc1	N#Cc1cc2nc3c4ccccc4c4cc(-c5ccc(N(c6ccc7c(c6)C6(c8ccccc8-c8ccccc86)c6ccccc6-7)c6ccc7c(c6)C6(c8ccccc8-c8ccccc86)c6ccccc6-7)cc5)ccc4c3nc2cc1C#N
tadf_321	2.115771331058021	Cc1ccccc1	CC1(C)c2ccccc2N(c2ccc(-c3ccc4c(c3)C(=O)c3ccccc3C4=O)cc2)c2c(-c3ccccc3)cccc21
tadf_322	2.032527868852459	Cc1ccccc1	CC1(C)c2ccccc2N(c2ccc(-c3ccc4c(c3)C(=O)c3ccccc3C4=O)cc2)c2ccccc21
tadf_323	2.479684	ClCCl	c1ccc(-c2nnc(-c3c(-n4c5ccccc5c5ccccc54)c(-n4c5ccccc5c5ccccc54)c(-n4c5ccccc5c5ccccc54)c(-n4c5ccccc5c5ccccc54)c3-n3c4ccccc4c4ccccc43)o2)cc1
tadf_324	2.348185606060606	ClCCl	CC(C)(C)c1ccc2c(c1)c1cc(C(C)(C)C)ccc1n2-c1c(-c2nnc(-c3ccccc3)o2)c(-n2c3ccc(C(C)(C)C)cc3c3cc(C(C)(C)C)ccc32)c(-n2c3ccc(C(C)(C)C)cc3c3cc(C(C)(C)C)ccc32)c(-n2c3ccc(C(C)(C)C)cc3c3cc(C(C)(C)C)ccc32)c1-n1c2ccc(C(C)(C)C)cc2c2cc(C(C)(C)C)ccc21
tadf_325	2.33053007518797	ClCCl	CC(C)(C)c1ccc2c(c1)c1cc(C(C)(C)C)ccc1n2-c1c(-c2nnc(-c3cccc(C(F)(F)F)c3)o2)c(-n2c3ccc(C(C)(C)C)cc3c3cc(C(C)(C)C)ccc32)c(-n2c3ccc(C(C)(C)C)cc3c3cc(C(C)(C)C)ccc32)c(-n2c3ccc(C(C)(C)C)cc3c3cc(C(C)(C)C)ccc32)c1-n1c2ccc(C(C)(C)C)cc2c2cc(C(C)(C)C)ccc21
tadf_326	2.474734530938124	Cc1ccccc1	O=C(c1ccccc1)c1ccc(-n2c3ccccc3c3c4c(c5ccccc5n4-c4ccccc4)c4c(c5ccccc5n4-c4ccccc4)c32)cc1
tadf_327	2.489642570281125	Cc1ccccc1	O=C(c1ccccc1)c1ccc(-n2c3ccccc3c3c4c(c5ccccc5n4-c4ccccc4)c4c(c5ccccc5n4-c4ccc(C(=O)c5ccccc5)cc4)c32)cc1
tadf_328	3.138840506329114	C1CCOC1	c1ccc2c(c1)[nH]c1c2cc2c3ccccc3n3c4ccccc4c1c23
tadf_329	2.707078602620088	C1CCOC1	N#Cc1cc(-c2nc(-c3ccccc3)nc(-c3ccccc3)n2)ccc1-n1c2ccccc2c2ccccc21
tadf_330	2.126658662092625	Cc1ccccc1	N#Cc1ccc(C#N)c2nc3c(nc12)-c1ccc(-c2ccc(N(c4ccccc4)c4ccccc4)cc2)c2c(-c4ccc(N(c5ccccc5)c5ccccc5)cc4)ccc-3c12
tadf_331	2.175161403508772	Cc1ccccc1	N#Cc1cc2nc3c(nc2cc1C#N)-c1ccc(-c2ccc(N(c4ccccc4)c4ccccc4)cc2)c2c(-c4ccc(N(c5ccccc5)c5ccccc5)cc4)ccc-3c12
tadf_332	2.489642570281125	Cc1ccccc1	COC(=O)c1c(-n2c3ccc(C(C)(C)C)cc3c3cc(C(C)(C)C)ccc32)c(-n2c3ccc(C(C)(C)C)cc3c3cc(C(C)(C)C)ccc32)c(-n2c3ccc(C(C)(C)C)cc3c3cc(C(C)(C)C)ccc32)c(-n2c3ccc(C(C)(C)C)cc3c3cc(C(C)(C)C)ccc32)c1-n1c2ccc(C(C)(C)C)cc2c2cc(C(C)(C)C)ccc21
tadf_333	2.366110687022901	Cc1ccccc1	CC(C)(C)c1ccc2c(c1)c1cc(C(C)(C)C)ccc1n2-c1c(C(=O)c2ccccc2)c(-n2c3ccc(C(C)(C)C)cc3c3cc(C(C)(C)C)ccc32)c(-n2c3ccc(C(C)(C)C)cc3c3cc(C(C)(C)C)ccc32)c(-n2c3ccc(C(C)(C)C)cc3c3cc(C(C)(C)C)ccc32)c1-n1c2ccc(C(C)(C)C)cc2c2cc(C(C)(C)C)ccc21
tadf_334	2.186670194003527	Cc1ccccc1	CC1(C)c2ccccc2N(c2ccc3nc4c5ccccc5c5ccccc5c4nc3c2)c2ccccc21
tadf_335	1.999745161290323	Cc1ccccc1	CC1(C)c2ccccc2N(c2cccc3nc4c5ccccc5c5ccccc5c4nc23)c2ccccc21
tadf_336	1.968003174603175	Cc1ccccc1	c1ccc2c(c1)Oc1ccccc1N2c1ccc2nc3c4ccccc4c4ccccc4c3nc2c1
tadf_337	2.16377312390925	Cc1ccccc1	c1ccc2c(c1)Oc1ccccc1N2c1cccc2nc3c4ccccc4c4ccccc4c3nc12
tadf_338	2.145055363321799	Cc1ccccc1	CC1(C)c2ccccc2N(c2ccc3c(c2)c2cc(N4c5ccccc5C(C)(C)c5ccccc54)ccc2c2nc4cc(F)c(F)cc4nc32)c2ccccc21
tadf_339	2.090795952782462	Cc1ccccc1	CC1(C)c2ccccc2N(c2ccc3c(c2)c2cc(N4c5ccccc5C(C)(C)c5ccccc54)ccc2c2nc4cc(N5c6ccccc6C6(c7ccccc7-c7ccccc76)c6ccccc65)c(F)cc4nc32)c2ccccc21
tadf_342	2.057829045643154	Cc1ccccc1	c1ccc(N(c2ccccc2)c2ccc(-c3cnc4c(c3)c3nc5ccc(-c6ccc(N(c7ccccc7)c7ccccc7)cc6)nc5nc3c3cc(-c5ccc(N(c6ccccc6)c6ccccc6)cc5)cnc34)cc2)cc1
tadf_343	2.039213815789474	Cc1ccccc1	c1ccc(N(c2ccccc2)c2ccc(-c3cnc4nc5c6cc(-c7ccc(N(c8ccccc8)c8ccccc8)cc7)cnc6c6ncc(-c7ccc(N(c8ccccc8)c8ccccc8)cc7)cc6c5nc4c3)cc2)cc1
tadf_345	2.006216828478965	Cc1ccccc1	CC1(C)c2ccccc2N(c2ccc3nc4c5cc(C#N)ccc5c5ccc(C#N)cc5c4nc3c2)c2ccccc21
tadf_346	1.895782874617737	Cc1ccccc1	N#Cc1ccc2c3ccc(C#N)cc3c3nc4cc(-n5c6ccc(N(c7ccccc7)c7ccccc7)cc6c6cc(N(c7ccccc7)c7ccccc7)ccc65)ccc4nc3c2c1
tadf_347	2.856778801843318	Cc1ccccc1	CC1(C)c2ccccc2N(c2ccc(C3(c4ccccc4)c4ccccc4C(=O)c4ccccc43)cc2)c2c1ccc1c2oc2ccccc21
tadf_348	2.615700421940928	Cc1ccccc1	O=C(c1ccc2sc3ccccc3c2c1)c1cc(-c2ccc(N(c3ccccc3)c3ccccc3)cc2)ccc1-c1ccc(N(c2ccccc2)c2ccccc2)cc1
tadf_349	2.615700421940928	Cc1ccccc1	O=C(c1ccc2sc3ccccc3c2c1)c1cc(-c2ccc(N(c3ccccc3)c3ccccc3)cc2)c(C(=O)c2ccc3sc4ccccc4c3c2)cc1-c1ccc(N(c2ccccc2)c2ccccc2)cc1
tadf_353	3.002038740920097	Cc1ccccc1	c1ccc(-n2c(-c3ccc(N4c5ccccc5C5(c6ccccc6-c6ccccc65)c5ccccc54)cc3)nc3ccccc32)cc1
tadf_354	3.031398533007335	Cc1ccccc1	CC(C)(C)c1ccc(-n2c(-c3ccc(N4c5ccccc5C5(c6ccccc6-c6ccccc65)c5ccccc54)cc3)nc3c4ccccc4c4ccccc4c32)cc1
tadf_355	2.62123044397463	C1CCOC1	c1ccc(N(c2ccccc2)c2ccc3c(c2)c2cc4ccccc4c4c5cc(N(c6ccccc6)c6ccccc6)ccc5n3c24)cc1
tadf_356	2.561657024793389	C1CCOC1	c1ccc(N(c2ccccc2)c2ccc3c(c2)c2cc(N(c4ccccc4)c4ccccc4)cc4c5c6ccccc6ccc5n3c24)cc1
tadf_357	2.101427118644068	Cc1ccccc1	CC(C)(C)c1ccc(-n2c3ccccc3c3c2c2c4ccccc4n(-c4ccc5c6ccc(-n7c8ccccc8c8c9c(c%10ccccc%10n9-c9ccc(C(C)(C)C)cc9)c9c(c%10ccccc%10n9-c9ccc(C(C)(C)C)cc9)c87)cc6c6nc7cc(F)c(F)cc7nc6c5c4)c2c2c4ccccc4n(-c4ccc(C(C)(C)C)cc4)c32)cc1
tadf_358	2.388905587668594	Cc1ccccc1	CC(C)(C)c1ccc(-n2c3c(c4c2c2c5ccccc5n(-c5ccc6c7ccc(-n8c9ccccc9c9c%10c(c%11ccccc%11n%10-c%10ccc(C(C)(C)C)cc%10)c%10c(c%11ccccc%11n%10-c%10ccc(C(C)(C)C)cc%10)c98)cc7c7nc(-c8ccccc8)n(-c8ccc(F)c(C#N)c8)c7c6c5)c2c2c5ccccc5n(-c5ccc(C(C)(C)C)cc5)c42)CCC=C3)cc1
tadf_359	1.901598159509203	Cc1ccccc1	CC1(C)c2ccccc2N(c2cc3nc4c5cccnc5c5ncccc5c4nc3cc2N2c3ccccc3C(C)(C)c3ccccc32)c2ccccc21
tadf_360	1.853276532137519	Cc1ccccc1	CC1(C)c2ccccc2N(c2ccc(N3c4ccccc4C(C)(C)c4ccccc43)c3nc4c5cccnc5c5ncccc5c4nc23)c2ccccc21
tadf_361	3.04629484029484	Cc1ccccc1	c1ccc2c(c1)Oc1ccccc1N2c1ccc(-c2nc3ccccc3s2)cc1
tadf_362	1.907449230769231	Cc1ccccc1	CC(C)(C)c1ccc(N2C(=O)c3cccc4c(N5c6ccccc6C(C)(C)c6ccc7c(sc8ccccc87)c65)ccc(c34)C2=O)cc1
tadf_363	2.066403333333334	Cc1ccccc1	CC(C)(C)c1ccc(N2C(=O)c3cccc4c(N5c6ccccc6C(C)(C)c6ccc7c(oc8ccccc87)c65)ccc(c34)C2=O)cc1
tadf_368	2.604710084033614	C1CCOC1	c1ccc(-c2nnc(-c3ccc(-c4c5ccccc5c(-c5ccc(N(c6ccccc6)c6ccccc6)cc5)c5ccccc45)cc3)n2-c2ccccc2)cc1
tadf_369	2.097871404399323	CC1CCCO1	O=C1c2ccc(-c3ccc4c(c3)c3ccccc3n4-c3ccc(-n4c5ccccc5c5ccccc54)cc3)cc2C(=O)c2ccc(-c3ccc(N(c4ccccc4)c4ccccc4)cc3)cc21
tadf_375	2.407460194174758	CC#N	N#Cc1cc(-c2cccc3c2[nH]c2ccccc23)c(-c2cccc3c2[nH]c2ccccc23)cc1C#N
tadf_376	2.509801619433198	ClCCl	N#Cc1cc(-c2cccc3c2[nH]c2ccccc23)c(-c2cccc3c2[nH]c2ccccc23)cc1C#N
tadf_377	2.604710084033614	Cc1ccccc1	N#Cc1cc(-n2c3ccccc3c3ccccc32)c(-n2c3ccccc3c3ccccc32)cc1C#N
tadf_380	2.561657024793389	Cc1ccccc1	N#Cc1cc(-n2c3ccccc3c3ccccc32)c(-n2c3ccccc3c3ccccc32)cc1C#N
tadf_382	2.695308695652174	Cc1ccccc1	N#Cc1cc(-n2c3ccccc3c3cc(P(=O)(c4ccccc4)c4ccccc4)ccc32)c(-n2c3ccccc3c3cc(P(=O)(c4ccccc4)c4ccccc4)ccc32)cc1C#N
tadf_383	2.730929515418502	ClCCl	N#Cc1ccc(-c2c3ccccc3c(-c3ccc4c(c3)c3ccccc3n4-c3ccccc3)c3ccccc23)cc1
tadf_384	2.830689497716895	ClCCl	N#Cc1ccc(-c2c3ccccc3c(-c3ccc(-n4c5ccccc5c5ccccc54)cc3)c3ccccc23)cc1
tadf_385	2.194410619469027	Cc1ccccc1	CC1(C)c2ccccc2N(c2ccc3c(c2)c2cc(N4c5ccccc5C(C)(C)c5ccccc54)ccc2c2nc4nc(N5c6ccccc6C(C)(C)c6ccccc65)ccc4nc32)c2ccccc21
tadf_386	2.029201309328969	Cc1ccccc1	CC1(C)c2ccccc2N(c2cnc3nc4c5ccc(N6c7ccccc7C(C)(C)c7ccccc76)cc5c5cc(N6c7ccccc7C(C)(C)c7ccccc76)ccc5c4nc3c2)c2ccccc21
tadf_387	2.62123044397463	Cc1ccccc1	c1ccc(-c2nc(-c3ccccc3)nc(-c3ccccc3-n3c4ccccc4c4ccccc43)n2)cc1
tadf_388	2.876663573085847	Cc1ccccc1	c1ccc(-c2nc(-c3ccccc3)nc(-c3cccc(-n4c5ccccc5c5ccccc54)c3)n2)cc1
tadf_389	3.562764367816092	ClC(Cl)Cl	c1cncc(-c2ccc([Si](c3ccc(-n4c5ccccc5c5ccccc54)cc3)(c3ccc(-n4c5ccccc5c5ccccc54)cc3)c3ccc(-n4c5ccccc5c5ccccc54)cc3)cc2)c1
tadf_390	3.562764367816092	ClC(Cl)Cl	c1cncc(-c2ccc([Si](c3ccc(-c4cccnc4)cc3)(c3ccc(-n4c5ccccc5c5ccccc54)cc3)c3ccc(-n4c5ccccc5c5ccccc54)cc3)cc2)c1
tadf_391	3.562764367816092	ClC(Cl)Cl	c1cncc(-c2ccc([Si](c3ccc(-c4cccnc4)cc3)(c3ccc(-c4cccnc4)cc3)c3ccc(-n4c5ccccc5c5ccccc54)cc3)cc2)c1
tadf_392	2.896827102803738	Cc1ccccc1	CC1(C)c2ccccc2N(c2ccc(N(c3ccccc3)c3ccccc3)cc2)c2ccc3cc(C#N)ccc3c21
tadf_393	2.938014218009479	Cc1ccccc1	CC1(C)c2ccccc2N(c2ccc(-n3c4ccccc4c4ccccc43)cc2)c2ccc3cc(C#N)ccc3c21
tadf_394	2.924155660377359	Cc1ccccc1	CC1(C)c2ccccc2N(c2ccc(-c3nc4c5ccccc5c5ccccc5c4n3-c3ccccc3)cc2)c2ccc3cc(C#N)ccc3c21
tadf_395	2.178984182776802	Cc1ccccc1	c1ccc(N2c3ccccc3Oc3cc(-c4ccc5c(c4)c4ccccc4c4nc6cc(-c7cccnc7)c(-c7cccnc7)cc6nc54)ccc32)cc1
tadf_396	2.190533568904594	Cc1ccccc1	c1cncc(-c2cc3nc4c5ccccc5c5cc(-c6ccc(N7c8ccccc8Oc8ccccc87)cc6)ccc5c4nc3cc2-c2cccnc2)c1
tadf_397	2.379735124760077	Cc1ccccc1	c1ccc(-c2nc(-c3ccccc3)nc(-c3ccc(-n4c5ccccc5c5c6c(c7ccccc7n6-c6ccccc6)c6c(c7ccccc7n6-c6ccc(-c7nc(-c8ccccc8)nc(-c8ccccc8)n7)cc6)c54)cc3)n2)cc1
tadf_398	2.379735124760077	Cc1ccccc1	c1ccc(-c2nc(-c3ccccc3)nc(-c3ccc(-n4c5ccccc5c5c6c(c7ccccc7n6-c6ccccc6)c6c(c7ccccc7n6-c6ccccc6)c54)cc3)n2)cc1
tadf_399	2.798740406320542	C1CCOC1	c1ccc(-n2c(-c3ccc(-c4c5ccccc5c(-c5ccc(-c6nc7c8cccc9ccc%10cccc(c%10c98)c7n6-c6ccccc6)cc5)c5ccccc45)cc3)nc3c4cccc5ccc6cccc(c6c54)c32)cc1
tadf_400	2.817822727272727	C1CCOC1	c1ccc(-c2nc3c4cccc5ccc6cccc(c6c54)c3n2-c2ccc(-c3c4ccccc4c(-c4ccc(-n5c(-c6ccccc6)nc6c7cccc8ccc9cccc(c9c87)c65)cc4)c4ccccc34)cc2)cc1
tadf_401	2.883353488372093	C1CCOC1	c1ccc(-c2nnc(-c3ccc(-c4ccc(N(c5ccccc5)c5ccccc5)cc4)cc3)n2-c2ccccc2)cc1
tadf_402	2.178984182776802	Cc1ccccc1	N#Cc1ccc(N2c3ccccc3Oc3ccccc32)cc1-c1cc(N2c3ccccc3Oc3ccccc32)ccc1C#N
tadf_403	2.291759704251386	Cc1ccccc1	N#Cc1ccc(N2c3ccccc3Oc3ccccc32)c(-c2cc(C#N)ccc2N2c3ccccc3Oc3ccccc32)c1
tadf_404	3.154814249363868	Cc1ccccc1	CC(C)(C)c1ccc2c(c1)B1c3cc(C(C)(C)C)ccc3Oc3cc(-n4c5ccccc5c5c6oc7ccccc7c6ccc54)cc(c31)O2
tadf_405	2.980389423076923	Cc1ccccc1	CC(C)(C)c1ccc2c(c1)B1c3cc(C(C)(C)C)ccc3Oc3cc(-n4c5ccccc5c5cc6c(cc54)C(C)(C)c4ccccc4-6)cc(c31)O2
tadf_406	2.924155660377359	Cc1ccccc1	CC(C)(C)c1ccc2c(c1)B1c3cc(C(C)(C)C)ccc3Oc3cc(-n4c5ccccc5c5cc6c7ccccc7n(-c7ccccc7)c6cc54)cc(c31)O2
tadf_408	2.469804780876494	C1CCOC1	N#Cc1cc(-c2nc(-c3ccccc3)nc(-c3ccccc3)n2)ccc1-n1c2ccc(-c3ccc4c(c3)c3ccccc3n4-c3ccccc3)cc2c2cc3c4ccccc4n4c5ccccc5c(c21)c34
tadf_409	2.952004761904762	Cc1ccccc1	CC(C)(C)c1ccc2c(c1)B1c3cc(C(C)(C)C)ccc3Oc3c(-c4ccc([Ge](c5ccccc5)(c5ccccc5)c5ccccc5)cc4)ccc(c31)O2
tadf_412	1.872873111782478	ClCCl	N#Cc1cccc(N2c3ccccc3N(c3cccc(C#N)c3)c3ccccc32)c1
tadf_413	2.455132673267327	Cc1ccccc1	CC(C)(C)c1ccc2c(c1)c1cc(C(C)(C)C)ccc1n2-c1ccc2c(c1)c1cc(-n3c4ccc(C(C)(C)C)cc4c4cc(C(C)(C)C)ccc43)ccc1c1nc3c(F)cccc3nc21
tadf_414	2.104994906621392	Cc1ccccc1	CC1(C)c2ccccc2N(c2ccc3c(c2)c2cc(N4c5ccccc5C(C)(C)c5ccccc54)ccc2c2nc4c(F)cccc4nc32)c2ccccc21
tadf_415	1.839528189910979	Cc1ccccc1	Fc1cccc2nc3c4ccc(N5c6ccccc6Oc6ccccc65)cc4c4cc(N5c6ccccc6Oc6ccccc65)ccc4c3nc12
tadf_416	2.254258181818182	C1CCOC1	CCCCCCn1c2ccccc2c2c1c1c3ccccc3n(-c3ccc(C(=O)c4ccc(-n5c6ccccc6c6c7c(c8ccccc8n7CCCCCC)c7c(c8ccccc8n7CCCCCC)c65)cc4)cc3)c1c1c3ccccc3n(CCCCCC)c21
tadf_418	2.283318600368324	C1CCOC1	O=C(c1ccc(-n2c3ccccc3c3c4c(c5ccccc5n4-c4ccccc4)c4c(c5ccccc5n4-c4ccccc4)c32)cc1)c1ccc(-n2c3ccccc3c3c4c(c5ccccc5n4-c4ccccc4)c4c(c5ccccc5n4-c4ccccc4)c32)cc1
tadf_423	2.672073275862069	Cc1ccccc1	CC(C)(C)c1ccc2c(c1)c1cc(C(C)(C)C)ccc1n2-c1ccc(-c2nc3c4cccnc4c4ncccc4c3nc2-c2ccc(-n3c4ccc(C(C)(C)C)cc4c4cc(C(C)(C)C)ccc43)cc2)cc1
tadf_424	2.36160380952381	Cc1ccccc1	CC1(C)c2ccccc2N(c2ccc(-c3nc4c5cccnc5c5ncccc5c4nc3-c3ccc(N4c5ccccc5C(C)(C)c5ccccc54)cc3)cc2)c2ccccc21
tadf_425	2.126658662092625	Cc1ccccc1	c1ccc2c(c1)Oc1ccccc1N2c1ccc(-c2nc3c4cccnc4c4ncccc4c3nc2-c2ccc(N3c4ccccc4Oc4ccccc43)cc2)cc1
tadf_426	2.724927472527473	ClC(Cl)Cl	N#Cc1c(-n2c(-c3ccccc3)nc3ccccc32)cc(-n2c(-c3ccccc3)nc3ccccc32)cc1-n1c(-c2ccccc2)nc2ccccc21
tadf_428	1.828675516224189	Cc1ccccc1	CC(C)(C)c1ccc(N(c2ccc(-c3c(C#N)c(C#N)c(-c4ccc(N(c5ccc(C(C)(C)C)cc5)c5ccc(C(C)(C)C)cc5)cc4)c4nc(-c5ccc(C#N)cc5)c(-c5ccc(C#N)cc5)nc34)cc2)c2ccc(C(C)(C)C)cc2)cc1
tadf_429	2.412143968871595	Cc1ccccc1	CC(C)(C)c1ccc2c(c1)c1cc(C(C)(C)C)ccc1n2-c1ccc(N2c3ccccc3C3(c4ccccc4-c4cc5c(cc43)C3(c4ccccc4-5)c4ccccc4N(c4ccc(-c5nc(-c6ccccc6)nc(-c6ccccc6)n5)cc4)c4ccccc43)c3ccccc32)cc1
tadf_430	2.412143968871595	Cc1ccccc1	CC(C)(C)c1ccc2c(c1)c1cc(C(C)(C)C)ccc1n2-c1cccc(N2c3ccccc3C3(c4ccccc4-c4cc5c(cc43)C3(c4ccccc4-5)c4ccccc4N(c4ccc(-c5nc(-c6ccccc6)nc(-c6ccccc6)n5)cc4)c4ccccc43)c3ccccc32)c1
tadf_431	2.460003968253968	Cc1ccccc1	CC(C)(C)c1ccc2c(c1)c1cc(C(C)(C)C)ccc1n2-c1ccc(N2c3ccccc3C3(c4ccccc4-c4cc5c(cc43)C3(c4ccccc4-5)c4ccccc4N(c4ccc(-c5nc(-c6ccccc6)nc(C6CCCCC6)n5)cc4)c4ccccc43)c3ccccc32)cc1
tadf_432	2.798740406320542	C1CCOC1	Fc1c(F)c(-c2ccc(-n3c4ccccc4c4ccccc43)cc2)c(F)c(F)c1-c1ccc(-c2nc3c4ccccc4c4ccccc4c3n2-c2ccccc2)cc1
tadf_433	2.718951754385965	Cc1ccccc1	CC(C)(C)c1ccc2c(c1)c1cc(C(C)(C)C)ccc1n2-c1cc(-n2c3ccc(C(C)(C)C)cc3c3cc(C(C)(C)C)ccc32)c(-n2c3ccc(C(C)(C)C)cc3c3cc(C(C)(C)C)ccc32)c(C#N)c1-n1c2ccc(C(C)(C)C)cc2c2cc(C(C)(C)C)ccc21
tadf_434	2.156246956521739	C1CCOC1	Cc1cc(-n2c3ccccc3c3ccccc32)ccc1-c1ccc(-n2c3ccccc3c3cc(C(=O)c4ccc(N5c6ccccc6Oc6ccccc65)cc4)ccc32)cc1C
tadf_437	2.321801498127341	C1CCOC1	Cc1cc(-n2c3ccccc3c3ccccc32)ccc1-c1ccc(-n2c3ccccc3c3cc(C(=O)c4ccc(N5c6ccccc6C(C)(C)c6ccccc65)cc4)ccc32)cc1C
tadf_440	2.384311538461539	Cc1ccccc1	Cc1ccc(N(c2ccc(C)cc2)c2c3ccccc3c(-c3ccc(P(=O)(c4ccccc4)c4ccccc4)cc3)c3ccccc23)cc1
tadf_441	2.375176245210728	Cc1ccccc1	Cc1ccc(N(c2ccc(C)cc2)c2c3ccccc3c(-c3ccc(P(=O)(c4ccccc4)c4ccc(-n5c6ccccc6c6ccccc65)cc4)cc3)c3ccccc23)cc1
tadf_442	2.856778801843318	Cc1ccccc1	CC1(C)c2cc(-c3c4ccccc4c(-c4ccc(-c5cccc6ccccc56)cc4)c4ccccc34)ccc2-c2c1ccc1ncccc21
tadf_443	2.626783898305085	C1CCOC1	c1ccc(-c2nc(-c3ccccc3)nc(-c3ccc(-c4ccc(-c5nc(-c6ccccc6)nc(-c6ccccc6)n5)c(-n5c6ccccc6c6ccccc65)c4)cc3-n3c4ccccc4c4ccccc43)n2)cc1
tadf_444	2.572286307053942	C1CCOC1	CC(C)(C)c1ccc2c(c1)c1cc(C(C)(C)C)ccc1n2-c1cc(-c2ccc(-c3nc(-c4ccccc4)nc(-c4ccccc4)n3)c(-n3c4ccc(C(C)(C)C)cc4c4cc(C(C)(C)C)ccc43)c2)ccc1-c1nc(-c2ccccc2)nc(-c2ccccc2)n1
tadf_448	2.545876796714579	CC#N	O=S1(=O)c2ccccc2S(=O)(=O)c2cc(-n3c4ccccc4c4ccccc43)ccc21
tadf_449	2.469804780876494	CC#N	O=S1(=O)c2ccccc2S(=O)(=O)c2cc(-n3c4ccccc4c4ccccc43)c(-n3c4ccccc4c4ccccc43)cc21
tadf_450	2.126658662092625	Cc1ccccc1	CC1(C)c2ccccc2N(c2ccccc2)c2cc3c(cc21)[nH]c1ccccc13
tadf_452	3.099605	ClCCl	O=P(c1ccc(-n2c3ccccc3c3ccccc32)cc1)(c1ccc(-n2c3ccccc3c3ccccc32)cc1)c1ccc(-n2c3ccccc3c3ccccc32)cc1
tadf_453	3.360005420054201	ClCCl	N#Cc1ccc2c(c1)c1ccccc1n2-c1ccc(P(=O)(c2ccc(-n3c4ccccc4c4cc(C#N)ccc43)cc2)c2ccc(-n3c4ccccc4c4cc(C#N)ccc43)cc2)cc1
tadf_454	3.387546448087432	Cc1ccccc1	O=c1c2ccccc2oc2cc(-c3cc(-n4c5ccccc5c5ccccc54)cc(-n4c5ccccc5c5ccccc54)c3)ccc12
tadf_456	3.396827397260274	Cc1ccccc1	O=c1c2ccccc2oc2ccc(-c3cc(-n4c5ccccc5c5ccccc54)cc(-n4c5ccccc5c5ccccc54)c3)cc12
tadf_458	2.242028933092224	ClCCl	c1ccc(-c2nnc(-c3ccc(N4c5ccccc5Oc5ccccc54)cc3)c(-c3ccc(N4c5ccccc5Oc5ccccc54)cc3)n2)cc1
tadf_459	2.23394954954955	ClCCl	c1ccc2c(c1)Oc1ccccc1N2c1ccc(-c2nnc(-c3ccc(N4c5ccccc5Oc5ccccc54)cc3)c(-c3ccc(N4c5ccccc5Oc5ccccc54)cc3)n2)cc1
tadf_460	2.583004166666667	Cc1ccccc1	CC1(C)c2ccccc2N(c2ccc(-c3cc(-c4ccc(C#N)cc4)nc(-c4ccc(C#N)cc4)c3)cc2)c2ccccc21
tadf_461	2.924155660377359	Cc1ccccc1	c1ccc(-c2cc(-c3ccc(-n4c5ccccc5c5c6c(ccc54)-c4ccccc4C64c5ccccc5-c5ccccc54)cc3)nc(-c3ccccc3)n2)cc1
tadf_462	2.994787439613527	Cc1ccccc1	c1ccc(-c2cc(-c3ccc(-n4c5ccccc5c5cc6c(cc54)C4(c5ccccc5-c5ccccc54)c4ccccc4-6)cc3)nc(-c3ccccc3)n2)cc1
tadf_463	3.009325242718447	Cc1ccccc1	c1ccc(-c2ccc3c(c2)c2ccccc2n3-c2ccc(-c3cc(-c4ccccc4)nc(-c4ccccc4)n3)cc2)cc1
tadf_465	2.357114068441065	C1CCOC1	N#Cc1cc(-c2nc(-c3ccccc3)nc(-c3ccccc3)n2)ccc1-n1c2ccccc2c2c3ccccc3sc21
tadf_466	2.393517374517375	C1CCOC1	N#Cc1cc(-c2nc(-c3ccccc3)nc(-c3ccccc3)n2)ccc1-n1c2ccccc2c2c3ccccc3oc21
tadf_467	2.287531365313654	Cc1ccccc1	CC1(C)c2ccccc2N(c2ccc3nc4c(nc3c2)CCCC4)c2ccccc21
tadf_470	2.087276094276095	Cc1ccccc1	c1ccc2c(c1)Oc1ccccc1N2c1cc2nc3c(nc2cc1N1c2ccccc2Oc2ccccc21)CCCC3
tadf_471	1.9837472	Cc1ccccc1	c1ccc2c(c1)Oc1ccccc1N2c1cc2nc3c(nc2cc1N1c2ccccc2Oc2ccccc21)CCCC3
tadf_473	2.022580750407831	Cc1ccccc1	c1ccc2c(c1)Sc1ccccc1N2c1ccc2nc3c(nc2c1)CCCC3
tadf_475	2.101427118644068	Cc1ccccc1	c1ccc2c(c1)-c1ccccc1C21c2ccccc2N(c2ccc3nc4c5cccnc5c5ncccc5c4nc3c2)c2ccccc21
tadf_476	2.767504464285715	Cc1ccccc1	O=S(=O)(c1ccc(-n2c3ccc(OCCn4c5ccccc5c5ccccc54)cc3c3cc(OCCn4c5ccccc5c5ccccc54)ccc32)cc1)c1ccc(-n2c3ccc(OCCn4c5ccccc5c5ccccc54)cc3c3cc(OCCn4c5ccccc5c5ccccc54)ccc32)cc1
tadf_480	2.530289795918367	C1CCOC1	c1ccc(-c2nc(-c3ccccc3)nc(-c3cccc(-c4cc5c6ccccc6n6c7ccccc7c(c4)c56)c3-n3c4ccccc4c4cc(-c5ccc6c(c5)c5ccccc5n6-c5ccccc5)ccc43)n2)cc1
tadf_481	2.632360934182591	C1CCOC1	c1ccc(-c2nc(-c3ccccc3)nc(-c3ccc(-n4c5ccccc5c5cc(-c6ccc7c(c6)c6ccccc6n7-c6ccccc6)ccc54)c(-c4cc5c6ccccc6n6c7ccccc7c(c4)c56)c3)n2)cc1
tadf_482	2.33053007518797	Cc1ccccc1	CC(C)(C)c1ccc(-n2c(-c3ccc(N4c5ccccc5N(c5ccccc5)c5ccccc54)cc3)nc3c4ccccc4c4ccccc4c32)cc1
tadf_483	2.334919020715631	Cc1ccccc1	c1ccc(N2c3ccccc3N(c3ccc(-c4nc5c6ccccc6c6ccccc6c5n4-c4ccccc4)cc3)c3ccccc32)cc1
tadf_484	2.718951754385965	Cc1ccccc1	COc1ccc2c(c1)c1ccccc1n2-c1cc(-n2c3ccccc3c3cc(OC)ccc32)c(C#N)c(-n2c3ccccc3c3cc(OC)ccc32)c1
tadf_487	2.689462039045553	C1CCOC1	N#Cc1cc(-c2nc(-c3ccccc3)nc(-c3ccccc3)n2)ccc1-n1c2ccccc2n2c3ccccc3nc12
tadf_488	2.01273051948052	Cc1ccccc1	N#Cc1c(-c2ccccc2)nc(-c2ccccc2)c(C#N)c1-c1ccc(N2c3ccccc3Oc3ccccc32)cc1
tadf_489	1.937253125	Cc1ccccc1	N#Cc1c(-c2ccc(N3c4ccccc4Oc4ccccc43)cc2)nc(-c2ccc(N3c4ccccc4Oc4ccccc43)cc2)c(C#N)c1-c1ccccc1
tadf_490	1.910388289676425	Cc1ccccc1	N#Cc1c(-c2ccc(N3c4ccccc4Oc4ccccc43)cc2)nc(-c2ccc(N3c4ccccc4Oc4ccccc43)cc2)c(C#N)c1-c1ccc(N2c3ccccc3Oc3ccccc32)cc1
tadf_491	2.520004065040651	Cc1ccccc1	O=S1(=O)c2ccc(N3c4ccccc4Oc4ccccc43)cc2C2(c3ccccc3-c3ccccc32)c2cc(N3c4ccccc4Oc4ccccc43)ccc21
tadf_492	2.445447731755424	Cc1ccccc1	O=S(=O)(c1ccc(N2c3ccccc3Oc3ccccc32)cc1)c1ccc(N2c3ccccc3Oc3ccccc32)cc1
tadf_493	2.083768067226891	Cc1ccccc1	CC1(C)c2ccccc2N(c2ccc3nc4c5ccccc5c5ccccc5c4nc3c2)c2ccccc21
tadf_495	1.922235658914729	Cc1ccccc1	CC1(C)c2ccccc2N(c2cnc3nc4c5ccccc5c5ccccc5c4nc3c2)c2ccccc21
tadf_497	1.968003174603175	Cc1ccccc1	CC1(C)c2ccccc2N(c2ccc3nc4c5cccnc5c5ncccc5c4nc3c2)c2ccccc21
tadf_499	1.845002976190476	Cc1ccccc1	CC1(C)c2ccccc2N(c2cnc3nc4c5cccnc5c5ncccc5c4nc3c2)c2ccccc21
tadf_501	2.83716704805492	C1CCOC1	CC(C)(C)c1ccc2c(-c3cccc(-n4c5ccccc5c5ccccc54)c3)c3cc(C(C)(C)C)ccc3c(-c3ccc(C#N)cc3)c2c1
tadf_502	2.830689497716895	C1CCOC1	CC(C)(C)c1ccc2c(-c3cc(-n4c5ccccc5c5ccccc54)cc(-n4c5ccccc5c5ccccc54)c3)c3cc(C(C)(C)C)ccc3c(-c3ccc(C#N)cc3)c2c1
tadf_503	2.896827102803738	Cc1ccccc1	c1ccc(-c2nc(-c3ccccc3)nc(-c3ccc(-c4ccc5c(c4)c4ccccc4n5-c4ccc(-n5c6ccccc6c6ccccc65)cc4)cc3)n2)cc1
tadf_504	2.883353488372093	Cc1ccccc1	c1ccc(-c2nc(-c3ccccc3)nc(-c3ccc(-c4ccc5c(c4)c4ccccc4n5-c4ccc(-c5nc6c7ccccc7c7ccccc7c6n5-c5ccccc5)cc4)cc3)n2)cc1
tadf_509	2.876663573085847	Cc1ccccc1	c1ccc2c(c1)c1ccccc1n2CCCCCCOc1ccc(-c2cc(-c3ccc(OCCCCCCn4c5ccccc5c5ccccc54)cc3)c3ccc4c(-c5ccc(OCCCCCCn6c7ccccc7c7ccccc76)cc5)cc(-c5ccc(OCCCCCCn6c7ccccc7c7ccccc76)cc5)c5ccc2c3c54)cc1
tadf_510	2.98757108433735	Cc1ccccc1	N#Cc1c(-n2c3ccccc3c3ccccc32)cc(-n2c3ccccc3c3ccccc32)cc1-n1c2ccccc2c2ccccc21
tadf_511	2.931068557919622	Cc1ccccc1	N#Cc1c(-n2c3ccccc3c3cc(CCCCCCn4c5ccccc5c5ccccc54)ccc32)cc(-n2c3ccccc3c3cc(CCCCCCn4c5ccccc5c5ccccc54)ccc32)cc1-n1c2ccccc2c2cc(CCCCCCn3c4ccccc4c4ccccc43)ccc21
tadf_512	3.862436137071652	ClCCl	CC(C)(C)c1ccc(Oc2ccc(C(C)(C)C)cc2P(=O)(c2ccccc2)c2ccccc2)cc1
tadf_513	3.886652037617555	Cc1ccccc1	CC(C)(C)c1ccc(Oc2ccc(C(C)(C)C)cc2P(=O)(c2ccccc2)c2ccccc2)cc1
tadf_515	2.479684	Cc1ccccc1	O=C1c2ccccc2C2(c3cc(N4c5ccccc5C(c5ccccc5)(c5ccccc5)c5ccccc54)ccc31)c1ccccc1-c1ccccc12
tadf_516	2.317461682242991	C1CCOC1	O=C1c2ccccc2C2(c3cc(N4c5ccccc5C(c5ccccc5)(c5ccccc5)c5ccccc54)ccc31)c1ccccc1-c1ccccc12
tadf_517	2.494651911468813	Cc1ccccc1	O=C1c2ccccc2C2(c3cc(N4c5ccccc5C5(c6ccccc6-c6ccccc65)c5ccccc54)ccc31)c1ccccc1-c1ccccc12
tadf_518	2.287531365313654	C1CCOC1	O=C1c2ccccc2C2(c3cc(N4c5ccccc5C5(c6ccccc6-c6ccccc65)c5ccccc54)ccc31)c1ccccc1-c1ccccc12
tadf_519	2.755204444444445	ClCCl	c1ccc(-c2nnc(-c3ccc(-c4ccc(-c5nc6c7ccccc7c7ccccc7c6n5-c5ccccc5)cc4)cc3)n2-c2cccc3ccccc23)cc1
tadf_520	2.755204444444445	ClCCl	c1ccc(-c2nnc(-c3ccc(-c4ccc(-c5nc6c7ccccc7c7ccccc7c6n5-c5ccccc5)cc4)cc3)n2-c2ccccc2)cc1
tadf_521	3.162862244897959	Cc1ccccc1	CC(C)(C)c1ccc2c(c1)B1c3cc(C(C)(C)C)ccc3Oc3cc(-n4c5ccccc5c5ccccc54)cc(c31)O2
tadf_522	3.154814249363868	Cc1ccccc1	CC(C)(C)c1ccc2c(c1)B1c3cc(C(C)(C)C)ccc3Oc3cc(-n4c5ccccc5c5cccnc54)cc(c31)O2
tadf_523	3.162862244897959	Cc1ccccc1	CC(C)(C)c1ccc2c(c1)B1c3cc(C(C)(C)C)ccc3Oc3cc(-n4c5ccccc5c5ccncc54)cc(c31)O2
tadf_524	3.170951406649617	Cc1ccccc1	CC(C)(C)c1ccc2c(c1)B1c3cc(C(C)(C)C)ccc3Oc3cc(-n4c5ccccc5c5cnccc54)cc(c31)O2
tadf_527	2.683640692640693	ClCCl	N#Cc1ccc2c(c1)c1ccccc1n2-c1ccccc1-c1nc(-c2ccccc2)nc(-c2ccccc2)n1
tadf_529	2.530289795918367	ClCCl	N#Cc1cccc2c1c1ccccc1n2-c1ccccc1-c1nc(-c2ccccc2)nc(-c2ccccc2)n1
tadf_537	2.87000462962963	Cc1ccccc1	c1ccc(-c2nc(-c3cccc(-c4ccc(-c5c6ccccc6c(-c6ccc(-c7ccc8c(c7)c7ccccc7n8-c7ccccc7)cc6)c6ccccc56)cc4)c3)n(-c3ccccc3)c2-c2ccccc2)cc1
tadf_538	2.87000462962963	Cc1ccccc1	Oc1ccc(-c2ccc(-c3c4ccccc4c(-c4ccc(-c5ccc6c(c5)c5ccccc5n6-c5ccccc5)cc4)c4ccccc34)cc2)cc1-c1nc(-c2ccccc2)c(-c2ccccc2)n1-c1ccccc1
tadf_539	3.076531017369727	C1CCOC1	N#Cc1c(-n2c3ccccc3c3ccccc32)cccc1-n1c2ccccc2c2ccccc21
tadf_540	2.736958057395144	C1CCOC1	N#Cc1c(-n2c3ccccc3c3ccccc32)cc(-c2ccc(-n3c4ccccc4c4ccccc43)c(C#N)c2-n2c3ccccc3c3ccccc32)cc1-n1c2ccccc2c2ccccc21
tadf_541	2.530289795918367	C1CCOC1	N#Cc1c(-n2c3ccccc3c3ccccc32)cc(-c2cc(-n3c4ccccc4c4ccccc43)c(C#N)c(-n3c4ccccc4c4ccccc43)c2)cc1-n1c2ccccc2c2ccccc21
tadf_542	2.952004761904762	ClCCl	Brc1ccc2c(c1)c1ccccc1n2-c1ccc(-c2nc(-c3ccccc3)nc(-c3ccccc3)n2)cc1
tadf_543	2.856778801843318	ClCCl	c1ccc(-c2nc(-c3ccccc3)nc(-c3ccc(-n4c5ccccc5c5cc(-c6ccc7c(c6)-c6ccccc6C76c7ccccc7-c7ccccc76)ccc54)cc3)n2)cc1
tadf_544	2.343746691871456	Cc1ccccc1	Cn1c2ccccc2c2c(-c3c(O)ccc4c3c3ccccc3n4C)c(O)ccc21
tadf_545	2.317461682242991	Cc1ccccc1	CC1(C)C(=O)c2ccc(-c3ccc(N4c5ccccc5Oc5ccccc54)cc3)cc2C1=O
tadf_546	2.279121323529412	Cc1ccccc1	CC1(C)C(=O)c2cc(-c3ccc(N4c5ccccc5Oc5ccccc54)cc3)c(-c3ccc(N4c5ccccc5Oc5ccccc54)cc3)cc2C1=O
tadf_547	1.958676145339653	ClCCl	c1ccc(N(c2ccccc2)c2ccc(-c3ccc(-c4ccc(-c5nc6ccccc6n5-c5ccccc5)cc4)c4nsnc34)cc2)cc1
tadf_548	1.943326018808778	ClCCl	c1ccc(-c2nc(-c3ccc(-c4ccc(-c5ccc(N(c6ccccc6)c6ccccc6)cc5)c5nsnc45)cc3)n(-c3ccccc3)c2-c2ccccc2)cc1
tadf_549	3.27135092348285	ClC(Cl)Cl	c1cc(-n2c3ccccc3c3ccccc32)cc(-n2c3ccccc3c3ccccc32)c1
tadf_550	3.280005291005291	ClC(Cl)Cl	c1ccc2c(c1)c1ccccc1n2-c1ccc2sc3ccc(-n4c5ccccc5c5ccccc54)cc3c2c1
tadf_551	3.280005291005291	ClC(Cl)Cl	c1ccc2c(c1)c1ccccc1n2-c1ccc2sc3ccc(-n4c5ccccc5c5cccnc54)cc3c2c1
tadf_552	3.262742105263158	ClC(Cl)Cl	c1ccc2c(c1)c1cccnc1n2-c1ccc2sc3ccc(-n4c5ccccc5c5cccnc54)cc3c2c1
tadf_553	2.317461682242991	C1CCOC1	CC1(C)c2ccccc2N(c2ccc(C(=O)c3cc(-n4c5ccccc5c5ccccc54)cc(-n4c5ccccc5c5ccccc54)c3)cc2)c2ccccc21
tadf_555	2.755204444444445	Cc1ccccc1	Cc1ccc2c(c1)c1c3c4c(c5c1n2-c1ccc(C(C)(C)C)cc1C51c2ccccc2-c2ccccc21)c1cc(C)ccc1n4-c1ccc(C(C)(C)C)cc1C31c2ccccc2-c2ccccc21
tadf_556	2.649235042735043	Cc1ccccc1	O=C1c2ccc(-c3cccc4c3[nH]c3ccccc34)cc2C(=O)N1C12CC3CC(CC(C3)C1)C2
tadf_557	2.551115226337449	Cc1ccccc1	CC(C)(C)c1ccc2[nH]c3c(-c4ccc5c(c4)C(=O)N(C46CC7CC(CC(C7)C4)C6)C5=O)cc(C(C)(C)C)cc3c2c1
tadf_558	2.599249475890986	Cc1ccccc1	O=C1c2ccc(-c3cc(-c4cccc5c4C(c4ccccc4)c4ccccc4-5)cc4c3[nH]c3ccc(-c5cccc6c5C(c5ccccc5)c5ccccc5-6)cc34)cc2C(=O)N1C12CC3CC(CC(C3)C1)C2
tadf_559	2.217964221824687	Cc1ccccc1	N#Cc1nc2c3ccc(-n4c5ccc(-c6ccccc6)cc5c5cc(-c6ccccc6)ccc54)cc3c3cc(-n4c5ccc(-c6ccccc6)cc5c5cc(-c6ccccc6)ccc54)ccc3c2nc1C#N
tadf_561	2.002975767366721	Cc1ccccc1	N#Cc1nc2c3ccc(-n4c5ccc(-c6ccc(N(c7ccccc7)c7ccccc7)cc6)cc5c5cc(-c6ccc(N(c7ccccc7)c7ccccc7)cc6)ccc54)cc3c3cc(-n4c5ccc(-c6ccc(N(c7ccccc7)c7ccccc7)cc6)cc5c5cc(-c6ccc(N(c7ccccc7)c7ccccc7)cc6)ccc54)ccc3c2nc1C#N
tadf_563	2.952004761904762	Cc1ccccc1	N#Cc1ccc(-c2c3ccccc3c(-c3cccc(-c4nc5c6ccccc6c6ccccc6c5o4)c3)c3ccccc23)cc1
tadf_565	2.817822727272727	Cc1ccccc1	N#Cc1ccc(-c2c3ccccc3c(-c3ccc(-c4nc5c6ccccc6c6ccccc6c5o4)cc3)c3ccccc23)cc1
tadf_567	2.83716704805492	ClCCl	N#Cc1ccc(-c2c3ccccc3c(-c3ccc(-c4ccc(-n5c6ccccc6c6ccccc65)cc4)cc3)c3ccccc23)cc1
tadf_568	2.883353488372093	ClCCl	N#Cc1ccc(-c2c3ccccc3c(-c3cccc(-n4c5ccccc5c5ccccc54)c3)c3ccccc23)cc1
tadf_569	2.896827102803738	ClCCl	N#Cc1ccc(-c2c3ccccc3c(-c3cc(-n4c5ccccc5c5ccccc54)cc(-n4c5ccccc5c5ccccc54)c3)c3ccccc23)cc1
tadf_570	2.504731313131313	Cc1ccccc1	CC(C)(C)c1ccc2c(c1)c1cc(C(C)(C)C)ccc1n2-c1cc(C(=O)c2ccncc2)cc(-n2c3ccc(C(C)(C)C)cc3c3cc(C(C)(C)C)ccc32)c1
tadf_572	2.583004166666667	Cc1ccccc1	CC(C)(C)c1ccc2c(c1)c1cc(C(C)(C)C)ccc1n2-c1cc(C(=O)c2cccnc2)cc(-n2c3ccc(C(C)(C)C)cc3c3cc(C(C)(C)C)ccc32)c1
tadf_574	2.509801619433198	Cc1ccccc1	CC(C)(C)c1ccc2c(c1)c1cc(C(C)(C)C)ccc1n2-c1cc(C(=O)c2ccccn2)cc(-n2c3ccc(C(C)(C)C)cc3c3cc(C(C)(C)C)ccc32)c1
tadf_576	2.66632688172043	Cc1ccccc1	CC(C)(C)c1ccc2c(c1)c1cc(C(C)(C)C)ccc1n2-c1cc(C(=O)c2ccccc2)cc(-n2c3ccc(C(C)(C)C)cc3c3cc(C(C)(C)C)ccc32)c1
tadf_578	2.270772893772894	Cc1ccccc1	Cc1cc(C)c(B(c2ccc(-c3nc(-c4ccccc4)nc(N4c5ccccc5Oc5ccccc54)n3)cc2)c2c(C)cc(C)cc2C)c(C)c1
tadf_579	2.326157598499062	Cc1ccccc1	Cc1cc(C)c(B(c2ccc(-c3ccc(S(=O)(=O)c4ccc(N5c6ccccc6Oc6ccccc65)cc4)cc3)cc2)c2c(C)cc(C)cc2C)c(C)c1
tadf_580	2.743013274336283	Cc1ccccc1	CC1(C)c2ccccc2N(c2ccc(S(=O)(=O)c3ccccc3)cc2)c2ccccc21
tadf_582	2.805072398190045	Cc1ccccc1	O=S(=O)(c1ccccc1)c1ccc(N2c3ccccc3C3(c4ccccc42)c2ccccc2N(c2ccc(S(=O)(=O)c4ccccc4)cc2)c2ccccc23)cc1
tadf_586	2.274939449541284	Cc1ccccc1	c1cc2c3c(cccc3c1)-c1nc3c(-n4c5ccccc5c5ccccc54)c(-n4c5ccccc5c5ccccc54)c(-n4c5ccccc5c5ccccc54)c(-n4c5ccccc5c5ccccc54)c3nc1-2
tadf_587	2.083768067226891	Cc1ccccc1	c1ccc2c(c1)c1ccccc1c1nc3c(-n4c5ccccc5c5ccccc54)c(-n4c5ccccc5c5ccccc54)c(-n4c5ccccc5c5ccccc54)c(-n4c5ccccc5c5ccccc54)c3nc21
tadf_589	2.182820422535211	C1CCOC1	O=C(c1ccc(N2c3ccccc3Oc3ccccc32)cc1)c1ccc2c(c1)c1ccccc1n2-c1cccc(-c2cncc(-c3cccc(-n4c5ccccc5c5ccccc54)c3)c2)c1
tadf_591	2.178984182776802	C1CCOC1	O=C(c1ccc(N2c3ccccc3Oc3ccccc32)cc1)c1ccc2c(c1)c1ccccc1n2-c1cccc(-c2cccc(-c3cccc(-n4c5ccccc5c5ccccc54)c3)n2)c1
tadf_593	2.599249475890986	C1CCOC1	CC(C)(C)c1cc2cc(C(C)(C)C)cc3c4cc(C(C)(C)C)cc5cc(C(C)(C)C)cc(c(c1)c23)c54
tadf_594	2.577634095634096	C1CCOC1	N#Cc1c(-n2c3ccccc3c3ccccc32)c(-n2c3ccccc3c3ccccc32)c(-n2c3ccccc3c3ccccc32)c(-n2c3ccccc3c3ccccc32)c1-n1c2ccccc2c2ccccc21
tadf_595	3.016647201946472	Cc1ccccc1	c1ccc(-n2c(-c3ccc(-c4ccc(-n5c6ccccc6c6ccccc65)cc4)nc3)nc3c4ccccc4c4ccccc4c32)cc1
tadf_596	3.068915841584159	Cc1ccccc1	c1ccc(-n2c(-c3ccc(-c4cccc(-n5c6ccccc6c6ccccc65)c4)nc3)nc3c4ccccc4c4ccccc4c32)cc1
tadf_597	3.091875311720699	Cc1ccccc1	Cc1cc(C)c(B(c2ccc3c(c2)C(c2ccccc2)(c2ccccc2)c2cccc4c5ccccc5n-3c24)c2c(C)cc(C)cc2C)c(C)c1
tadf_598	2.62123044397463	Cc1ccccc1	Cc1cc(C)c(B(c2cccc3c2-n2c4ccccc4c4cccc(c42)C3(c2ccccc2)c2ccccc2)c2c(C)cc(C)cc2C)c(C)c1
tadf_599	2.317461682242991	Cc1ccccc1	Cc1cc(N2c3ccccc3Sc3ccccc32)ccc1-c1cc(-c2ccc(N3c4ccccc4Sc4ccccc43)cc2C)ncn1
tadf_600	2.36160380952381	Cc1ccccc1	N#Cc1c(C#N)c(-n2c3ccccc3c3ccccc32)c(-n2c3ccccc3c3ccccc32)c(-n2c3ccccc3c3ccccc32)c1-n1c2ccccc2c2ccccc21
tadf_601	2.82424145785877	Cc1ccccc1	CC(C)(C)c1ccc2c(c1)c1cc(C(C)(C)C)ccc1n2-c1ccc(-c2nc(-c3ccccc3)nc(-c3ccccc3)n2)cc1
tadf_602	2.817822727272727	Cc1ccccc1	CC(C)(C)c1ccc2c(c1)c1cc(C(C)(C)C)cc(-c3ccccc3)c1n2-c1ccc(-c2nc(-c3ccccc3)nc(-c3ccccc3)n2)cc1
tadf_603	2.779914798206278	Cc1ccccc1	CC(C)(C)c1ccc2c(c1)c1cc(C(C)(C)C)cc(-c3ccccc3-n3c4ccccc4c4ccccc43)c1n2-c1ccc(-c2nc(-c3ccccc3)nc(-c3ccccc3)n2)cc1
tadf_604	2.798740406320542	Cc1ccccc1	CC(C)(C)c1ccc2c(c1)c1cc(C(C)(C)C)cc(-c3ccc(-n4c5ccccc5c5ccccc54)cc3)c1n2-c1ccc(-c2nc(-c3ccccc3)nc(-c3ccccc3)n2)cc1
tadf_605	2.654907922912206	Cc1ccccc1	CC(C)(C)c1ccc2c(c1)c1cc(C(C)(C)C)cc(-c3ccc4c(c3)c3ccccc3n4-c3ccccc3)c1n2-c1ccc(-c2nc(-c3ccccc3)nc(-c3ccccc3)n2)cc1
tadf_607	1.9837472	CCCCCC	Cc1ccc2c(c1)C1(c3ccccc3-c3ccccc31)c1cc(C)ccc1N2c1ccc2c3c(cccc13)-c1nc3nonc3nc1-2
tadf_609	2.025885620915033	CCCCCC	Cc1ccc2c(c1)C1(c3ccccc3-c3ccccc31)c1cc(C)ccc1N2c1ccc2c3c(cccc13)-c1nc3nsnc3nc1-2
tadf_610	2.952004761904762	C1CCOC1	Cc1cc2nc(N3c4ccccc4Oc4ccccc43)ccc2c(=O)o1
tadf_611	2.137658620689655	C1CCOC1	Cc1nc2cc(N3c4ccccc4Oc4ccccc43)ccc2c(=O)o1
tadf_612	2.296003703703704	Cc1ccccc1	CC(C)(C)c1ccc(N2C(=O)c3cccc4c(/C=C/c5ccc6cc(N(c7ccccc7)c7ccccc7)ccc6c5)ccc(c34)C2=O)cc1
tadf_613	2.296003703703704	Cc1ccccc1	CC(C)(C)c1ccc(N2C(=O)c3cccc4c(/C=C/c5ccc6cc(N(c7ccccc7)c7ccccc7)ccc6c5)ccc(c34)C2=O)cc1
tadf_614	2.039213815789474	C1CCOC1	CC(C)(C)c1ccc(N2C(=O)c3cccc4c(/C=C/c5ccc6cc(N(c7ccccc7)c7ccccc7)ccc6c5)ccc(c34)C2=O)cc1
tadf_615	1.955586750788644	ClCCl	CC(C)(C)c1ccc(N2C(=O)c3cccc4c(/C=C/c5ccc6cc(N(c7ccccc7)c7ccccc7)ccc6c5)ccc(c34)C2=O)cc1
tadf_616	1.804719068413392	CS(C)=O	CC(C)(C)c1ccc(N2C(=O)c3cccc4c(/C=C/c5ccc6cc(N(c7ccccc7)c7ccccc7)ccc6c5)ccc(c34)C2=O)cc1
tadf_617	2.317461682242991	ClCCl	c1ccc2c(c1)c1ccccc1n2CCCCCCOc1ccc2c(c1)c1ccccc1n2-c1ccc(-c2nc(-c3ccc(-n4c5ccccc5c5cc(OCCCCCCn6c7ccccc7c7ccccc76)ccc54)cc3)nc(-c3ccc(-n4c5ccccc5c5cc(OCCCCCCn6c7ccccc7c7ccccc76)ccc54)cc3)n2)cc1
tadf_620	2.317461682242991	ClCCl	COc1ccc2c(c1)c1ccccc1n2-c1ccc(-c2nc(-c3ccc(-n4c5ccccc5c5cc(OC)ccc54)cc3)nc(-c3ccc(-n4c5ccccc5c5cc(OC)ccc54)cc3)n2)cc1
tadf_621	3.245659685863874	Cc1ccccc1	O=c1c2ccccc2oc2cc(-c3ccc4oc5ccc(-c6ccc(-n7c8ccccc8c8ccccc87)cc6)cc5c4c3)ccc12
tadf_622	3.076531017369727	Cc1ccccc1	O=c1c2ccccc2oc2cc(-c3ccc4oc5cccc(-c6ccc(-n7c8ccccc8c8ccccc87)cc6)c5c4c3)ccc12
tadf_623	2.944992874109264	ClCCl	c1ccc(-n2c(-c3ccc(-c4cccc5c4oc4c(-c6ccc(-c7nc8c9ccccc9c9ccccc9c8n7-c7ccccc7)cc6)cccc45)cc3)nc3c4ccccc4c4ccccc4c32)cc1
tadf_624	2.959050119331743	ClCCl	c1ccc(-n2c(-c3ccc(-c4cccc5c4oc4c(-c6ccc(-n7c8ccccc8c8ccccc87)cc6)cccc45)cc3)nc3c4ccccc4c4ccccc4c32)cc1
tadf_625	2.896827102803738	ClCCl	c1ccc(N(c2ccccc2)c2ccc(-c3cccc4c3oc3c(-c5ccc(-c6nc7c8ccccc8c8ccccc8c7n6-c6ccccc6)cc5)cccc34)cc2)cc1
tadf_626	1.968003174603175	Cc1ccccc1	N#Cc1cc2nc3c4ccccc4c4cccc(-c5ccc(N(c6ccccc6)c6ccccc6)cc5)c4c3nc2cc1C#N
tadf_627	2.009468395461913	Cc1ccccc1	FC(F)(F)c1ccc2nc(-c3ccc(N4c5ccccc5Oc5ccccc54)cc3)c(-c3ccc(N4c5ccccc5Oc5ccccc54)cc3)nc2c1
tadf_628	2.029201309328969	Cc1ccccc1	N#Cc1ccc2nc(-c3ccc(N4c5ccccc5Oc5ccccc54)cc3)c(-c3ccc(N4c5ccccc5Oc5ccccc54)cc3)nc2c1
tadf_630	2.455132673267327	Cc1ccccc1	c1ccc(-c2nc(-c3ccccc3)nc(-c3ccccc3-n3c4ccccc4c4cc5c6ccccc6n(-c6ccccc6)c5cc43)n2)cc1
tadf_631	2.469804780876494	Cc1ccccc1	c1ccc(-c2nc(-c3ccccc3)nc(-c3ccccc3-n3c4ccccc4c4cc5c6ccccc6n(-c6ccccc6-c6nc(-c7ccccc7)nc(-c7ccccc7)n6)c5cc43)n2)cc1
tadf_634	2.593811715481172	Cc1ccccc1	CC(C)(C)c1ccc(N2c3ccc(C(C)(C)C)cc3B3c4cc(C(C)(C)C)ccc4N(c4ccc(C(C)(C)C)cc4)c4cc(-c5cc(-c6ccccc6)cc(-c6ccccc6)c5)cc2c43)cc1
tadf_635	2.63796170212766	Cc1ccccc1	CC(C)(C)c1ccc(N2c3ccc(C(C)(C)C)cc3B3c4cc(C(C)(C)C)ccc4N(c4ccc(C(C)(C)C)cc4)c4cc(-c5cc6c7c(c5)Oc5ccccc5N7c5ccccc5O6)cc2c43)cc1
tadf_636	2.499681451612903	Cc1ccccc1	CC(C)(C)c1ccc(N2c3ccc(C(C)(C)C)cc3B3c4cc(C(C)(C)C)ccc4N(c4ccc(C(C)(C)C)cc4)c4cc(-c5cc6c7c(c5)Oc5ccccc5B7c5ccccc5O6)cc2c43)cc1
tadf_637	2.959050119331743	C1CCOC1	CC(C)(C)c1ccc(-n2c(-c3ccc(-c4ccc(-c5nnc(-c6ccccc6)n5-c5ccccc5)cc4)cc3)nc3c4ccccc4c4ccccc4c32)cc1
tadf_638	2.944992874109264	C1CCOC1	N#Cc1ccc(-n2c(-c3ccc(-c4ccc(-c5nnc(-c6ccccc6)n5-c5ccccc5)cc4)cc3)nc3c4ccccc4c4ccccc4c32)cc1
tadf_639	2.572286307053942	C1CCOC1	CC1(C)OB(c2ccc(C(=C(c3ccccc3)c3ccccc3)c3ccccc3)cc2)OC1(C)C
tadf_640	2.494651911468813	Cc1ccccc1	COC(=O)c1c(-n2c3ccc(C(C)(C)C)cc3c3cc(C(C)(C)C)ccc32)c(-n2c3ccc(C(C)(C)C)cc3c3cc(C(C)(C)C)ccc32)cc(-n2c3ccc(C(C)(C)C)cc3c3cc(C(C)(C)C)ccc32)c1-n1c2ccc(C(C)(C)C)cc2c2cc(C(C)(C)C)ccc21
tadf_641	2.56696066252588	Cc1ccccc1	CC(C)(C)c1ccc2c(c1)c1cc(C(C)(C)C)ccc1n2-c1c(C#N)c(-n2c3ccc(C(C)(C)C)cc3c3cc(C(C)(C)C)ccc32)c(-n2c3ccc(C(C)(C)C)cc3c3cc(C(C)(C)C)ccc32)c(-n2c3ccc(C(C)(C)C)cc3c3cc(C(C)(C)C)ccc32)c1-n1c2ccc(C(C)(C)C)cc2c2cc(C(C)(C)C)ccc21
tadf_643	2.551115226337449	Cc1ccccc1	O=S1(=O)c2ccccc2N(c2ccc3c(c2)c2ccccc2n3-c2ccccc2)c2ccccc21
tadf_644	3.245659685863874	Cc1ccccc1	Cc1cc(N2c3ccccc3S(=O)(=O)c3ccccc32)c(C)cc1N1c2ccccc2C(C)(C)c2ccccc21
tadf_645	3.061338271604939	Cc1ccccc1	CCCCC1(CCCC)c2cc(C#Cc3ccc4c(c3)C(CCC)(CCC)c3cc(C#N)ccc3-4)ccc2-c2ccc(C#Cc3ccc4c(c3)C(CCC)(CCC)c3cc(C#N)ccc3-4)cc21
tadf_646	3.091875311720699	ClCCl	CCCC1(CCC)c2ccccc2-c2ccc(C#Cc3ccc4c(c3)C(CCC)(CCC)c3cc(C#N)ccc3-4)cc21
tadf_700	2.01273051948052	Cc1ccccc1	N#Cc1cc2nc3c4ccccc4c4cc(-c5ccc(N(c6ccccc6)c6ccccc6)cc5)ccc4c3nc2cc1C#N
tadf_701	2.045943894389439	Cc1ccccc1	N#Cc1cc2nc3c4ccccc4c4cc(-c5ccc6c(c5)C5(c7ccccc7-c7ccccc75)c5ccccc5N6c5ccccc5)ccc4c3nc2cc1C#N
tadf_702	2.01273051948052	Cc1ccccc1	N#Cc1cc2nc3c4ccccc4c4cc(-c5ccc(N(c6ccccc6)c6ccccc6)cc5)ccc4c3nc2cc1C#N
tadf_703	1.993315112540193	Cc1ccccc1	N#Cc1cc2nc3c4ccccc4c4cc(-c5ccc6c(c5)C5(c7ccccc7-c7ccccc75)c5cc(N(c7ccccc7)c7ccccc7)ccc5-6)ccc4c3nc2cc1C#N
tadf_704	2.43106274509804	Cc1ccccc1	CC1(C)c2cc(-c3ccccc3F)ccc2N(c2ccc(-c3nc(-c4ccccc4)nc(-c4ccccc4)n3)cc2)c2ccc(-c3ccccc3F)cc21
tadf_705	2.499681451612903	Cc1ccccc1	CC1(C)c2cc(-c3ccccc3C(F)(F)F)ccc2N(c2ccc(-c3nc(-c4ccccc4)nc(-c4ccccc4)n3)cc2)c2ccc(-c3ccccc3C(F)(F)F)cc21
tadf_706	2.779914798206278	Cc1ccccc1	c1ccc(-n2c3ccccc3c3c4c(c5ccccc5n4-c4cc5c6c(c4)Oc4ccccc4B6c4ccccc4O5)c4oc5ccccc5c4c32)cc1
tadf_707	2.786161797752809	Cc1ccccc1	c1ccc(-n2c3ccccc3c3c4c(c5ccccc5n4-c4cc5c6c(c4)Oc4ccccc4B6c4ccccc4O5)c4sc5ccccc5c4c32)cc1
tadf_708	1.9837472	C1CCCCC1	CC1(C)c2ccccc2N(c2ccc(-c3c4ccccc4c(-c4ccc(N5c6ccccc6C(C)(C)c6ccccc65)cc4)c4nsnc34)cc2)c2ccccc21
tadf_709	1.964884310618067	Cc1ccccc1	CC1(C)c2ccccc2N(c2ccc(-c3c4ccccc4c(-c4ccc(N5c6ccccc6C(C)(C)c6ccccc65)cc4)c4nsnc34)cc2)c2ccccc21
tadf_710	1.87004826546003	ClC(Cl)Cl	CC1(C)c2ccccc2N(c2ccc(-c3c4ccccc4c(-c4ccc(N5c6ccccc6C(C)(C)c6ccccc65)cc4)c4nsnc34)cc2)c2ccccc21
tadf_711	1.856050898203593	C1CCOC1	CC1(C)c2ccccc2N(c2ccc(-c3c4ccccc4c(-c4ccc(N5c6ccccc6C(C)(C)c6ccccc65)cc4)c4nsnc34)cc2)c2ccccc21
tadf_712	1.87004826546003	ClCCl	CC1(C)c2ccccc2N(c2ccc(-c3c4ccccc4c(-c4ccc(N5c6ccccc6C(C)(C)c6ccccc65)cc4)c4nsnc34)cc2)c2ccccc21
tadf_713	2.713002188183808	C1CCCCC1	CC(C)(C)c1ccc2c(c1)c1cc(C(C)(C)C)ccc1n2-c1ccc2c(ccc3nc4ccc5cc(-n6c7ccc(C(C)(C)C)cc7c7cc(C(C)(C)C)ccc76)ccc5c4nc32)c1
tadf_714	2.025885620915033	Cc1ccccc1	c1ccc2c(c1)Oc1ccccc1N2c1ccc2c(c1)c1cc(N3c4ccccc4Oc4ccccc43)ccc1c1nc3c4cccnc4c4ncccc4c3nc21
tadf_719	2.43106274509804	C1CCOC1	O=C(c1ccc(N2c3ccccc3C3(c4ccccc4-c4ccccc43)c3ccccc32)cc1)c1ccc2c(c1)c1ccccc1n2-c1ccc(-n2c3ccccc3c3ccccc32)cc1
tadf_720	1.913336419753087	Cc1ccccc1	N#Cc1cc2nc3c4ccccc4c4cc(-c5ccc(N(c6ccccc6)c6ccc7c(c6)C6(c8ccccc8-c8ccccc86)c6ccccc6-7)cc5)ccc4c3nc2cc1C#N
tadf_721	2.283318600368324	Cc1ccccc1	c1ccc2c(c1)Oc1ccccc1N2c1cnc2c(ccc3cc(N4c5ccccc5Oc5ccccc54)cnc32)c1
tadf_722	2.317461682242991	Cc1ccccc1	c1ccc2c(c1)Oc1ccccc1N2c1ccnc2c1ccc1c(N3c4ccccc4Oc4ccccc43)ccnc12
tadf_723	2.237981949458484	Cc1ccccc1	c1ccc2c(c1)Oc1ccccc1N2c1ccc2ccc3ccc(N4c5ccccc5Oc5ccccc54)nc3c2n1
tadf_724	2.042573311367381	Cc1ccccc1	c1ccc2c(c1)Oc1ccccc1N2c1ccc2c(c1)c1ccccc1c1nc3c4cccnc4c4ncccc4c3nc21
tadf_725	1.943326018808778	Cc1ccccc1	c1cncc(-c2cc3nc4c5ccccc5c5cc(N6c7ccccc7Oc7ccccc76)ccc5c4nc3cc2-c2cccnc2)c1
tadf_726	2.366110687022901	C1CCOC1	FC(F)(F)c1cccc(C(F)(F)F)c1B(c1ccc(-n2c3ccccc3c3ccccc32)cc1)c1c(C(F)(F)F)cccc1C(F)(F)F
tadf_727	2.313138059701493	CCCCCC	Cc1cc(B(c2c(C(F)(F)F)cccc2C(F)(F)F)c2c(C(F)(F)F)cccc2C(F)(F)F)cc(C)c1N1c2ccccc2Oc2ccccc21
tadf_728	3.009325242718447	Cc1ccccc1	c1ccc(-c2c3ccccc3c(-c3ccc(-c4c5ccccc5c(-c5ccccc5)c5ccccc45)cc3)c3ccccc23)cc1
tadf_729	2.944992874109264	Cc1ccccc1	N#Cc1ccc(-c2c3ccccc3c(-c3ccc(-c4c5ccccc5c(-c5ccccc5)c5ccccc45)cc3)c3ccccc23)cc1
tadf_730	2.152503472222222	C1CCOC1	O=C(c1ccc(N2c3ccccc3Oc3ccccc32)cc1)c1ccc2c(c1)c1ccccc1n2-c1ccc(-n2c3ccccc3c3ccccc32)cc1
tadf_731	2.156246956521739	C1CCOC1	O=C(c1ccc(N2c3ccccc3Oc3ccccc32)cc1)c1ccc2c(c1)c1ccccc1n2-c1ccc(-c2ccc(-n3c4ccccc4c4ccccc43)cc2)cc1
tadf_732	1.937253125	C1CCCCC1	c1ccc(N(c2ccccc2)c2ccc(-c3c4ccccc4c(-c4ccc(N(c5ccccc5)c5ccccc5)cc4)c4nsnc34)cc2)cc1
tadf_733	1.875706505295008	Cc1ccccc1	c1ccc(N(c2ccccc2)c2ccc(-c3c4ccccc4c(-c4ccc(N(c5ccccc5)c5ccccc5)cc4)c4nsnc34)cc2)cc1
tadf_734	1.839528189910979	C1CCOC1	c1ccc(N(c2ccccc2)c2ccc(-c3c4ccccc4c(-c4ccc(N(c5ccccc5)c5ccccc5)cc4)c4nsnc34)cc2)cc1
tadf_735	1.820619676945668	ClC(Cl)Cl	c1ccc(N(c2ccccc2)c2ccc(-c3c4ccccc4c(-c4ccc(N(c5ccccc5)c5ccccc5)cc4)c4nsnc34)cc2)cc1
tadf_736	1.812634502923977	ClCCl	c1ccc(N(c2ccccc2)c2ccc(-c3c4ccccc4c(-c4ccc(N(c5ccccc5)c5ccccc5)cc4)c4nsnc34)cc2)cc1
tadf_737	2.156246956521739	Cc1ccccc1	CC1(C)c2cc(-n3c4ccccc4c4ccccc43)ccc2-c2ccc(-n3c4ccccc4c4ccccc43)cc21
tadf_739	2.167555944055944	Cc1ccccc1	c1ccc(C2(c3ccccc3)c3cc(-n4c5ccccc5c5ccccc54)ccc3-c3ccc(-n4c5ccccc5c5ccccc54)cc32)cc1
tadf_741	2.178984182776802	Cc1ccccc1	c1ccc2c(c1)-c1ccccc1C21c2cc(-n3c4ccccc4c4ccccc43)ccc2-c2ccc(-n3c4ccccc4c4ccccc43)cc21
tadf_749	2.250166969147005	Cc1ccccc1	c1ccc(N(c2ccccc2)c2ccc3c(c2)c2cc(N(c4ccccc4)c4ccccc4)ccc2n3-c2ccc3c4ccc(-n5c6ccc(N(c7ccccc7)c7ccccc7)cc6c6cc(N(c7ccccc7)c7ccccc7)ccc65)cc4c4nccnc4c3c2)cc1
tadf_750	3.228755208333334	Cc1ccccc1	c1ccc2c(c1)c1ccccc1n2-c1ccc(-c2ccc(-n3c4ccccc4c4ccccc43)nc2)cn1
tadf_751	2.469804780876494	Cc1ccccc1	CC(C)(C)c1ccc(N2c3ccccc3C3(c4ccccc4-c4cccc(-c5ccc(-c6nc(-c7ccccc7)nc(-c7ccccc7)n6)cc5)c43)c3cc(C(C)(C)C)ccc32)cc1
tadf_752	2.455132673267327	Cc1ccccc1	CC(C)(C)c1ccc(N2c3ccc(C(C)(C)C)cc3C3(c4ccccc4-c4cccc(-c5ccc(-c6nc(-c7ccccc7)nc(-c7ccccc7)n6)cc5)c43)c3cc(C(C)(C)C)ccc32)cc1
tadf_754	2.254258181818182	Cc1ccccc1	N#Cc1cc2ncc(-c3ccc(-c4ccc5c(c4)C4(c6ccccc6-c6ccccc64)c4cc(-c6ccc(-c7cnc8cc(C#N)c(C#N)cc8n7)cc6)ccc4N5c4ccccc4)cc3)nc2cc1C#N
tadf_759	2.718951754385965	Cc1ccccc1	c1ccc2c(c1)sc1ccc(-c3cccc4c3c3c5c6ccccc6n6c7ccccc7c(c7c8ccccc8n4c73)c56)cc12
tadf_760	2.186670194003527	Cc1ccccc1	c1ccc(-c2cc(-c3ccc(N4c5ccccc5Oc5ccccc54)cc3)nc3ncnn23)cc1
tadf_762	2.101427118644068	Cc1ccccc1	c1ccc(-c2cc(-c3ccc(N4c5ccccc5Oc5ccccc54)cc3)n3ncnc3n2)cc1
tadf_764	2.080271812080537	Cc1ccccc1	c1ccc2c(c1)Oc1ccccc1N2c1ccc(-c2cc(-c3ccc(N4c5ccccc5Oc5ccccc54)cc3)n3ncnc3n2)cc1
tadf_766	2.460003968253968	Cc1ccccc1	CC1(C)c2ccccc2N(c2ccc(S(=O)(=O)c3ccc(S(=O)(=O)c4ccc(N5c6ccccc6C(C)(C)c6ccccc65)cc4)cc3)cc2)c2ccccc21
tadf_769	1.974270700636943	Cc1ccccc1	CC1(C)c2ccccc2N(c2ccc3c4c(cccc24)-c2nc4cc(C#N)c(C#N)cc4nc2-3)c2ccccc21
tadf_770	1.916293663060278	Cc1ccccc1	Cc1ccc2c(c1)C1(c3ccccc3-c3ccccc31)c1cc(C)ccc1N2c1ccc2c3c(cccc13)-c1nc3cc(C#N)c(C#N)cc3nc1-2
tadf_771	2.160003484320558	C1CCOC1	O=C(c1ccc(N2c3ccccc3Oc3ccccc32)cc1)c1ccc2c(c1)c1ccccc1n2-c1cccc(-c2cccc(-n3c4ccccc4c4ccccc43)c2)c1
tadf_772	2.156246956521739	C1CCOC1	O=C(c1ccc(N2c3ccccc3Oc3ccccc32)cc1)c1ccc2c(c1)c1ccccc1n2-c1cccc(-n2c3ccccc3c3ccccc32)c1
tadf_773	2.393517374517375	Cc1ccccc1	CC(C)(C)c1ccc2c(c1)c1cc(C(C)(C)C)ccc1n2-c1nc(-n2c3ccc(C(C)(C)C)cc3c3cc(C(C)(C)C)ccc32)c(C#N)c(-c2ccc(F)cc2)c1C#N
tadf_774	1.839528189910979	Cc1ccccc1	N#Cc1cc2c3cc(C#N)c(C#N)cc3c3nc4cc(-c5ccc(N(c6ccccc6)c6ccccc6)cc5)c(-c5ccc(N(c6ccccc6)c6ccccc6)cc5)cc4nc3c2cc1C#N
tadf_784	2.632360934182591	Cc1ccccc1	Cc1ccc2c(c1)c1cc(C)cc3c1n2-c1cc(N(c2ccc4c(c2)C(c2ccccc2)(c2ccccc2)c2ccccc2-4)c2c(C)cccc2C)cc2c1B3c1cc3c(cc1N2c1c(C)cccc1C)C(c1ccccc1)(c1ccccc1)c1ccccc1-3
tadf_785	2.599249475890986	Cc1ccccc1	Cc1ccc2c(c1)C(c1ccccc1)(c1ccccc1)c1cc(C)ccc1N2c1ccc2c(c1)Oc1ccccc1B2c1c(C(C)C)cc(C(C)C)cc1C(C)C
tadf_786	2.514892494929006	Cc1ccccc1	Cc1ccc2c(c1)C(c1ccccc1)(c1ccccc1)c1cc(C)ccc1N2c1ccc2c(c1)Sc1ccccc1B2c1c(C(C)C)cc(C(C)C)cc1C(C)C
tadf_787	2.761340757238308	Cc1ccccc1	Cc1ccc2c(c1)C(c1ccccc1)(c1ccccc1)c1cc(C)ccc1N2c1ccc2c(c1)N(c1ccccc1)c1ccccc1B2c1c(C(C)C)cc(C(C)C)cc1C(C)C
tadf_800	2.450280632411067	Cc1ccccc1	CCCCCCCCn1c(=O)c2cc(-c3ccc(N4c5ccccc5C(C)(C)c5ccccc54)cc3)cc3c(=O)n(CCCCCCCC)c(=O)c4cc(-c5ccc(N6c7ccccc7C(C)(C)c7ccccc76)cc5)cc(c1=O)c4c23
tadf_801	2.903611241217799	Cc1ccccc1	CC(C)(C)c1ccc2c(c1)B1c3cc(C(C)(C)C)ccc3Oc3cc(N4c5ccccc5[Si](c5ccccc5)(c5ccccc5)c5ccccc54)cc(c31)O2
tadf_802	2.792436936936937	Cc1ccccc1	CC(C)(C)c1ccc2c(c1)B1c3cc(C(C)(C)C)ccc3Oc3cc(N4c5ccccc5C(c5ccccc5)(c5ccccc5)c5ccccc54)cc(c31)O2
tadf_803	2.375176245210728	Cc1ccccc1	CC1(C)c2cc(-c3ccccc3)ccc2N(c2ccc(-c3nc(-c4ccccc4)nc(-c4ccccc4)n3)cc2)c2ccc(-c3ccccc3)cc21
tadf_804	1.9837472	ClCCl	CC(C)(C)c1ccc2c(c1)c1cc(C(C)(C)C)cc(-c3ccc4c(c3)c3ccccc3c3nc5ccccc5nc43)c1n2-c1cc2c3c(c1)Sc1ccccc1N3c1ccccc1S2
tadf_805	2.707078602620088	CCCCCC	CC(C)(C)c1ccc2c(c1)c1cc(C(C)(C)C)cc(-c3ccc4c(c3)c3ccccc3c3nc5ccccc5nc43)c1n2-c1cc2c3c(c1)Sc1ccccc1N3c1ccccc1S2
tadf_806	2.279121323529412	CCCCCC	CC(C)(C)c1ccc2c(c1)c1cc(C(C)(C)C)cc(-c3ccc4c(c3)c3ccccc3c3nc5cc(F)c(F)cc5nc43)c1n2-c1cc2c3c(c1)Sc1ccccc1N3c1ccccc1S2
tadf_807	2.56696066252588	Cc1ccccc1	Cc1ccc2c(c1)B1c3cc(C)ccc3Oc3cc(-n4c5ccccc5c5c6c(c7ccccc7n6-c6ccccc6)c6c(c7ccccc7n6-c6ccccc6)c54)cc(c31)O2
tadf_808	2.009468395461913	Cc1ccccc1	N#Cc1cc2nc3c4ccccc4c4cc(-c5ccc(N(c6ccccc6)c6ccc(-c7ccccc7)cc6)cc5)ccc4c3nc2cc1C#N
tadf_809	2.388905587668594	C1CCCCC1	CCCCCCc1cc(-c2ccc(N3c4ccccc4Sc4ccccc43)cc2)cc(-c2ccc(N3c4ccccc4Sc4ccccc43)cc2)c1
tadf_810	2.994787439613527	Cc1ccccc1	Cc1cc(-n2c3ccccc3c3ccccc32)cc(C)c1-c1nc(-c2ccccc2)nc(-c2ccccc2)n1
tadf_811	2.604710084033614	Cc1ccccc1	CC(C)(C)c1ccc2c(c1)c1cc(C(C)(C)C)ccc1n2-c1ccc(-c2nc(-c3ccccc3)nc(-c3ccccc3)n2)cc1C(F)(F)F
tadf_812	3.162862244897959	Cc1ccccc1	c1ccc2c(c1)c1ccccc1n2-c1ccnc(-c2cc(-n3c4ccccc4c4ccccc43)ccn2)c1
tadf_813	2.604710084033614	ClCCl	O=P1(c2ccccc2)c2ccc(N(c3ccccc3)c3ccccc3)cc2-c2cc(N(c3ccccc3)c3ccccc3)ccc21
tadf_814	3.130914141414141	Cc1ccccc1	CCn1c2ccccc2c2cc(-c3ccc4c(c3)-c3cc(-c5ccc6c(c5)c5ccccc5n6CC)ccc3P4(=O)c3ccccc3)ccc21
tadf_815	2.843674311926606	ClCCl	CCn1c2ccccc2c2cc(-c3ccc4c(c3)-c3cc(-c5ccc6c(c5)c5ccccc5n6CC)ccc3P4(=O)c3ccccc3)ccc21
tadf_816	2.626783898305085	CC#N	CCn1c2ccccc2c2cc(-c3ccc4c(c3)-c3cc(-c5ccc6c(c5)c5ccccc5n6CC)ccc3P4(=O)c3ccccc3)ccc21
tadf_817	2.412143968871595	Cc1ccccc1	CC1(C)c2ccccc2N(c2ccc(C(=O)c3ccc4c(c3)c3cc(-n5c6ccccc6c6ccccc65)ccc3n4-c3ccccc3)cc2)c2ccccc21
tadf_818	2.375176245210728	Cc1ccccc1	CC1(C)c2ccccc2N(c2ccc(C(=O)c3ccccc3)cc2)c2ccccc21
tadf_820	2.615700421940928	CC1CCCCC1	CC(C)c1cc(-n2c3ccccc3c3ccccc32)cc(C(C)C)c1B1c2ccccc2S(=O)(=O)c2ccccc21
tadf_821	2.214003571428572	CC1CCCCC1	CC(C)c1cc(N2c3ccccc3Oc3ccccc32)cc(C(C)C)c1B1c2ccccc2S(=O)(=O)c2ccccc21
tadf_822	2.440633858267717	Cc1ccccc1	CC1(C)c2ccccc2N(c2ccc(C(=O)c3cc(C(=O)c4ccc(N5c6ccccc6C(C)(C)c6ccccc65)cc4)n4c3-c3ccccc3CC4)cc2)c2ccccc21
tadf_823	2.202206039076377	Cc1ccccc1	O=C(c1ccc(N2c3ccccc3Oc3ccccc32)cc1)c1cc(C(=O)c2ccc(N3c4ccccc4Oc4ccccc43)cc2)n2c1-c1ccccc1CC2
tadf_824	2.583004166666667	Cc1ccccc1	Cc1ccc(C)c2c1-c1cccc(-c3ccc(-c4nc(-c5ccccc5)nc(-c5ccccc5)n4)cc3)c1C21c2ccccc2N(c2ccccc2)c2ccccc21
tadf_825	2.56696066252588	Cc1ccccc1	Cc1ccc(F)c2c1-c1cccc(-c3ccc(-c4nc(-c5ccccc5)nc(-c5ccccc5)n4)cc3)c1C21c2ccccc2N(c2ccccc2)c2ccccc21
tadf_826	2.375176245210728	Cc1ccccc1	CC1(C)c2ccccc2N(c2ccc(C(=O)c3cc(C(=O)c4ccc(N5c6ccccc6C(C)(C)c6ccccc65)cc4)cc(C(=O)c4ccc(N5c6ccccc6C(C)(C)c6ccccc65)cc4)c3)cc2)c2ccccc21
tadf_827	2.74909534368071	Cc1ccccc1	c1ccc2c(c1)c1ccccc1n2-c1cc(-c2cc(-n3c4ccccc4c4ccccc43)nc(-n3c4ccccc4c4ccccc43)c2)cc(-n2c3ccccc3c3ccccc32)n1
tadf_828	2.242028933092224	ClCCl	CC(C)(C)c1ccc2c(c1)c1cc(C(C)(C)C)ccc1n2-c1ccc2c(c1)S(=O)(=O)c1ccccc1S2(=O)=O
tadf_830	2.083768067226891	ClCCl	CC(C)(C)c1ccc2c(c1)c1cc(C(C)(C)C)ccc1n2-c1ccc2c(c1)c1cc(-n3c4ccc(C(C)(C)C)cc4c4cc(C(C)(C)C)ccc43)ccc1n2-c1ccc2c(c1)S(=O)(=O)c1ccccc1S2(=O)=O
tadf_831	2.229931654676259	Cc1ccccc1	CC1(C)c2ccccc2N(c2ccnc3cccnc23)c2ccccc21
tadf_832	1.928214618973562	Cc1ccccc1	CC1(C)c2ccccc2N(c2c(C#N)cnc3cccnc23)c2ccccc21
tadf_833	2.489642570281125	C1CCOC1	N#Cc1cc(-c2nc(-c3ccccc3)nc(-c3ccccc3)n2)ccc1-n1c2ccccc2c2cc3c4ccccc4n4c5ccccc5c(c21)c34
tadf_834	2.190533568904594	Cc1ccccc1	Fc1cc2nc3c4ccc(N5c6ccccc6C6(c7ccccc7-c7ccccc76)c6ccccc65)cc4c4cc(N5c6ccccc6C6(c7ccccc7-c7ccccc76)c6ccccc65)ccc4c3nc2cc1F
tadf_835	2.577634095634096	Cc1ccccc1	CC1(C)c2ccccc2N(c2ccc3c(c2)C(C)(C)c2ccccc2N3c2ccc(S(=O)(=O)c3ccc(N4c5ccccc5C(C)(C)c5cc(N6c7ccccc7C(C)(C)c7ccccc76)ccc54)cc3)cc2)c2ccccc21
tadf_836	2.43106274509804	Cc1ccccc1	CC1(C)c2ccccc2N(c2ccc3c(c2)C(C)(C)c2ccccc2N3c2ccc(-c3nc(-c4ccccc4)nc(-c4ccccc4)n3)cc2)c2ccccc21
tadf_837	3.203726098191215	C1CCOC1	c1ccc(-c2ccc(N(c3ccccc3)c3ccccc3)cc2)cc1
tadf_838	3.162862244897959	C1CCOC1	Cc1ccc(-c2ccc(N(c3ccccc3)c3ccccc3)cc2)cc1
tadf_839	3.138840506329114	C1CCOC1	COc1ccc(-c2ccc(N(c3ccccc3)c3ccccc3)cc2)cc1
tadf_840	3.068915841584159	C1CCOC1	CN(C)c1ccc(-c2ccc(N(c3ccccc3)c3ccccc3)cc2)cc1
tadf_841	2.540659836065574	Cc1ccccc1	CC(C)(C)c1ccc2c(c1)c1cc(C(C)(C)C)ccc1n2-c1ccc(-c2cc3[n+]4c(c2)-c2ccccc2O[B-]4(F)Oc2ccccc2-3)cc1F
tadf_842	2.375176245210728	Cc1ccccc1	c1ccc2c(c1)Oc1ccccc1N2c1ccc(-c2nnc3n2c2nnc(-c4ccc(N5c6ccccc6Oc6ccccc65)cc4)n2c2nnc(-c4ccc(N5c6ccccc6Oc6ccccc65)cc4)n32)cc1
tadf_843	2.649235042735043	Cc1ccccc1	CC1(C)c2ccccc2N(c2ccc(-c3nnc4n3c3nnc(-c5ccc(N6c7ccccc7C(C)(C)c7ccccc76)cc5)n3c3nnc(-c5ccc(N6c7ccccc7C(C)(C)c7ccccc76)cc5)n43)cc2)c2ccccc21
tadf_844	3.306245333333333	ClCCl	c1ccc2c(c1)c1cccc3c4ccccc4n2c13
tadf_845	2.572286307053942	ClCCl	c1cc2cccc3c2c(c1)c1cccc2c4ccccc4n3c12
tadf_846	2.890074592074592	C1CCOC1	Fc1c(F)c(-c2ccc3c(c2)c2ccccc2n3-c2ccccc2)c(F)c(F)c1-c1ccc(-c2nc3c4ccccc4c4ccccc4c3n2-c2ccccc2)cc1
tadf_847	2.43106274509804	Cc1ccccc1	c1ccc2c(c1)Sc1ccccc1N2c1ccc(-c2nnc3n2c2nnc(-c4ccc(N5c6ccccc6Sc6ccccc65)cc4)n2c2nnc(-c4ccc(N5c6ccccc6Sc6ccccc65)cc4)n32)cc1
tadf_848	2.514892494929006	Cc1ccccc1	Cc1cccc2c1N(c1ccc(-c3nnc4n3c3nnc(-c5ccc(N6c7ccccc7Sc7cccc(C)c76)cc5)n3c3nnc(-c5ccc(N6c7ccccc7Sc7cccc(C)c76)cc5)n43)cc1)c1ccccc1S2
tadf_849	2.398147001934236	Cc1ccccc1	Cc1cc(N2c3ccccc3Sc3ccccc32)ccc1-c1nnc2n1c1nnc(-c3ccc(N4c5ccccc5Sc5ccccc54)cc3C)n1c1nnc(-c3ccc(N4c5ccccc5Sc5ccccc54)cc3C)n21
tadf_850	2.87000462962963	Cc1ccccc1	FC(F)(F)c1ccc2c(c1)c1c3ccc(c1n2-c1ccc(-c2nc(-c4ccccc4)nc(-c4ccccc4)n2)cc1)CCc1cccc(c1)CC3
tadf_851	2.910427230046948	Cc1ccccc1	N#Cc1ccc2c(c1)c1c3ccc(c1n2-c1ccc(-c2nc(-c4ccccc4)nc(-c4ccccc4)n2)cc1)CCc1cccc(c1)CC3
tadf_852	3.170951406649617	CC1CCCO1	c1ccc(-c2nc(-c3ccccc3)nc(-c3cccc4c3-c3ccccc3C43c4ccccc4-c4cnccc43)n2)cc1
tadf_853	2.817822727272727	C1CCCCC1	c1cc2cccc3c4cccc5cccc(c(c1)c23)c54
tadf_854	2.384311538461539	C1CCCCC1	CCCCC(CC)CN1C(=O)c2ccc3c4ccc5c6c(ccc(c7ccc(c2c37)C1=O)c64)C(=O)N(CC(CC)CCCC)C5=O
tadf_855	2.317461682242991	ClC(Cl)Cl	CCCCC(CC)CN1C(=O)c2ccc3c4ccc5c6c(ccc(c7ccc(c2c37)C1=O)c64)C(=O)N(CC(CC)CCCC)C5=O
tadf_856	1.968003174603175	C1CCCCC1	CCCCC(CC)CN1C(=O)c2ccc3c4c(-c5ccc(-n6c7ccccc7c7ccccc76)cc5)cc5c6c(ccc(c7c(-c8ccc(-n9c%10ccccc%10c%10ccccc%109)cc8)cc(c2c37)C1=O)c64)C(=O)N(CC(CC)CCCC)C5=O
tadf_857	1.698413698630137	ClC(Cl)Cl	CCCCC(CC)CN1C(=O)c2ccc3c4c(-c5ccc(-n6c7ccccc7c7ccccc76)cc5)cc5c6c(ccc(c7c(-c8ccc(-n9c%10ccccc%10c%10ccccc%109)cc8)cc(c2c37)C1=O)c64)C(=O)N(CC(CC)CCCC)C5=O
tadf_859	2.610193684210527	Cc1ccccc1	CC(C)c1cc(C(C)C)c(B2c3ccccc3Oc3cc(N4c5ccccc5C(C)(C)c5ccccc54)ccc32)c(C(C)C)c1
tadf_860	2.718951754385965	Cc1ccccc1	CC(C)c1cc(C(C)C)c(B2c3ccccc3Oc3cc(N4c5ccccc5C5(c6ccccc6-c6ccccc65)c5ccccc54)ccc32)c(C(C)C)c1
tadf_861	2.74909534368071	Cc1ccccc1	CC(C)c1cc(C(C)C)c(B2c3ccccc3Oc3cc(N4c5ccccc5C5(c6ccccc6Oc6ccccc65)c5ccccc54)ccc32)c(C(C)C)c1
tadf_862	2.798740406320542	Cc1ccccc1	Cc1cc(C)c2c(c1)c1cc(C)cc(C)c1n2-c1ccc2c(c1)Oc1ccccc1B2c1c(C(C)C)cc(C(C)C)cc1C(C)C
tadf_863	2.701180827886711	Cc1ccccc1	N#Cc1c(-n2c3ccccc3c3cc(OCCCCCCn4c5ccccc5c5ccccc54)ccc32)cc(-n2c3ccccc3c3cc(OCCCCCCn4c5ccccc5c5ccccc54)ccc32)cc1-n1c2ccccc2c2cc(OCCCCCCn3c4ccccc4c4ccccc43)ccc21
tadf_864	2.525136456211813	Cc1ccccc1	O=C(c1ccccc1)c1ccc(N2c3ccccc3C(c3ccccc3)(c3ccccc3)c3ccccc32)cc1
tadf_865	2.384311538461539	C1CCOC1	O=C(c1ccccc1)c1ccc(N2c3ccccc3C(c3ccccc3)(c3ccccc3)c3ccccc32)cc1
tadf_866	2.561657024793389	ClCCl	CC(C)(C)c1ccc(-c2nnc(-c3ccccc3CCCc3ccc(N(c4ccccc4)c4ccccc4)cc3)o2)cc1
tadf_867	2.583004166666667	ClCCl	CC(C)(C)c1ccc(-c2nnc(-c3cccc(CCCc4ccc(N(c5ccccc5)c5ccccc5)cc4)c3)o2)cc1
tadf_868	2.561657024793389	ClCCl	CC(C)(C)c1ccc(-c2nnc(-c3ccc(CCCc4ccc(N(c5ccccc5)c5ccccc5)cc4)cc3)o2)cc1
tadf_869	2.938014218009479	Cc1ccccc1	CC(C)(C)c1ccc(-c2ccc3c(c2)c2ccccc2n3-c2ccc3c(=O)c4ccc(-n5c6ccccc6c6cc(-c7ccc(C(C)(C)C)cc7)ccc65)cc4n(-c4ccccc4)c3c2)cc1
tadf_870	2.87000462962963	Cc1ccccc1	CC.Cc1ccc(-c2ccc3c(c2)c2cc(-c4ccc(C(C)(C)C)cc4)ccc2n3-c2ccc3c(=O)c4ccc(-n5c6ccc(-c7ccc(C(C)(C)C)cc7)cc6c6cc(-c7ccc(C(C)(C)C)cc7)ccc65)cc4n(-c4ccccc4)c3c2)cc1
tadf_871	2.798740406320542	Cc1ccccc1	Cc1ccc2c(c1)C1(c3ccccc3-c3ccccc31)c1c3c4ccccc4n4c3c(c3c5ccccc5n-2c13)C1(c2ccccc2-c2ccccc21)c1cc(C)ccc1-4
tadf_872	3.986630225080386	ClCCl	O=P(c1ccccc1)(c1ccccc1)c1ccc(Oc2ccccc2)c(P(=O)(c2ccccc2)c2ccccc2)c1
tadf_873	2.126658662092625	Cc1ccccc1	N#Cc1ccc(-c2cc3nc4c5ccc(-c6ccc(N(c7ccccc7)c7ccccc7)cc6)cc5c5cc(-c6ccc(N(c7ccccc7)c7ccccc7)cc6)ccc5c4nc3cc2-c2ccc(C#N)cc2)cc1
tadf_874	2.736958057395144	Cc1ccccc1	Cc1cccc(C)c1N(c1cc2c3c(c1)N(c1c(C)cccc1C)c1c(ccc4c1oc1ccccc14)B3c1ccc3c(oc4ccccc43)c1N2c1c(C)cccc1C)c1cccc2c1oc1ccccc12
tadf_875	2.677844492440605	Cc1ccccc1	Cc1cccc(C)c1N(c1cc2c3c(c1)N(c1c(C)cccc1C)c1c(ccc4c1sc1ccccc14)B3c1ccc3c(sc4ccccc43)c1N2c1c(C)cccc1C)c1cccc2c1sc1ccccc12
tadf_876	2.393517374517375	ClCCl	c1ccc2c(c1)Sc1ccccc1N2c1cnc2nc3c(nc2c1)-c1cccc2cccc-3c12
tadf_877	2.604710084033614	Cc1ccccc1	c1ccc2c(c1)Sc1ccccc1N2c1cnc2nc3c(nc2c1)-c1cccc2cccc-3c12
tadf_879	2.736958057395144	Cc1ccccc1	CC(C)(C)c1ccc2c(c1)c1cc(C(C)(C)C)ccc1n2-c1ccc(C(=O)c2ccc(-n3c4ccc(C(C)(C)C)cc4c4cc(C(C)(C)C)ccc43)nc2)cc1
tadf_880	2.499681451612903	Cc1ccccc1	c1ccc2c(c1)Oc1ccccc1N2c1ccc(N2c3ccccc3Oc3ccccc32)c2ccccc12
tadf_881	2.313138059701493	ClCCl	c1ccc2c(c1)Oc1ccccc1N2c1ccc(N2c3ccccc3Oc3ccccc32)c2ccccc12
tadf_882	3.604191860465117	Cc1ccccc1	O=S1(=O)c2ccccc2N(c2ccc(-n3c4ccccc4c4ccccc43)cc2)c2ccccc21
tadf_883	2.856778801843318	Cc1ccccc1	O=C(c1ccc(-n2c3ccccc3c3cc(-c4ccccc4)ccc32)cc1)c1ccc(-n2c3ccccc3c3cc(-c4ccccc4)ccc32)cc1
tadf_884	2.863376443418014	Cc1ccccc1	O=C(c1ccc(-n2c3ccccc3c3cc(-c4ccc(-n5c6ccccc6c6ccccc65)cc4)ccc32)cc1)c1ccc(-n2c3ccccc3c3cc(-c4ccc(-n5c6ccccc6c6ccccc65)cc4)ccc32)cc1
tadf_885	2.525136456211813	Cc1ccccc1	c1ccc(-c2nc(-c3ccccc3)nc(-c3ccccc3-n3c4ccccc4c4c5c(ccc43)-c3ccccc3C53c4ccccc4-c4ccccc43)n2)cc1
tadf_886	2.62123044397463	Cc1ccccc1	c1ccc(-c2nc(-c3ccccc3)nc(-c3ccccc3-n3c4ccccc4c4cc5c(cc43)C3(c4ccccc4-c4ccccc43)c3ccccc3-5)n2)cc1
tadf_887	2.46489463220676	Cc1ccccc1	N#Cc1c(-c2ccc(N(c3ccccc3)c3ccccc3)cc2)cc(-c2ccc(N(c3ccccc3)c3ccccc3)cc2)c(C#N)c1-c1c(C#N)c(-c2ccc(N(c3ccccc3)c3ccccc3)cc2)cc(-c2ccc(N(c3ccccc3)c3ccccc3)cc2)c1C#N
tadf_888	2.348185606060606	Cc1ccccc1	N#Cc1c(-c2ccc(N(c3ccccc3)c3ccccc3)cc2)cc(-c2cc(-n3c4ccccc4c4ccccc43)cc(-n3c4ccccc4c4ccccc43)c2)c(C#N)c1-c1c(C#N)c(-c2ccc(N(c3ccccc3)c3ccccc3)cc2)cc(-c2cc(-n3c4ccccc4c4ccccc43)cc(-n3c4ccccc4c4ccccc43)c2)c1C#N
tadf_890	1.961775316455696	Cc1ccccc1	O=P(c1ccccc1)(c1ccccc1)c1ccc(-c2ccc(N(c3ccccc3)c3ccccc3)cc2)c2nc3c(nc12)c1sccc1c1ccsc13
tadf_891	2.83716704805492	Cc1ccccc1	c1ccc(N(c2ccccc2)c2ccc3c(c2)c2cc(N(c4ccccc4)c4ccccc4)ccc2n3-c2cc(-n3c4ccc(N(c5ccccc5)c5ccccc5)cc4c4cc(N(c5ccccc5)c5ccccc5)ccc43)ncn2)cc1
tadf_892	2.36160380952381	Cc1ccccc1	c1ccc(N(c2ccccc2)c2ccc3c(c2)c2cc(N(c4ccccc4)c4ccccc4)ccc2n3-c2ccc(-c3cc(-c4ccc(-n5c6ccc(N(c7ccccc7)c7ccccc7)cc6c6cc(N(c7ccccc7)c7ccccc7)ccc65)cc4)ncn3)cc2)cc1
tadf_893	2.339324528301887	Cc1ccccc1	CC1(C)c2ccccc2N(c2ccc(C(=O)c3ccncc3)cc2)c2ccccc21
tadf_894	2.435838899803537	Cc1ccccc1	O=C(c1ccncc1)c1ccc(N2c3ccccc3C(c3ccccc3)(c3ccccc3)c3ccccc32)cc1
tadf_895	2.556375257731959	C1CCOC1	Clc1nc(Cl)c(Cl)c(-n2c3ccccc3c3ccccc32)c1Cl
tadf_896	2.042573311367381	C1CCOC1	c1ccc(N(c2ccccc2)c2ccc(-c3ccc(-c4ccc(-c5ccc6c(c5)Oc5ccccc5N6c5ccccc5)cc4)c4nsnc34)cc2)cc1
tadf_897	2.370634799235182	CS(C)=O	CCn1c2ccc(C(=Cc3ccccc3)c3ccccc3)cc2c2cc(-c3ccc4c(c3)S(=O)(=O)c3ccccc3S4(=O)=O)ccc21
tadf_898	2.440633858267717	Cc1ccccc1	CC1(C)c2ccccc2N(c2ccc3c(=O)c4cccc(N5c6ccccc6C(C)(C)c6ccccc65)c4n(-c4ccc(C(F)(F)F)cc4)c3c2)c2ccccc21
tadf_899	2.910427230046948	Cc1ccccc1	N#Cc1c(-n2c3ccccc3c3ccccc32)c(-n2c3ccccc3c3ccccc32)c(F)c(-n2c3ccccc3c3ccccc32)c1-n1c2ccccc2c2ccccc21
tadf_900	1.958676145339653	Cc1ccccc1	Cc1cc2nc3c(nc2cc1-c1ccc(N(c2ccccc2)c2ccccc2)cc1)-c1ccc2c4c(ccc-3c14)C(=O)N(c1ccc(C(C)(C)C)cc1)C2=O
tadf_901	1.907449230769231	Cc1ccccc1	CC1(C)c2ccccc2N(c2ccc(-c3cc(-n4c5ccccc5c5ccccc54)cc(-n4c5ccccc5c5ccccc54)c3)c3nsnc23)c2ccccc21
tadf_903	2.393517374517375	Cc1ccccc1	N#Cc1ccc(-c2cc(C#N)cc(-c3ccc(C#N)cc3)c2N2c3ccccc3Oc3ccccc32)cc1
tadf_904	3.396827397260274	Cc1ccccc1	c1ccc2c(c1)Nc1ccccc1C21c2ccccc2-c2ccccc21
tadf_905	2.313138059701493	Cc1ccccc1	c1ccc(N(c2ccccc2)c2ccccc2-c2ccc3c(c2)c2ccccc2c2nc4cc(-c5cccnc5)c(-c5cccnc5)cc4nc32)cc1
tadf_906	2.695308695652174	Cc1ccccc1	CC1(C)c2ccccc2Nc2cccc(-c3ccc(-c4nnc(-c5ccc(-n6c7ccccc7c7ccccc76)cc5)o4)cc3)c21
tadf_907	2.460003968253968	Cc1ccccc1	CC1(C)c2ccccc2N(c2ccc(C(=O)c3ccc4c(c3)C3c5ccccc5C4c4ccccc43)cc2)c2ccccc21
tadf_908	2.296003703703704	Cc1ccccc1	O=C(c1ccc(N2c3ccccc3Oc3ccccc32)cc1)c1ccc2c(c1)C1c3ccccc3C2c2ccccc21
tadf_909	2.141350604490501	Cc1ccccc1	CC1(C)c2ccccc2N(c2ccc(Sc3ccc4c(c3)C(=O)c3ccccc3C4=O)cc2)c2ccccc21
tadf_910	2.300263450834879	ClCCl	O=C(c1ccc(-n2c3ccccc3c3cc(-c4ccc5c(c4)c4ccccc4n5-c4ccc(C(=O)c5ccc6sc7ccccc7c6c5)cc4)ccc32)cc1)c1ccc2sc3ccccc3c2c1
tadf_911	2.317461682242991	ClCCl	O=C(c1ccc(-n2c3ccccc3c3cc(-c4ccc5c(c4)c4ccccc4n5-c4ccc(C(=O)c5ccc6oc7ccccc7c6c5)cc4)ccc32)cc1)c1ccc2oc3ccccc3c2c1
tadf_913	2.588396659707725	C1CCOC1	O=C1c2ccccc2C2(c3ccccc31)c1ccccc1-n1c3ccccc3c3cccc2c31
tadf_914	2.375176245210728	C1CCOC1	O=C1c2ccccc2C2(c3ccccc31)c1ccccc1N1c3ccccc3Oc3cccc2c31
tadf_1000	2.317461682242991	ClCCl	CC(C)(C)c1ccc2c(c1)c1cc(C(C)(C)C)ccc1n2-c1c(-c2nnc(-c3ccc(C(F)(F)F)cc3)o2)c(-n2c3ccc(C(C)(C)C)cc3c3cc(C(C)(C)C)ccc32)c(-n2c3ccc(C(C)(C)C)cc3c3cc(C(C)(C)C)ccc32)c(-n2c3ccc(C(C)(C)C)cc3c3cc(C(C)(C)C)ccc32)c1-n1c2ccc(C(C)(C)C)cc2c2cc(C(C)(C)C)ccc21
tadf_1001	2.308830540037244	ClCCl	CC.CC(C)(C)c1ccc2c(c1)c1cc(C(C)(C)C)ccc1n2-c1c(-c2nnc(-c3cc(C(F)(F)F)cc(C(F)(F)F)c3)o2)c(-n2c3ccc(C(C)(C)C)cc3c3cc(C(C)(C)C)ccc32)c(-n2c3ccc(C(C)(C)C)cc3c3cc(C(C)(C)C)ccc32)c(-n2c3ccc(C(C)(C)C)cc3c3cc(C(C)(C)C)ccc32)c1-n1c2ccc(C(C)(C)C)cc2c2cc(C(C)(C)C)ccc21
tadf_1002	2.393517374517375	ClCCl	FC(F)(F)c1cc(-c2nnc(-c3c(-n4c5ccccc5c5ccccc54)c(-n4c5ccccc5c5ccccc54)c(-n4c5ccccc5c5ccccc54)c(-n4c5ccccc5c5ccccc54)c3-n3c4ccccc4c4ccccc43)o2)cc(C(F)(F)F)c1
tadf_1005	2.440633858267717	Cc1ccccc1	COC(=O)c1c(-n2c3ccc(C(C)(C)C)cc3c3cc(C(C)(C)C)ccc32)c(-n2c3ccc(C(C)(C)C)cc3c3cc(C(C)(C)C)ccc32)c(-n2c3ccc(C(C)(C)C)cc3c3cc(C(C)(C)C)ccc32)c(-n2c3ccc(C(C)(C)C)cc3c3cc(C(C)(C)C)ccc32)c1-n1c2ccc(C(C)(C)C)cc2c2cc(C(C)(C)C)ccc21
tadf_1006	2.296003703703704	Cc1ccccc1	COC(=O)c1c(-n2c3ccc(C(C)(C)C)cc3c3cc(C(C)(C)C)ccc32)c(C(=O)OC)c(-n2c3ccc(C(C)(C)C)cc3c3cc(C(C)(C)C)ccc32)c(-n2c3ccc(C(C)(C)C)cc3c3cc(C(C)(C)C)ccc32)c1-n1c2ccc(C(C)(C)C)cc2c2cc(C(C)(C)C)ccc21
tadf_1007	2.073314381270903	Cc1ccccc1	COC(=O)c1c(-n2c3ccc(C(C)(C)C)cc3c3cc(C(C)(C)C)ccc32)c(-n2c3ccc(C(C)(C)C)cc3c3cc(C(C)(C)C)ccc32)c(C(=O)OC)c(-n2c3ccc(C(C)(C)C)cc3c3cc(C(C)(C)C)ccc32)c1-n1c2ccc(C(C)(C)C)cc2c2cc(C(C)(C)C)ccc21
tadf_1008	2.938014218009479	Cc1ccccc1	COc1ccc(-c2c3ccccc3c(-c3ccc(-c4c5ccccc5c(-c5ccc(C#N)cc5)c5ccccc45)cc3)c3ccccc23)cc1
tadf_1009	2.545876796714579	Cc1ccccc1	Cc1ccc2c(c1)C(c1ccccc1)(c1ccccc1)c1cc(C)ccc1N2c1cc(C(C)C)c(B2c3ccccc3Nc3ccccc32)c(C(C)C)c1
tadf_1010	3.009325242718447	CCCCCC	Cc1cc(B(c2c(C(F)(F)F)cccc2C(F)(F)F)c2c(C(F)(F)F)cccc2C(F)(F)F)cc(C)c1-n1c2ccccc2c2ccccc21
tadf_1011	2.82424145785877	CCCCCC	COc1cc(OC)c(-c2c(C(F)(F)F)cc(B(c3c(C(F)(F)F)cccc3C(F)(F)F)c3c(C(F)(F)F)cccc3C(F)(F)F)cc2C(F)(F)F)c(OC)c1
tadf_1012	2.440633858267717	Cc1ccccc1	Cc1ccc(-c2ccc3c(c2)c2cccc4c2n3-c2ccccc2O4)c2c1-c1ccccc1C21c2ccccc2C(=O)c2ccccc21
tadf_1013	2.43106274509804	Cc1ccccc1	Cc1ccc(-c2ccc3c(c2)c2cccc4c2n3-c2ccccc2O4)c2c1Oc1ccccc1C21c2ccccc2C(=O)c2ccccc21
tadf_1014	2.460003968253968	Cc1ccccc1	CC1(C)c2ccccc2N(c2ccc(S(=O)(=O)c3ccccc3-c3ccccc3S(=O)(=O)c3ccc(N4c5ccccc5C(C)(C)c5ccccc54)cc3)cc2)c2ccccc21
tadf_1016	2.755204444444445	Cc1ccccc1	Cc1nc(C)c(C#N)c(-c2ccc(-n3c4ccccc4c4ccccc43)cc2)c1C#N
tadf_1017	2.610193684210527	Cc1ccccc1	Cc1nc(C)c(C#N)c(-c2ccc(-n3c4ccc(C(C)(C)C)cc4c4cc(C(C)(C)C)ccc43)cc2)c1C#N
tadf_1018	2.23394954954955	Cc1ccccc1	CC(C)(C)c1ccc2c(c1)c1cc(C(C)(C)C)ccc1n2-c1nc(-n2c3ccc(C#N)cc3c3cc(C#N)ccc32)c(C#N)c(-c2ccc(F)cc2)c1C#N
