# Supplementary material for: Machine-Learning Predictions of Photoluminescence in Molecules Exhibiting Thermally Activated Delayed Fluorescence with Implicit Experimental Validation
Source: J Chem Inf Model. 2026 May 13;66(10):5757–63. doi: 10.1021/acs.jcim.6c00425 (PMC13213825; doi:10.1021/acs.jcim.6c00425)
Supplement: Supplementary file 2 [file ci6c00425_si_002.zip › tadf-pl-datasets/tadf_train_corrected_for_annotation.xlsx]

## Sheet: 0_origin
_id	units	specifier	doi	solvent	standard_value	smiles	corrected	context						solutionkeywords
0	(10^-9.0) * Meter^(1.0)	λema	https://doi.org/10.1016/j.cej.2022.135775		638	N1=CC=C(C=C1)C=1C=C2N=C3C(=NC2=CC1C1=CC=NC=C1)C=1C=CC(=C2C=CC=C3C12)N1C2=CC=CC=C2OC=2C=CC=CC12	0	638 🙃🙃🙃🙃 pDPAPQ - PXZ 🙃🙃🙃🙃 λema [ nm ]; Summary of the photophysical properties of pDPAPQ-PXZ and pDPBPZ-PXZ.						toluene
1	(10^-9.0) * Meter^(1.0)	λema	https://doi.org/10.1016/j.cej.2022.135775		639	N1=CC=C(C=C1)C=1C=C2N=C3C4=C(C5=C(C3=NC2=CC1C1=CC=NC=C1)C=CC(=C5)N5C1=CC=CC=C1OC=1C=CC=CC51)C=CC=C4	0	639 🙃🙃🙃🙃 pDPBPZ - PXZ 🙃🙃🙃🙃 λema [ nm ]; Summary of the photophysical properties of pDPAPQ-PXZ and pDPBPZ-PXZ.						thf
2	(10^-9.0) * Meter^(1.0)	λem	https://doi.org/10.1016/j.dyepig.2023.111250		402	C1(=CC=CC=C1)C1=NC(=NC(=N1)C1=CC=CC=C1)C1=C(C=CC=C1)N1C2=CC=CC=C2C=2C=CC=CC12	0	402 🙃🙃🙃🙃 oCzTrz 🙃🙃🙃🙃 λem ( nm ) ; Wavelength of the singlet emission at the onset position .; Summary of the electrochemical and photophysical properties of oCzTrz and PhoCzTrz.						dcm
4	(10^-9.0) * Meter^(1.0)	λPL	https://doi.org/10.1016/j.jphotochem.2024.116046	toluene	440	C(C)(C)(C)C=1C=CC=2N(C3=CC=C(C=C3C2C1)C(C)(C)C)CCCCCCCCC1(C2=CC=CC=C2C=2C=CC(=CC12)C1=C2C=CC=CC2=C(C2=CC=CC=C12)C1=CC=C(C#N)C=C1)CCCCCCCCN1C2=CC=C(C=C2C=2C=C(C=CC12)C(C)(C)C)C(C)(C)C	0	440 / 449 🙃🙃🙃🙃 FAnCN 🙃🙃🙃🙃 λPL ( nm ) sola / filmb; The physical and photophysical data of the emitters.						dichloro
5	(10^-9.0) * Meter^(1.0)	λPL	https://doi.org/10.1016/j.jphotochem.2024.116046	toluene	424	C(C)(C)(C)C=1C=CC=2N(C3=CC=C(C=C3C2C1)C(C)(C)C)CCCCCCCCC1(C2=CC=CC=C2C=2C=CC(=CC12)C1=CC2=C3C=CC=CC3=C(C=C2C=2C=CC=CC12)C1=CC=C(C#N)C=C1)CCCCCCCCN1C2=CC=C(C=C2C=2C=C(C=CC12)C(C)(C)C)C(C)(C)C	0	424 / 439 🙃🙃🙃🙃 FCsCN 🙃🙃🙃🙃 λPL ( nm ) sola / filmb; The physical and photophysical data of the emitters.						ch2cl2
6	(10^-9.0) * Meter^(1.0)	λem	https://doi.org/10.1016/j.dyepig.2021.109649		536	CC1(C2=CC=CC=C2N(C=2C=CC=CC12)C1=CC=C(C=C1)C(=O)C1=CC=C(C=C1)SC1=CC=CC=C1)C	0	536 🙃🙃🙃🙃 PT - BZ - DMAC 🙃🙃🙃🙃 λem [ nm ] ; Absorption and PL peak wavelengths in dilute toluene solutions at RT .; Summary of physical parameters of PT-BZ-DMAC and PS-BZ-DMAC.						chloroform
7	(10^-9.0) * Meter^(1.0)	λem	https://doi.org/10.1016/j.dyepig.2021.109649		574	CC1(C2=CC=CC=C2N(C=2C=CC=CC12)C1=CC=C(C=C1)C(=O)C1=CC=C(C=C1)S(=O)(=O)C1=CC=CC=C1)C	0	574 🙃🙃🙃🙃 PS - BZ - DMAC 🙃🙃🙃🙃 λem [ nm ] ; Absorption and PL peak wavelengths in dilute toluene solutions at RT .; Summary of physical parameters of PT-BZ-DMAC and PS-BZ-DMAC.						cdcl3
8	(10^-9.0) * Meter^(1.0)	λPL	https://doi.org/10.1016/j.jlumin.2021.118683	toluene	654	C(C)(C)C1=C(C(=CC=C1)C(C)C)N1C(C2=CC(=CC=3C2=C(C1=O)C=C(C3)N3C=1C=CC=CC1C(C1=CC=CC=C31)(C)C)N3C=1C=CC=CC1C(C1=CC=CC=C31)(C)C)=O	0	654 / 646 / 618 Measured in toluene solutions ( 1 × 10−5 M ) . Measured in neat film . Measured in doped mCPCN film . 🙃🙃🙃🙃 2DN 🙃🙃🙃🙃 λPL [ nm ]; Summaries of physical data of 2DN and 2PN.						solution
9	(10^-9.0) * Meter^(1.0)	λPL	https://doi.org/10.1016/j.jlumin.2021.118683	toluene	755	C(C)(C)C1=C(C(=CC=C1)C(C)C)N1C(C2=CC(=CC=3C2=C(C1=O)C=C(C3)N3C1=CC=CC=C1OC=1C=CC=CC31)N3C1=CC=CC=C1OC=1C=CC=CC31)=O	0	755 / 725 / 650 Measured in toluene solutions ( 1 × 10−5 M ) . Measured in neat film . Measured in doped mCPCN film . 🙃🙃🙃🙃 2PN 🙃🙃🙃🙃 λPL [ nm ]; Summaries of physical data of 2DN and 2PN.						solvent
11	(10^-9.0) * Meter^(1.0)	PL	https://doi.org/10.1016/j.dyepig.2024.112417	toluene	440	C(C)(C)(C)C1=CC=C(C=C1)N(C1=CC=C(C=C1)C=1N(C(=C(N1)C#N)C#N)C)C1=CC=C(C=C1)C(C)(C)C	0	440 / 463 🙃🙃🙃🙃 DCI - TPA 🙃🙃🙃🙃 PL / PL ( nm ) ; Measured in toluene solution . ; Measured in neat films .; Photophysical, electrochemical and thermal properties of the compounds.						dissolve
13	(10^-9.0) * Meter^(1.0)	PL	https://doi.org/10.1016/j.dyepig.2024.112417	toluene	457	C(C)(C)(C)C1=CC=C(C=C1)N(C1=CC=C(C=C1)C1=NC2=C(N1C)C=C(C(=C2)C#N)C#N)C2=CC=C(C=C2)C(C)(C)C	0	457 / 460 🙃🙃🙃🙃 DCBI - TPA 🙃🙃🙃🙃 PL / PL ( nm ) ; Measured in toluene solution . ; Measured in neat films .; Photophysical, electrochemical and thermal properties of the compounds.						hexane
14	(10^-9.0) * Meter^(1.0)	λem	https://doi.org/10.1016/j.cej.2020.126173	toluene	479	C1(=CC=CC=C1)C1=NC(=NC(=N1)C1=CC=CC=C1)C1=C(C=CC=C1)N1C=2C=CC=CC2C=2C=CC3=C(C12)C1=CC=CC=C1C31C3=CC=CC=C3C=3C=CC=CC31	0	479 🙃🙃🙃🙃 SF34oTz 🙃🙃🙃🙃 λem ( nm ) c ; Emission peaks in toluene solution ( 1 * 10−5 M ) .; Thermal, electrochemical, and photophysical data of SFxoTzs.						tetrahydr
15	(10^-9.0) * Meter^(1.0)	λPL	https://doi.org/10.1016/j.orgel.2018.04.045	toluene	533	C1=CC=CC=2OC3=CC=CC=C3N(C12)C=1C=CC=2C3=C(C4=CC=C(C=C4C2C1)N1C2=CC=CC=C2OC=2C=CC=CC12)N=C(C(=N3)C#N)C#N	0	533 / 564 🙃🙃🙃🙃 PXZ - DCPP 🙃🙃🙃🙃 λPL ( nm ) soln / doped film ; Measured in dilute toluene solution and doped CBP film on quartz , respectively .; The thermal, electrochemical and photophysical properties of PXZ-DCPP and PTZ-DCPP.						chcl3
16	(10^-9.0) * Meter^(1.0)	λPL	https://doi.org/10.1016/j.orgel.2018.04.045	toluene	539	C1=CC=CC=2SC3=CC=CC=C3N(C12)C=1C=CC=2C3=C(C4=CC=C(C=C4C2C1)N1C2=CC=CC=C2SC=2C=CC=CC12)N=C(C(=N3)C#N)C#N	0	539 / 580 🙃🙃🙃🙃 PTZ - DCPP 🙃🙃🙃🙃 λPL ( nm ) soln / doped film ; Measured in dilute toluene solution and doped CBP film on quartz , respectively .; The thermal, electrochemical and photophysical properties of PXZ-DCPP and PTZ-DCPP.						dilute
17	(10^-9.0) * Meter^(1.0)	λPLc	https://doi.org/10.1016/j.cej.2020.127591		415	C1=CC=CC=2C=3C=CC4=C(C3N(C12)C1=NC=C(N=C1)N1C=2C=CC=CC2C=2C=CC3=C(C12)OC1=C3C=CC=C1)OC1=C4C=CC=C1	0	415 🙃🙃🙃🙃 BFCZPZ1 🙃🙃🙃🙃 λPLc [ nm ]; Physical properties of six materials.
18	(10^-9.0) * Meter^(1.0)	λPLc	https://doi.org/10.1016/j.cej.2020.127591		444	C1=C2C=3C4=C(C=CC3N(C2=CC=C1)C1=NC=C(N=C1)N1C2=CC=CC=C2C=2C3=C(C=CC12)C1=C(O3)C=CC=C1)C1=C(O4)C=CC=C1	0	444 🙃🙃🙃🙃 BFCZPZ2 🙃🙃🙃🙃 λPLc [ nm ]; Physical properties of six materials.
19	(10^-9.0) * Meter^(1.0)	λPLc	https://doi.org/10.1016/j.cej.2020.127591		444	C1=CC=CC2=C1C=1C(=CC=C3C4=CC=CC=C4N(C13)C1=NC=C(N=C1)N1C3=CC=CC=C3C3=CC=C4C(=C13)C1=C(O4)C=CC=C1)O2	0	444 🙃🙃🙃🙃 BFCZPZ3 🙃🙃🙃🙃 λPLc [ nm ]; Physical properties of six materials.
20	(10^-9.0) * Meter^(1.0)	λPLc	https://doi.org/10.1016/j.cej.2020.127591		456	C1=CC=CC=2C=3C=CC4=C(C3N(C12)C1=NC=C(N=C1)N1C=2C=CC=CC2C=2C=CC3=C(C12)SC1=C3C=CC=C1)SC1=C4C=CC=C1	0	456 🙃🙃🙃🙃 BTCZPZ1 🙃🙃🙃🙃 λPLc [ nm ]; Physical properties of six materials.
21	(10^-9.0) * Meter^(1.0)	λPLc	https://doi.org/10.1016/j.cej.2020.127591		444	C1=C2C=3C4=C(C=CC3N(C2=CC=C1)C1=NC=C(N=C1)N1C2=CC=CC=C2C=2C3=C(C=CC12)C1=C(S3)C=CC=C1)C1=C(S4)C=CC=C1	0	444 🙃🙃🙃🙃 BTCZPZ2 🙃🙃🙃🙃 λPLc [ nm ]; Physical properties of six materials.
22	(10^-9.0) * Meter^(1.0)	λPLc	https://doi.org/10.1016/j.cej.2020.127591		454	C1=CC(=CC=2C3=CC=CC=C3N(C12)C1=NC=C(N=C1)N1C2=CC=CC=C2C=2C=C(C=CC12)N1C2=CC=CC=C2C=2C=CC=CC12)N1C2=CC=CC=C2C=2C=CC=CC12	0	454 🙃🙃🙃🙃 CZ9CZPZ 🙃🙃🙃🙃 λPLc [ nm ]; Physical properties of six materials.
23	(10^-9.0) * Meter^(1.0)	λPL	https://doi.org/10.1016/j.cej.2020.127591		430	C1=CC=CC=2C=3C=CC4=C(C3N(C12)C1=NC=C(N=C1)N1C=2C=CC=CC2C=2C=CC3=C(C12)OC1=C3C=CC=C1)OC1=C4C=CC=C1	0	430 🙃🙃🙃🙃 BFCZPZ1 🙃🙃🙃🙃 λPL [ nm ]; Photophysical properties of six TADF materials in 7 wt% emitter: PPT doped films.
24	(10^-9.0) * Meter^(1.0)	λPL	https://doi.org/10.1016/j.cej.2020.127591		462	C1=C2C=3C4=C(C=CC3N(C2=CC=C1)C1=NC=C(N=C1)N1C2=CC=CC=C2C=2C3=C(C=CC12)C1=C(O3)C=CC=C1)C1=C(O4)C=CC=C1	0	462 🙃🙃🙃🙃 BFCZPZ2 🙃🙃🙃🙃 λPL [ nm ]; Photophysical properties of six TADF materials in 7 wt% emitter: PPT doped films.
25	(10^-9.0) * Meter^(1.0)	λPL	https://doi.org/10.1016/j.cej.2020.127591		458	C1=CC=CC2=C1C=1C(=CC=C3C4=CC=CC=C4N(C13)C1=NC=C(N=C1)N1C3=CC=CC=C3C3=CC=C4C(=C13)C1=C(O4)C=CC=C1)O2	0	458 🙃🙃🙃🙃 BFCZPZ3 🙃🙃🙃🙃 λPL [ nm ]; Photophysical properties of six TADF materials in 7 wt% emitter: PPT doped films.
26	(10^-9.0) * Meter^(1.0)	λPL	https://doi.org/10.1016/j.cej.2020.127591		477	C1=CC=CC=2C=3C=CC4=C(C3N(C12)C1=NC=C(N=C1)N1C=2C=CC=CC2C=2C=CC3=C(C12)SC1=C3C=CC=C1)SC1=C4C=CC=C1	0	477 🙃🙃🙃🙃 BTCZPZ1 🙃🙃🙃🙃 λPL [ nm ]; Photophysical properties of six TADF materials in 7 wt% emitter: PPT doped films.
27	(10^-9.0) * Meter^(1.0)	λPL	https://doi.org/10.1016/j.cej.2020.127591		462	C1=C2C=3C4=C(C=CC3N(C2=CC=C1)C1=NC=C(N=C1)N1C2=CC=CC=C2C=2C3=C(C=CC12)C1=C(S3)C=CC=C1)C1=C(S4)C=CC=C1	0	462 🙃🙃🙃🙃 BTCZPZ2 🙃🙃🙃🙃 λPL [ nm ]; Photophysical properties of six TADF materials in 7 wt% emitter: PPT doped films.
28	(10^-9.0) * Meter^(1.0)	λPL	https://doi.org/10.1016/j.cej.2020.127591		458	C1=CC(=CC=2C3=CC=CC=C3N(C12)C1=NC=C(N=C1)N1C2=CC=CC=C2C=2C=C(C=CC12)N1C2=CC=CC=C2C=2C=CC=CC12)N1C2=CC=CC=C2C=2C=CC=CC12	0	458 🙃🙃🙃🙃 CZ9CZPZ 🙃🙃🙃🙃 λPL [ nm ]; Photophysical properties of six TADF materials in 7 wt% emitter: PPT doped films.
29	(10^-9.0) * Meter^(1.0)	λem	https://doi.org/10.1016/j.dyepig.2019.107957	toluene	523	C1=CC(=CC2=C1C1=NC3=CC=C(C=C3N=C1C1=C2C=C(C=C1)C1=CC=C(N(C2=CC=CC=C2)C2=CC=CC=C2)C=C1)C1=CC=C(N(C2=CC=CC=C2)C2=CC=CC=C2)C=C1)C1=CC=C(N(C2=CC=CC=C2)C2=CC=CC=C2)C=C1	0	523 , 544 , 527 Measured in toluene at 300 K . Measured in thin films on quartz substrate at 300 K . Measured in doped films on quartz substrate at 300 K . 🙃🙃🙃🙃 DBP -3TPA 🙃🙃🙃🙃 λem [ nm ]; Thermal, photophysical, and electrochemical properties of these compounds.
30	(10^-9.0) * Meter^(1.0)	λem	https://doi.org/10.1016/j.dyepig.2019.107957	toluene	533	C1=CC(=CC2=C1C1=NC3=CC(=C(C=C3N=C1C1=C2C=C(C=C1)C1=CC=C(N(C2=CC=CC=C2)C2=CC=CC=C2)C=C1)C1=CC=C(N(C2=CC=CC=C2)C2=CC=CC=C2)C=C1)C1=CC=C(N(C2=CC=CC=C2)C2=CC=CC=C2)C=C1)C1=CC=C(N(C2=CC=CC=C2)C2=CC=CC=C2)C=C1	0	533 , 552 , 532 Measured in toluene at 300 K . Measured in thin films on quartz substrate at 300 K . Measured in doped films on quartz substrate at 300 K . 🙃🙃🙃🙃 DBP -4TPA 🙃🙃🙃🙃 λem [ nm ]; Thermal, photophysical, and electrochemical properties of these compounds.
31	(10^-9.0) * Meter^(1.0)	λem	https://doi.org/10.1016/j.dyepig.2019.107957	toluene	569	C1=CC(=CC2=C1C1=NC3=CC=C(C=C3N=C1C1=C2C=C(C=C1)C1=CC=C(N(C2=CC=C(C=C2)OC)C2=CC=C(C=C2)OC)C=C1)C1=CC=C(N(C2=CC=C(C=C2)OC)C2=CC=C(C=C2)OC)C=C1)C1=CC=C(N(C2=CC=C(C=C2)OC)C2=CC=C(C=C2)OC)C=C1	0	569 , 614 , 579 Measured in toluene at 300 K . Measured in thin films on quartz substrate at 300 K . Measured in doped films on quartz substrate at 300 K . 🙃🙃🙃🙃 DBP -3MOTPA 🙃🙃🙃🙃 λem [ nm ]; Thermal, photophysical, and electrochemical properties of these compounds.
32	(10^-9.0) * Meter^(1.0)	λem	https://doi.org/10.1016/j.dyepig.2019.107957	toluene	594	C1=CC(=CC2=C1C1=NC3=CC(=C(C=C3N=C1C1=C2C=C(C=C1)C1=CC=C(N(C2=CC=C(C=C2)OC)C2=CC=C(C=C2)OC)C=C1)C1=CC=C(N(C2=CC=C(C=C2)OC)C2=CC=C(C=C2)OC)C=C1)C1=CC=C(N(C2=CC=C(C=C2)OC)C2=CC=C(C=C2)OC)C=C1)C1=CC=C(N(C2=CC=C(C=C2)OC)C2=CC=C(C=C2)OC)C=C1	0	594 , 626 , 596 Measured in toluene at 300 K . Measured in thin films on quartz substrate at 300 K . Measured in doped films on quartz substrate at 300 K . 🙃🙃🙃🙃 DBP -4MOTPA 🙃🙃🙃🙃 λem [ nm ]; Thermal, photophysical, and electrochemical properties of these compounds.
34	(10^-9.0) * Meter^(1.0)	λems	https://doi.org/10.1016/j.orgel.2017.06.034	toluene	715	COC1=CC=C(C=C1)N(C1=CC=C(C=C1)C1=CC=2C(C3=CC=C(C=C3C(C2C=C1)=O)C1=CC=C(C=C1)N(C1=CC=C(C=C1)OC)C1=CC=C(C=C1)OC)=O)C1=CC=C(C=C1)OC	0	715 Measured in deposited films at 300 K . 🙃🙃🙃🙃 MPPA - Cz 🙃🙃🙃🙃 388 🙃🙃🙃🙃 345,379 , 487 🙃🙃🙃🙃 λems [ nm ]; Physical properties of MPPA, MPPA-Cz and MPPA-3Cz.
35	(10^-9.0) * Meter^(1.0)	λems	https://doi.org/10.1016/j.orgel.2017.06.034	toluene	667	COC1=CC=C(C=C1)N(C1=CC=C(C=C1)C1=CC=2C(C3=CC=C(C=C3C(C2C=C1)=O)C1=CC=C(C=C1)N(C1=CC=C(C=C1)OC)C1=CC=C(C=C1)OC)=O)C1=CC=C(C=C1)OC	0	667 Measured in toluene at 300 K . 🙃🙃🙃🙃 MPPA -3Cz 🙃🙃🙃🙃 427 🙃🙃🙃🙃 265,294,330 🙃🙃🙃🙃 λems [ nm ]; Physical properties of MPPA, MPPA-Cz and MPPA-3Cz.
36	(10^-9.0) * Meter^(1.0)	λems	https://doi.org/10.1016/j.orgel.2017.06.034	toluene	708	COC1=CC=C(C=C1)N(C1=CC=C(C=C1)C1=CC=2C(C3=CC=C(C=C3C(C2C=C1)=O)C1=CC=C(C=C1)N(C1=CC=C(C=C1)OC)C1=CC=C(C=C1)OC)=O)C1=CC=C(C=C1)OC	0	708 Measured in deposited films at 300 K . 🙃🙃🙃🙃 MPPA -3Cz 🙃🙃🙃🙃 427 🙃🙃🙃🙃 342,479,497 🙃🙃🙃🙃 λems [ nm ]; Physical properties of MPPA, MPPA-Cz and MPPA-3Cz.
39	(10^-9.0) * Meter^(1.0)	λem	https://doi.org/10.1016/j.dyepig.2023.111503	toluene	520	C1(=CC=CC=C1)N(C=1C=CC=2N(C3=CC=C(C=C3C2C1)N(C1=CC=CC=C1)C1=CC=CC=C1)C=1C=CC=2C(C3=CC=C(C=C3N(C2C1)C1=CC=CC=C1)N1C2=CC=C(C=C2C=2C=C(C=CC12)N(C1=CC=CC=C1)C1=CC=CC=C1)N(C1=CC=CC=C1)C1=CC=CC=C1)=O)C1=CC=CC=C1	0	520 / 535 🙃🙃🙃🙃 3,6 - DPCz - AD 🙃🙃🙃🙃 λem / λem [ nm ] ; Absorption and fluorescence peak wavelengths in toluene solutions at RT . ; Fluorescence wavelength in doped film in PPF .; The experimentally obtained basic parameters of,6-DPCz-AD.
40	(10^-9.0) * Meter^(1.0)	λem	https://doi.org/10.1016/j.cclet.2023.108385	water	515	C1(=CC=CC=C1)N(C1=CC=CC=C1)C1=CC=2C(C3=CC(=CC=C3C2C=C1)N(C1=CC=CC=C1)C1=CC=CC=C1)(C)C	0	515 🙃🙃🙃🙃 2 🙃🙃🙃🙃 λem ( nm ); A summary of properties of organic LPL materials.
41	(10^-9.0) * Meter^(1.0)	λem	https://doi.org/10.1016/j.cclet.2023.108385	water	530	C1(=CC=CC=C1)N(C1=CC=CC=C1)C1=CC=2C(C3=CC(=CC=C3C2C=C1)N(C1=CC=CC=C1)C1=CC=CC=C1)(C)C	0	530 🙃🙃🙃🙃 12 🙃🙃🙃🙃 λem ( nm ); A summary of properties of organic LPL materials.
42	(10^-9.0) * Meter^(1.0)	λem	https://doi.org/10.1016/j.dyepig.2020.108521	toluene	451	C1=CC=CC=2C3=CC=CC=C3N(C12)C1=CC=C(C=C1)C1=C(C(=NC(=C1C#N)C)C)C#N	0	451 / 445 🙃🙃🙃🙃 λem / ( nm ) Recorded in dilute toluene ( 10−5 M ) . Recorded in doped film ( 10 wt % in PPF ) . 🙃🙃🙃🙃 Me - Cz; Data of simulation, photophysical and electrochemical properties.
43	(10^-9.0) * Meter^(1.0)	λem	https://doi.org/10.1016/j.dyepig.2020.108521	toluene	509	COC=1C=CC=2N(C3=CC=CC=C3C2C1)C1=CC=C(C=C1)C1=C(C(=NC(=C1C#N)C)C)C#N	0	509 / 497 🙃🙃🙃🙃 λem / ( nm ) Recorded in dilute toluene ( 10−5 M ) . Recorded in doped film ( 10 wt % in PPF ) . 🙃🙃🙃🙃 Me - MOC; Data of simulation, photophysical and electrochemical properties.
44	(10^-9.0) * Meter^(1.0)	λem	https://doi.org/10.1016/j.dyepig.2020.108521	toluene	518	COC=1C=CC=2N(C3=CC=C(C=C3C2C1)OC)C1=CC=C(C=C1)C1=C(C(=NC(=C1C#N)C)C)C#N	0	518 / 516 🙃🙃🙃🙃 λem / ( nm ) Recorded in dilute toluene ( 10−5 M ) . Recorded in doped film ( 10 wt % in PPF ) . 🙃🙃🙃🙃 Me - DOC; Data of simulation, photophysical and electrochemical properties.
45	(10^-9.0) * Meter^(1.0)	λem	https://doi.org/10.1016/j.dyepig.2020.108521		496	COC=1C=CC=2N(C3=CC=CC=C3C2C1)C1=CC=C(C=C1)C1=C(C(=NC(=C1C#N)C)C)C#N	0	496 🙃🙃🙃🙃 Me - MOC 🙃🙃🙃🙃 λem ( nm ) ; electroluminescent peak ; Values at maximum / 100 / 1000 cd m−2 of; Performance of doping devices.
46	(10^-9.0) * Meter^(1.0)	λem	https://doi.org/10.1016/j.dyepig.2020.108521		516	COC=1C=CC=2N(C3=CC=C(C=C3C2C1)OC)C1=CC=C(C=C1)C1=C(C(=NC(=C1C#N)C)C)C#N	0	516 🙃🙃🙃🙃 Me - DOC 🙃🙃🙃🙃 λem ( nm ) ; electroluminescent peak ; Values at maximum / 100 / 1000 cd m−2 of; Performance of doping devices.
48	(10^-9.0) * Meter^(1.0)	λPL	https://doi.org/10.1016/j.jlumin.2021.118287	toluene	494	S(=O)(=O)(C1=CC=C(C=C1)N1C2=C(C=3C=CC=CC13)N(C=1C=CC=CC12)CC)C1=CC=C(C=C1)N1C2=C(C=3C=CC=CC13)N(C=1C=CC=CC12)CC	0	494 / 512 🙃🙃🙃🙃 DHID - DPS 🙃🙃🙃🙃 λPL ( nm ) sol / film ; Measured in toluene . ; Measured in solid thin film on fused silica substrates .; Photophysical and electrochemical data of DHID-DPS and DHID-DBS.
49	(10^-9.0) * Meter^(1.0)	λPL	https://doi.org/10.1016/j.jlumin.2021.118287	toluene	532	C(CCC)N1C2=C(C=3C=CC=CC13)N(C=1C=CC=CC12)C1=CC2=C(S(C3=C2C=C(C=C3)N3C=2C=CC=CC2C=2N(C=4C=CC=CC4C23)CCCC)(=O)=O)C=C1	0	532 / 530 🙃🙃🙃🙃 DHID - DBS 🙃🙃🙃🙃 λPL ( nm ) sol / film ; Measured in toluene . ; Measured in solid thin film on fused silica substrates .; Photophysical and electrochemical data of DHID-DPS and DHID-DBS.
50	(10^-9.0) * Meter^(1.0)	λem	https://doi.org/10.1016/j.dyepig.2024.112233	toluene	440	C(C)(C)(C)C=1C=CC=2N(C3=CC=C(C=C3C2C1)C(C)(C)C)C1=CC=C(C=C1)C1=NC(=NC(=N1)C1=CC=CC=C1)C1=CC=CC=C1	0	440 / 474 🙃🙃🙃🙃 BuCz - TRZ 🙃🙃🙃🙃 λem / [ nm ] ; Absorption and PL peak wavelengths in toluene solutions at room temperature . ; PL peak wavelengths in 20 wt % - doped DPEPO films at room temperature .; The experimentally determined physical parameters of BuCz-TRZ, CF3P-BuCz-TRZ, PhCz-TRZ and CF3P-PhCz-TRZ.
51	(10^-9.0) * Meter^(1.0)	λem	https://doi.org/10.1016/j.dyepig.2024.112233	toluene	438	C(C)(C)(C)C=1C=C(C=2N(C3=CC=C(C=C3C2C1)C(C)(C)C)C1=CC=C(C=C1)C1=NC(=NC(=N1)C1=CC=CC=C1)C1=CC=CC=C1)C1=C(C=CC=C1)C(F)(F)F	0	438 / 453 🙃🙃🙃🙃 CF3P - BuCz - TRZ 🙃🙃🙃🙃 λem / [ nm ] ; Absorption and PL peak wavelengths in toluene solutions at room temperature . ; PL peak wavelengths in 20 wt % - doped DPEPO films at room temperature .; The experimentally determined physical parameters of BuCz-TRZ, CF3P-BuCz-TRZ, PhCz-TRZ and CF3P-PhCz-TRZ.
52	(10^-9.0) * Meter^(1.0)	λem	https://doi.org/10.1016/j.dyepig.2024.112233	toluene	437	C1(=CC=CC=C1)C1=NC(=NC(=N1)C1=CC=CC=C1)C1=CC=C(C=C1)N1C2=CC=C(C=C2C=2C=C(C=C(C12)C1=C(C=CC=C1)C(F)(F)F)C1=CC=CC=C1)C1=CC=CC=C1	0	437 / 456 🙃🙃🙃🙃 CF3P - PhCz - TRZ 🙃🙃🙃🙃 λem / [ nm ] ; Absorption and PL peak wavelengths in toluene solutions at room temperature . ; PL peak wavelengths in 20 wt % - doped DPEPO films at room temperature .; The experimentally determined physical parameters of BuCz-TRZ, CF3P-BuCz-TRZ, PhCz-TRZ and CF3P-PhCz-TRZ.
53	(10^-9.0) * Meter^(1.0)	λPL	https://doi.org/10.1016/j.dyepig.2020.108744	toluene	561	C1=CC=CC=2OC3=CC=CC=C3N(C12)C1=CC=C(C(=O)C2=COC3=CC=CC=C3C2=O)C=C1	0	561 🙃🙃🙃🙃 BZC - PXZ 🙃🙃🙃🙃 λPL [ nm ] ; Measured in toluene at room temperature .; Photophysical and electrochemical properties of BZC-PXZ.
54	(10^-9.0) * Meter^(1.0)	λem	https://doi.org/10.1016/j.cej.2020.127748	DCM	439	C1=C(C=CC=2C3=CC=CC=C3C3(C12)C1=CC=CC=C1C=1C=CC=CC13)C1=C3C=CC=CC3=C(C3=CC=CC=C13)C1=CC=C(C#N)C=C1	0	439 / 451 🙃🙃🙃🙃 SBF - AnCN 🙃🙃🙃🙃 λem ( nm ) 🙃🙃🙃🙃 Solb ) / filmc ); Thermal, photophysical and electrochemical properties of SBF-AnCN, DPF-AnCN and DMF-AnCN.
55	(10^-9.0) * Meter^(1.0)	λem	https://doi.org/10.1016/j.cej.2020.127748	DCM	440	C1(=CC=CC=C1)C1(C2=CC=CC=C2C=2C=CC(=CC12)C1=C2C=CC=CC2=C(C2=CC=CC=C12)C1=CC=C(C#N)C=C1)C1=CC=CC=C1	0	440 / 450 🙃🙃🙃🙃 DPF - AnCN 🙃🙃🙃🙃 λem ( nm ) 🙃🙃🙃🙃 Solb ) / filmc ); Thermal, photophysical and electrochemical properties of SBF-AnCN, DPF-AnCN and DMF-AnCN.
56	(10^-9.0) * Meter^(1.0)	λem	https://doi.org/10.1016/j.cej.2020.127748	DCM	439	CC1(C2=CC=CC=C2C=2C=CC(=CC12)C1=C2C=CC=CC2=C(C2=CC=CC=C12)C1=CC=C(C#N)C=C1)C	0	439 / 451 🙃🙃🙃🙃 DMF - AnCN 🙃🙃🙃🙃 λem ( nm ) 🙃🙃🙃🙃 Solb ) / filmc ); Thermal, photophysical and electrochemical properties of SBF-AnCN, DPF-AnCN and DMF-AnCN.
57	(10^-9.0) * Meter^(1.0)	PL	https://doi.org/10.1016/j.cej.2022.141061	toluene	556	S1C=CC2=C1C1=NC3=CC(=C(C=C3N=C1C1=C2C=CS1)C1=CC=C(N(C2=CC=CC=C2)C2=CC=CC=C2)C=C1)C1=CC=C(N(C2=CC=CC=C2)C2=CC=CC=C2)C=C1	0	556 a 616b In toluene ( 10−5 mol / L ) ; b In neat film ; c Absolute PL quantum yield evaluated by using an integrating sphere ; d Estimated according to the 0 – 0 transition of fluorescence and phosphorescence spectra , respectively ; e TD - DFT calculated results ; f Calculated according the onset voltages of redox peaks with the equation of - ( Vonset + 4.78 ) eV . 🙃🙃🙃🙃 oDTPA - DTPZ 🙃🙃🙃🙃 PL ( …
58	(10^-9.0) * Meter^(1.0)	PL	https://doi.org/10.1016/j.cej.2022.141061	toluene	629	C1(=CC=CC=C1)N(C1=CC=C(C=C1)C1=C(C=C2N=C3C4=C(C5=C(C3=NC2=C1)SC=C5)C=CS4)P(C4=CC=CC=C4)(C4=CC=CC=C4)=O)C4=CC=CC=C4	0	629 a 671b In toluene ( 10−5 mol / L ) ; b In neat film ; c Absolute PL quantum yield evaluated by using an integrating sphere ; d Estimated according to the 0 – 0 transition of fluorescence and phosphorescence spectra , respectively ; e TD - DFT calculated results ; f Calculated according the onset voltages of redox peaks with the equation of - ( Vonset + 4.78 ) eV . 🙃🙃🙃🙃 oTPAPO - DTPZ 🙃🙃🙃🙃 PL (…
59	(10^-9.0) * Meter^(1.0)	PL	https://doi.org/10.1016/j.cej.2022.141061	toluene	639	S1C=CC2=C1C1=NC3=C(C=CC(=C3N=C1C1=C2C=CS1)C1=CC=C(N(C2=CC=CC=C2)C2=CC=CC=C2)C=C1)C1=CC=C(N(C2=CC=CC=C2)C2=CC=CC=C2)C=C1	0	639 a 675b In toluene ( 10−5 mol / L ) ; b In neat film ; c Absolute PL quantum yield evaluated by using an integrating sphere ; d Estimated according to the 0 – 0 transition of fluorescence and phosphorescence spectra , respectively ; e TD - DFT calculated results ; f Calculated according the onset voltages of redox peaks with the equation of - ( Vonset + 4.78 ) eV . 🙃🙃🙃🙃 pDTPA - DTPZ 🙃🙃🙃🙃 PL ( …
60	(10^-9.0) * Meter^(1.0)	λPL	https://doi.org/10.1016/j.jlumin.2021.118473	Toluene	392	C1(=CC=CC=C1)C=1C=CC=2N(C3=CC=C(C=C3C2C1)C1=CC=CC=C1)C1=NC=NC(=C1)N1C2=CC=C(C=C2C=2C=C(C=CC12)C1=CC=CC=C1)C1=CC=CC=C1	0	392 🙃🙃🙃🙃 pCbz - PYR 🙃🙃🙃🙃 Toluene 🙃🙃🙃🙃 λPL ( nm ) ; Peak wavelength of photoluminescence spectra .; Absorption and emission properties of carbazole–pyrimidine compounds.
61	(10^-9.0) * Meter^(1.0)	λem	https://doi.org/10.1016/j.dyepig.2022.110430	toluene	516	C(C)(C)(C)C1=NC(=NC(=N1)C(C)(C)C)C1=CC=C(C=C1)N1C2=CC=C(C=C2C=2C=C(C=CC12)N(C1=CC=CC=C1)C1=CC=CC=C1)N(C1=CC=CC=C1)C1=CC=CC=C1	0	516 / 508 🙃🙃🙃🙃 DTPTCzDP 🙃🙃🙃🙃 λem / λem [ nm ] ; Absorption and fluorescence peak wavelengths in toluene solutions at rt . ; Fluorescence wavelengths in doped film .; The experimentally obtained basic parameters of the compounds.
62	(10^-9.0) * Meter^(1.0)	λem	https://doi.org/10.1016/j.dyepig.2022.110430	toluene	590	C1(=CC=CC=C1)N(C=1C=CC=2N(C3=CC=C(C=C3C2C1)N(C1=CC=CC=C1)C1=CC=CC=C1)C1=C(C#N)C=C(C=C1)C1=NC(=NC(=N1)C(C)(C)C)C(C)(C)C)C1=CC=CC=C1	0	590 / 545 🙃🙃🙃🙃 DTPTCzDP - CN 🙃🙃🙃🙃 λem / λem [ nm ] ; Absorption and fluorescence peak wavelengths in toluene solutions at rt . ; Fluorescence wavelengths in doped film .; The experimentally obtained basic parameters of the compounds.
63	(10^-9.0) * Meter^(1.0)	λem	https://doi.org/10.1016/j.dyepig.2022.110430	toluene	550	C(C)(C)(C)C1=NC(=NC(=N1)C(C)(C)C)C=1C=CC(=NC1)N1C2=CC=C(C=C2C=2C=C(C=CC12)N(C1=CC=CC=C1)C1=CC=CC=C1)N(C1=CC=CC=C1)C1=CC=CC=C1	0	550 / 532 🙃🙃🙃🙃 DTPTCzDP - Py 🙃🙃🙃🙃 λem / λem [ nm ] ; Absorption and fluorescence peak wavelengths in toluene solutions at rt . ; Fluorescence wavelengths in doped film .; The experimentally obtained basic parameters of the compounds.
64	(10^-9.0) * Meter^(1.0)	λPL,max	https://doi.org/10.1016/j.dyepig.2016.10.029	THF	510	C1(=CC(=CC=C1)C(=O)C1=CC=C(C=C1)N(C1=CC=CC=C1)C1=CC=CC=C1)C(=O)C1=CC=C(C=C1)N(C1=CC=CC=C1)C1=CC=CC=C1	0	510 / 477 🙃🙃🙃🙃 m - DTPACO 🙃🙃🙃🙃 λPL , max [ nm ] ; Measured in THF solution and film after annealing at 80 °C .; Physical properties of m-DTPACO and p-DTPACO.
65	(10^-9.0) * Meter^(1.0)	λPL,max	https://doi.org/10.1016/j.dyepig.2016.10.029	THF	608	C1(=CC=C(C=C1)C(=O)C1=CC=C(C=C1)N(C1=CC=CC=C1)C1=CC=CC=C1)C(=O)C1=CC=C(C=C1)N(C1=CC=CC=C1)C1=CC=CC=C1	0	608 / 522 🙃🙃🙃🙃 p - DTPACO 🙃🙃🙃🙃 λPL , max [ nm ] ; Measured in THF solution and film after annealing at 80 °C .; Physical properties of m-DTPACO and p-DTPACO.
66	(10^-9.0) * Meter^(1.0)	λemb	https://doi.org/10.1016/j.dyepig.2018.09.072		459	C1=CC=CC=2C3=CC=CC=C3N(C12)C1=C(C=CC=C1)C1=NC(=NC(=N1)C1=CC=CC=C1)C1=CC=C(C=C1)C1=NC(=NC(=N1)C1=C(C=CC=C1)N1C2=CC=CC=C2C=2C=CC=CC12)C1=CC=CC=C1	0	459 🙃🙃🙃🙃 BTrzCz 🙃🙃🙃🙃 λemb ( nm ); The photophysical properties of the TADF emitters.
67	(10^-9.0) * Meter^(1.0)	λemb	https://doi.org/10.1016/j.dyepig.2018.09.072		477	C(C)(C)(C)C=1C=CC=2N(C3=CC=C(C=C3C2C1)C(C)(C)C)C1=C(C=CC=C1)C1=NC(=NC(=N1)C1=CC=CC=C1)C1=CC=C(C=C1)C1=NC(=NC(=N1)C1=C(C=CC=C1)N1C2=CC=C(C=C2C=2C=C(C=CC12)C(C)(C)C)C(C)(C)C)C1=CC=CC=C1	0	477 🙃🙃🙃🙃 BTrztCz 🙃🙃🙃🙃 λemb ( nm ); The photophysical properties of the TADF emitters.
68	(10^-9.0) * Meter^(1.0)	λPL	https://doi.org/10.1016/j.jlumin.2022.118926	toluene	407	C1=CC=CC=2C3=CC=CC=C3N(C12)C1=CC(=C(C=C1)C1=CC2=C3C=CC=CC3=C(C=C2C=2C=CC=CC12)C1=CC=C(C#N)C=C1)C	0	407 / 431 🙃🙃🙃🙃 CCsCN 🙃🙃🙃🙃 λPL ( nm ) sol / film ; Measured in diluted toluene ( 1 × 10−5 M ) . ; Measured as neat film coated on fused silica substrates .; Key photophysical and electrochemical data of CCsCN and CTpCN.
69	(10^-9.0) * Meter^(1.0)	λems	https://doi.org/10.1016/j.dyepig.2018.02.018		559	C(C)(C)(C)C=1C=CC=2N(C3=CC=C(C=C3C2C1)C(C)(C)C)C1=CC=2C(C3=CC(=CC=C3N(C2C=C1)C1=CC2=C(S(C3=C2C=C(C=C3)N3C=2C=CC(=CC2C(C2=CC(=CC=C32)N3C2=CC=C(C=C2C=2C=C(C=CC32)C(C)(C)C)C(C)(C)C)(C)C)N3C2=CC=C(C=C2C=2C=C(C=CC32)C(C)(C)C)C(C)(C)C)(=O)=O)C=C1)N1C3=CC=C(C=C3C=3C=C(C=CC13)C(C)(C)C)C(C)(C)C)(C)C	0	559 🙃🙃🙃🙃 1CzAcDBTO 🙃🙃🙃🙃 λems [ nm ] ; Measured in neat film .; The thermal, photophysical and electrochemical data of 1CzAcDBTO and 2CzAcDBTO.
70	(10^-9.0) * Meter^(1.0)	λems	https://doi.org/10.1016/j.dyepig.2018.02.018		540	CC1(C2=CC(=CC=C2N(C=2C=CC(=CC12)N1C2=CC=C(C=C2C=2C=C(C=CC12)N1C2=CC=C(C=C2C=2C=C(C=CC12)C(C)(C)C)C(C)(C)C)N1C2=CC=C(C=C2C=2C=C(C=CC12)C(C)(C)C)C(C)(C)C)C1=CC2=C(S(C3=C2C=C(C=C3)N3C=2C=CC(=CC2C(C2=CC(=CC=C32)N3C2=CC=C(C=C2C=2C=C(C=CC32)N3C2=CC=C(C=C2C=2C=C(C=CC32)C(C)(C)C)C(C)(C)C)N3C2=CC=C(C=C2C=2C=C(C=CC32)C(C)(C)C)C(C)(C)C)(C)C)N3C2=CC=C(C=C2C=2C=C(C=CC32)N3C2=CC=C(C=C2C=2C=C(C=CC32)C(C)(C)C)C(…	0	540 🙃🙃🙃🙃 2CzAcDBTO 🙃🙃🙃🙃 λems [ nm ] ; Measured in neat film .; The thermal, photophysical and electrochemical data of 1CzAcDBTO and 2CzAcDBTO.
71	(10^-9.0) * Meter^(1.0)	PL	https://doi.org/10.1016/j.orgel.2022.106450	toluene	389	C1=CC=CC=2C3=CC=CC=C3N(C12)C1=C(C=CC=C1)C1=C(C=CC=C1)N1C2=CC=CC=C2C=2C=CC=CC12	0	389 🙃🙃🙃🙃 oCBP 🙃🙃🙃🙃 PL ( nm ) ( ) ; Wavelength of PL Max .; Photophysical and electrochemical properties of oCBP, 2N-oCBP, 4N-oCBP, and TCZ-Trz.
72	(10^-9.0) * Meter^(1.0)	PL	https://doi.org/10.1016/j.orgel.2022.106450	toluene	403	C1=CC=CC=2C3=CC=CC=C3N(C12)C1=C(C=CC=C1)C=1C=NC=CC1N1C2=CC=CC=C2C=2C=CC=CC12	0	403 🙃🙃🙃🙃 4N - oCBP 🙃🙃🙃🙃 PL ( nm ) ( ) ; Wavelength of PL Max .; Photophysical and electrochemical properties of oCBP, 2N-oCBP, 4N-oCBP, and TCZ-Trz.
73	(10^-9.0) * Meter^(1.0)	PL	https://doi.org/10.1016/j.orgel.2022.106450	toluene	467	C1=CC=CC=2C3=CC=CC=C3N(C12)C1=C(C=CC=C1)C1=NC(=NC(=N1)C1=C(C=CC=C1)N1C2=CC=CC=C2C=2C=CC=CC12)C1=C(C=CC=C1)N1C2=CC=CC=C2C=2C=CC=CC12	0	467 🙃🙃🙃🙃 TCz - Trz 🙃🙃🙃🙃 PL ( nm ) ( ) ; Wavelength of PL Max .; Photophysical and electrochemical properties of oCBP, 2N-oCBP, 4N-oCBP, and TCZ-Trz.
74	(10^-9.0) * Meter^(1.0)	λem	https://doi.org/10.1016/j.cej.2021.129097		404	C(C)(C)(C)C=1C=CC=2N(C3=CC=C(C=C3C2C1)C(C)(C)C)C1=C(C#N)C=CC=C1	0	404 🙃🙃🙃🙃 CzBN 🙃🙃🙃🙃 λem ( nm ) , ( film ) b; Photophysical, electrochemical and thermal properties of the compounds.
75	(10^-9.0) * Meter^(1.0)	λem	https://doi.org/10.1016/j.cej.2021.129097		430	C(C)(C)(C)C=1C=CC=2N(C3=CC=C(C=C3C2C1)C(C)(C)C)C1=C(C#N)C(=CC=C1)N1C2=CC=C(C=C2C=2C=C(C=CC12)C(C)(C)C)C(C)(C)C	0	430 🙃🙃🙃🙃 2CzBN 🙃🙃🙃🙃 λem ( nm ) , ( film ) b; Photophysical, electrochemical and thermal properties of the compounds.
76	(10^-9.0) * Meter^(1.0)	λem	https://doi.org/10.1016/j.cej.2021.129097		454	C(C)(C)(C)C=1C=CC=2N(C3=CC=C(C=C3C2C1)C(C)(C)C)C1=C(C=CC(=C1C#N)N1C2=CC=C(C=C2C=2C=C(C=CC12)C(C)(C)C)C(C)(C)C)C1=C(C(=CC=C1)C#N)N1C2=CC=C(C=C2C=2C=C(C=CC12)C(C)(C)C)C(C)(C)C	0	454 🙃🙃🙃🙃 3Cz2BN 🙃🙃🙃🙃 λem ( nm ) , ( film ) b; Photophysical, electrochemical and thermal properties of the compounds.
77	(10^-9.0) * Meter^(1.0)	λPL	https://doi.org/10.1016/j.dyepig.2017.03.032	THF	425	C1(=CC=CC2=CC=CC=C12)C1=NC2=C(N1C1=CC=CC=C1)C1=CC=CC=C1C=1C=CC=CC12	0	425 🙃🙃🙃🙃 1 🙃🙃🙃🙃 λPL ( nm ) ; Emission peak in neat film .; Key physical properties of 1−3.
78	(10^-9.0) * Meter^(1.0)	λPL	https://doi.org/10.1016/j.dyepig.2017.03.032	THF	446	C1(=CC=CC2=CC=CC=C12)C1=NC2=C(N1C1=CC=CC=C1)C1=CC=CC=C1C=1C=CC=CC12	0	446 🙃🙃🙃🙃 2 🙃🙃🙃🙃 λPL ( nm ) ; Emission peak in neat film .; Key physical properties of 1−3.
79	(10^-9.0) * Meter^(1.0)	PL	https://doi.org/10.1016/j.dyepig.2024.112118	Toluene	371	C1=C(C=CC=2SC3=C(C21)C=CC=C3)N3C2=CC=CC=C2C=2C=CC=CC32	0	371 🙃🙃🙃🙃 Cz - DBT 🙃🙃🙃🙃 PL ( nm ) 🙃🙃🙃🙃 Sol . ; Toluene .; Photophysical and electrochemical properties of host materials Cz-DBT, AdCz-DBT, and tPDBA.
80	(10^-9.0) * Meter^(1.0)	PL	https://doi.org/10.1016/j.dyepig.2024.112118	Toluene	376	C1=C(C=CC=2SC3=C(C21)C=CC=C3)N3C2=CC=CC=C2C=2C=CC=CC32	0	376 🙃🙃🙃🙃 Cz - DBT 🙃🙃🙃🙃 PL ( nm ) 🙃🙃🙃🙃 film; Photophysical and electrochemical properties of host materials Cz-DBT, AdCz-DBT, and tPDBA.
81	(10^-9.0) * Meter^(1.0)	PL	https://doi.org/10.1016/j.dyepig.2024.112118	Toluene	371	C12(CC3CC(CC(C1)C3)C2)C=2C=CC=3N(C1=CC=CC=C1C3C2)C2=CC3=C(SC1=C3C=CC=C1)C=C2	0	371 🙃🙃🙃🙃 AdCz - DBT 🙃🙃🙃🙃 PL ( nm ) 🙃🙃🙃🙃 Sol . ; Toluene .; Photophysical and electrochemical properties of host materials Cz-DBT, AdCz-DBT, and tPDBA.
82	(10^-9.0) * Meter^(1.0)	PL	https://doi.org/10.1016/j.dyepig.2024.112118	Toluene	375	C12(CC3CC(CC(C1)C3)C2)C=2C=CC=3N(C1=CC=CC=C1C3C2)C2=CC3=C(SC1=C3C=CC=C1)C=C2	0	375 🙃🙃🙃🙃 AdCz - DBT 🙃🙃🙃🙃 PL ( nm ) 🙃🙃🙃🙃 film; Photophysical and electrochemical properties of host materials Cz-DBT, AdCz-DBT, and tPDBA.
83	(10^-9.0) * Meter^(1.0)	PL	https://doi.org/10.1016/j.dyepig.2024.112118	Toluene	404	C(C)(C)(C)C1=CC=C(C=C1)C=1C=C2OC=3C=CC=CC3B3C2=C(C1)OC=1C=CC=CC13	0	404 🙃🙃🙃🙃 tPDBA 🙃🙃🙃🙃 PL ( nm ) 🙃🙃🙃🙃 Sol . ; Toluene .; Photophysical and electrochemical properties of host materials Cz-DBT, AdCz-DBT, and tPDBA.
84	(10^-9.0) * Meter^(1.0)	PL	https://doi.org/10.1016/j.dyepig.2024.112118	Toluene	413	C(C)(C)(C)C1=CC=C(C=C1)C=1C=C2OC=3C=CC=CC3B3C2=C(C1)OC=1C=CC=CC13	0	413 🙃🙃🙃🙃 tPDBA 🙃🙃🙃🙃 PL ( nm ) 🙃🙃🙃🙃 film; Photophysical and electrochemical properties of host materials Cz-DBT, AdCz-DBT, and tPDBA.
85	(10^-9.0) * Meter^(1.0)	PL	https://doi.org/10.1016/j.dyepig.2024.112118	Toluene	445	C1=C(C=CC=2SC3=C(C21)C=CC=C3)N3C2=CC=CC=C2C=2C=CC=CC32	0	445 🙃🙃🙃🙃 Cz - DBT : tPDBA 🙃🙃🙃🙃 PL ( nm ) 🙃🙃🙃🙃 film; Photophysical and electrochemical properties of host materials Cz-DBT, AdCz-DBT, and tPDBA.
86	(10^-9.0) * Meter^(1.0)	PL	https://doi.org/10.1016/j.dyepig.2024.112118	Toluene	447	C12(CC3CC(CC(C1)C3)C2)C=2C=CC=3N(C1=CC=CC=C1C3C2)C2=CC3=C(SC1=C3C=CC=C1)C=C2	0	447 🙃🙃🙃🙃 AdCz - DBT : tPDBA 🙃🙃🙃🙃 PL ( nm ) 🙃🙃🙃🙃 film; Photophysical and electrochemical properties of host materials Cz-DBT, AdCz-DBT, and tPDBA.
87	(10^-9.0) * Meter^(1.0)	λem	https://doi.org/10.1016/j.cej.2021.131510		592	C1(=CC=CC=C1)N(C1=CC=C(C=C1)C=1C(=CC=2N=C3C(=NC2C1)C1=CC=CC=C1C3=O)C3=CC=C(C=C3)N(C3=CC=CC=C3)C3=CC=CC=C3)C3=CC=CC=C3	0	592 🙃🙃🙃🙃 1 % IQ - oTPA 🙃🙃🙃🙃 λem [ nm ] b ; At the current density of 1 mA cm−2 .; EL performance of the investigated emitters with CBP as host.
88	(10^-9.0) * Meter^(1.0)	λem	https://doi.org/10.1016/j.cej.2021.131510		604	C1(=CC=CC=C1)N(C1=CC=C(C=C1)C=1C(=CC=2N=C3C(=NC2C1)C1=CC=CC=C1C3=O)C3=CC=C(C=C3)N(C3=CC=CC=C3)C3=CC=CC=C3)C3=CC=CC=C3	0	604 🙃🙃🙃🙃 3 % IQ - oTPA 🙃🙃🙃🙃 λem [ nm ] b ; At the current density of 1 mA cm−2 .; EL performance of the investigated emitters with CBP as host.
89	(10^-9.0) * Meter^(1.0)	λem	https://doi.org/10.1016/j.cej.2021.131510		630	C1(=CC=CC=C1)N(C1=CC=C(C=C1)C1=CC=C(C=2N=C3C(=NC12)C1=CC=CC=C1C3=O)C3=CC=C(C=C3)N(C3=CC=CC=C3)C3=CC=CC=C3)C3=CC=CC=C3	0	630 🙃🙃🙃🙃 1 % IQ - pTPA 🙃🙃🙃🙃 λem [ nm ] b ; At the current density of 1 mA cm−2 .; EL performance of the investigated emitters with CBP as host.
90	(10^-9.0) * Meter^(1.0)	λem	https://doi.org/10.1016/j.cej.2021.131510		642	C1(=CC=CC=C1)N(C1=CC=C(C=C1)C1=CC=C(C=2N=C3C(=NC12)C1=CC=CC=C1C3=O)C3=CC=C(C=C3)N(C3=CC=CC=C3)C3=CC=CC=C3)C3=CC=CC=C3	0	642 🙃🙃🙃🙃 3 % IQ - pTPA 🙃🙃🙃🙃 λem [ nm ] b ; At the current density of 1 mA cm−2 .; EL performance of the investigated emitters with CBP as host.
91	(10^-9.0) * Meter^(1.0)	λema	https://doi.org/10.1016/j.cej.2023.146326		500	C1=CC=CC=2C3=CC=CC=C3N(C12)C=1C=C(C=C(C1)N1C2=CC=CC=C2C=2C=CC=CC12)S(=O)(=O)C=1C=C(C=C(C1)N1C=2C=CC=CC2C(C2=CC=CC=C12)(C)C)N1C=2C=CC=CC2C(C2=CC=CC=C12)(C)C	0	500 🙃🙃🙃🙃 BCZ - DPS - BAD 🙃🙃🙃🙃 λema ( nm ); Steady-state photophysical properties of BCZ-DPS-BAD.
92	(10^-9.0) * Meter^(1.0)	λemb	https://doi.org/10.1016/j.cej.2023.146326		516	C1=CC=CC=2C3=CC=CC=C3N(C12)C=1C=C(C=C(C1)N1C2=CC=CC=C2C=2C=CC=CC12)S(=O)(=O)C=1C=C(C=C(C1)N1C=2C=CC=CC2C(C2=CC=CC=C12)(C)C)N1C=2C=CC=CC2C(C2=CC=CC=C12)(C)C	0	516 🙃🙃🙃🙃 BCZ - DPS - BAD 🙃🙃🙃🙃 λemb ( nm ); Steady-state photophysical properties of BCZ-DPS-BAD.
93	(10^-9.0) * Meter^(1.0)	λPL	https://doi.org/10.1016/j.dyepig.2022.110634	toluene	516	C1=CC=CC=2C3=CC=CC=C3N(C12)C=1C=C2N=C3C4=C(C5=C(C3=NC2=CC1N1C2=CC=CC=C2C=2C=CC=CC12)C=CC=N5)N=CC=C4	0	516 🙃🙃🙃🙃 DCz - DPPZ 🙃🙃🙃🙃 λPL ( nm ) ; Measured in dilute toluene solution .; The thermal, electrochemical and photophysical properties of DCz-DPPZ and DDPhCz-DPPZ.
94	(10^-9.0) * Meter^(1.0)	λPL	https://doi.org/10.1016/j.dyepig.2022.110634	toluene	555	C1=CC=CC=2C3=CC=CC=C3N(C12)C=1C=C2N=C3C4=C(C5=C(C3=NC2=CC1N1C2=CC=CC=C2C=2C=CC=CC12)C=CC=N5)N=CC=C4	0	555 🙃🙃🙃🙃 DCz - DPPZ 🙃🙃🙃🙃 λPL ( nm ) ; Measured in 10 wt % emitter : CBP doped film .; The thermal, electrochemical and photophysical properties of DCz-DPPZ and DDPhCz-DPPZ.
95	(10^-9.0) * Meter^(1.0)	λPL	https://doi.org/10.1016/j.dyepig.2022.110634	toluene	555	C1(=CC=CC=C1)C=1C=CC=2N(C3=CC=C(C=C3C2C1)C1=CC=CC=C1)C=1C=C2N=C3C4=C(C5=C(C3=NC2=CC1N1C2=CC=C(C=C2C=2C=C(C=CC12)C1=CC=CC=C1)C1=CC=CC=C1)C=CC=N5)N=CC=C4	0	555 🙃🙃🙃🙃 DDPhCz - DPPZ 🙃🙃🙃🙃 λPL ( nm ) ; Measured in dilute toluene solution .; The thermal, electrochemical and photophysical properties of DCz-DPPZ and DDPhCz-DPPZ.
96	(10^-9.0) * Meter^(1.0)	λPL	https://doi.org/10.1016/j.dyepig.2022.110634	toluene	566	C1(=CC=CC=C1)C=1C=CC=2N(C3=CC=C(C=C3C2C1)C1=CC=CC=C1)C=1C=C2N=C3C4=C(C5=C(C3=NC2=CC1N1C2=CC=C(C=C2C=2C=C(C=CC12)C1=CC=CC=C1)C1=CC=CC=C1)C=CC=N5)N=CC=C4	0	566 🙃🙃🙃🙃 DDPhCz - DPPZ 🙃🙃🙃🙃 λPL ( nm ) ; Measured in 10 wt % emitter : CBP doped film .; The thermal, electrochemical and photophysical properties of DCz-DPPZ and DDPhCz-DPPZ.
97	(10^-9.0) * Meter^(1.0)	λem	https://doi.org/10.1016/j.dyepig.2016.12.037	toluene	487	C1(=CC=CC=C1)N1C2=CC=CC=C2C=2C=C(C=CC12)C1=CC=2S(C3=CC=CC=C3S(C2C=C1)(=O)=O)(=O)=O	0	487 🙃🙃🙃🙃 PhCzDSO2 🙃🙃🙃🙃 λem [ nm ] ; Measured in thin film .; Thermal, photophysical, and electrochemical properties of these compounds.
98	(10^-9.0) * Meter^(1.0)	λem	https://doi.org/10.1016/j.dyepig.2016.12.037	toluene	501	C1=CC=CC=2C3=CC=CC=C3N(C12)C1=CC=C(C=C1)C1=CC=2S(C3=CC=CC=C3S(C2C=C1)(=O)=O)(=O)=O	0	501 🙃🙃🙃🙃 CzPhDSO2 🙃🙃🙃🙃 λem [ nm ] ; Measured in thin film .; Thermal, photophysical, and electrochemical properties of these compounds.
99	(10^-9.0) * Meter^(1.0)	λem	https://doi.org/10.1016/j.dyepig.2016.12.037	toluene	558	C1(=CC=CC=C1)N(C1=CC=C(C=C1)C1=CC=2S(C3=CC=CC=C3S(C2C=C1)(=O)=O)(=O)=O)C1=CC=CC=C1	0	558 🙃🙃🙃🙃 TPADSO2 🙃🙃🙃🙃 λem [ nm ] ; Measured in thin film .; Thermal, photophysical, and electrochemical properties of these compounds.
100	(10^-9.0) * Meter^(1.0)	λem	https://doi.org/10.1016/j.dyepig.2016.12.037	toluene	610	COC1=CC=C(C=C1)N(C1=CC=C(C=C1)C1=CC=2S(C3=CC=CC=C3S(C2C=C1)(=O)=O)(=O)=O)C1=CC=C(C=C1)OC	0	610 🙃🙃🙃🙃 MOTPADSO2 🙃🙃🙃🙃 λem [ nm ] ; Measured in thin film .; Thermal, photophysical, and electrochemical properties of these compounds.
101	(10^-9.0) * Meter^(1.0)	λFl,max	https://doi.org/10.1016/j.dyepig.2017.02.035	toluene	603	C1(=CC=CC=C1)C1=NC2=C(C=CC(=C2N=C1C1=CC=CC=C1)N1C=2C=CC=CC2C(C2=CC=CC=C12)(C)C)N1C=2C=CC=CC2C(C2=CC=CC=C12)(C)C	0	603 🙃🙃🙃🙃 BDQDMAC 🙃🙃🙃🙃 λFl , max [ nm ] ; Measured in film .; Thermal, photophysical, and electrochemical data of all compounds.
103	(10^-9.0) * Meter^(1.0)	λFl,max	https://doi.org/10.1016/j.dyepig.2017.02.035	toluene	537	C1(=CC=CC=C1)C1=NC2=C(C=CC(=C2N=C1C1=CC=CC=C1)N1C2=CC=CC=C2C=2C=CC=CC12)N1C2=CC=CC=C2C=2C=CC=CC12	0	537 🙃🙃🙃🙃 BDQCz 🙃🙃🙃🙃 λFl , max [ nm ] ; Measured in film .; Thermal, photophysical, and electrochemical data of all compounds.
104	(10^-9.0) * Meter^(1.0)	λFl,max	https://doi.org/10.1016/j.dyepig.2017.02.035	toluene	502	C1(=CC=CC=C1)C1=NC2=C(C=CC(=C2N=C1C1=CC=CC=C1)C1=CC=C(C=C1)N1C2=CC=CC=C2C=2C=CC=CC12)C1=CC=C(C=C1)N1C2=CC=CC=C2C=2C=CC=CC12	0	502 🙃🙃🙃🙃 BDQPCz 🙃🙃🙃🙃 λFl , max [ nm ] ; Measured in film .; Thermal, photophysical, and electrochemical data of all compounds.
105	(10^-9.0) * Meter^(1.0)	λem	https://doi.org/10.1016/j.cej.2021.133221	toluene	454	C(C)(C)(C)C=1C=CC=2N(C=3C=C(C=C4N(C=5C=CC(=CC5B(C34)C2C1)C(C)(C)C)C1=CC=C(C=C1)C(C)(C)C)N1C=2C=CC=CC2C(C2=CC=CC=C12)(C1=CC=CC=C1)C1=CC=CC=C1)C1=CC=C(C=C1)C(C)(C)C	0	454 / 460 🙃🙃🙃🙃 tDPAC - BN 🙃🙃🙃🙃 λem ( nm ) solution b / film c ; The peak wavelength of the lowest - energy absorption band and the peak wavelength of the PL spectrum in toluene . ; The PL peak wavelength of 1 wt % emitter : 30 wt % DMAC - DPS : DPEPO film .; Photophysical, electrochemical, and thermal analysis data of tDPAC-BN and tDMAC-BN.
106	(10^-9.0) * Meter^(1.0)	λem	https://doi.org/10.1016/j.cej.2021.133221	toluene	468	C(C)(C)(C)C=1C=CC2=C(B3C=4C=CC=C5C(C6=C(N(C=7C=C(C=C(N2C2=CC=C(C=C2)C(C)(C)C)C37)N(C3=CC=C(C=C3)C(C)(C)C)C3=CC=C(C=C3)C(C)(C)C)C54)C=CC=C6)(C)C)C1	0	468 / 475 🙃🙃🙃🙃 tDMAC - BN 🙃🙃🙃🙃 λem ( nm ) solution b / film c ; The peak wavelength of the lowest - energy absorption band and the peak wavelength of the PL spectrum in toluene . ; The PL peak wavelength of 1 wt % emitter : 30 wt % DMAC - DPS : DPEPO film .; Photophysical, electrochemical, and thermal analysis data of tDPAC-BN and tDMAC-BN.
107	(10^-9.0) * Meter^(1.0)	λem	https://doi.org/10.1016/j.orgel.2018.03.027	CH2Cl2	491	C1=CC=CC=2C3=CC=CC=C3N(C12)C1=NC(=C(C(=C1N1C2=CC=CC=C2C=2C=CC=CC12)C1=CC=C(C#N)C=C1)N1C2=CC=CC=C2C=2C=CC=CC12)N1C2=CC=CC=C2C=2C=CC=CC12	0	491 🙃🙃🙃🙃 4CzCNPhPy 🙃🙃🙃🙃 λem [ nm ] ; Measured in CH2Cl2 solution at room temperature .; Physical properties of 4CzCNPy and 4CzCNPhPy.
108	(10^-9.0) * Meter^(1.0)	λem	https://doi.org/10.1016/j.orgel.2018.03.027	CH2Cl2	497	C1=CC=CC=2C3=CC=CC=C3N(C12)C1=NC(=C(C(=C1N1C2=CC=CC=C2C=2C=CC=CC12)C1=CC=C(C#N)C=C1)N1C2=CC=CC=C2C=2C=CC=CC12)N1C2=CC=CC=C2C=2C=CC=CC12	0	497 🙃🙃🙃🙃 4CzCNPhPy 🙃🙃🙃🙃 λem [ nm ] ; Measured in film state at room temperature .; Physical properties of 4CzCNPy and 4CzCNPhPy.
109	(10^-9.0) * Meter^(1.0)	λem	https://doi.org/10.1016/j.dyepig.2017.11.027	THF	462	ClC=1C(=NC(=C(C1N1C2=CC=CC=C2C=2C=CC=CC12)Cl)Cl)N1C2=CC=CC=C2C=2C=CC=CC12	0	462 🙃🙃🙃🙃 2,4 - CzPyCl3 🙃🙃🙃🙃 λem ( nm ) ; In THF solution .; Photophysical properties of chloropyridine-carbazole conjugates.
110	(10^-9.0) * Meter^(1.0)	λem	https://doi.org/10.1016/j.dyepig.2017.11.027	THF	446	ClC=1C(=NC(=C(C1N1C2=CC=CC=C2C=2C=CC=CC12)Cl)Cl)N1C2=CC=CC=C2C=2C=CC=CC12	0	446 🙃🙃🙃🙃 2,4 - CzPyCl3 🙃🙃🙃🙃 λem ( nm ) ; In solid state . λabs – the wavelength of absorption maximum , λem – the wavelenght of fluorescence emission maximum , Ф – fluorescence quantum yield , τ – excited - state lifetime . * - shoulder .; Photophysical properties of chloropyridine-carbazole conjugates.
111	(10^-9.0) * Meter^(1.0)	λem	https://doi.org/10.1016/j.dyepig.2017.11.027	THF	459	ClC=1C(=NC(=C(C1N1C2=CC=CC=C2C=2C=CC=CC12)Cl)N1C2=CC=CC=C2C=2C=CC=CC12)N1C2=CC=CC=C2C=2C=CC=CC12	0	459 🙃🙃🙃🙃 2,4,6 - CzPyCl2 🙃🙃🙃🙃 λem ( nm ) ; In THF solution .; Photophysical properties of chloropyridine-carbazole conjugates.
112	(10^-9.0) * Meter^(1.0)	λem	https://doi.org/10.1016/j.dyepig.2017.11.027	THF	462	ClC=1C(=NC(=C(C1N1C2=CC=CC=C2C=2C=CC=CC12)Cl)N1C2=CC=CC=C2C=2C=CC=CC12)N1C2=CC=CC=C2C=2C=CC=CC12	0	462 🙃🙃🙃🙃 2,4,6 - CzPyCl2 🙃🙃🙃🙃 λem ( nm ) ; In solid state . λabs – the wavelength of absorption maximum , λem – the wavelenght of fluorescence emission maximum , Ф – fluorescence quantum yield , τ – excited - state lifetime . * - shoulder .; Photophysical properties of chloropyridine-carbazole conjugates.
113	(10^-9.0) * Meter^(1.0)	λPL	https://doi.org/10.1016/j.orgel.2022.106645	Toluene	670	C1(=CC=CC=C1)N(C1=CC=C(C=C1)C=1C=CC=2C(C3=CC=CC=C3C2C1)=C(C#N)C#N)C1=CC=CC=C1	0	670 🙃🙃🙃🙃 3TPAFM 🙃🙃🙃🙃 Toluene solutions 🙃🙃🙃🙃 λPL [ nm ] ; Photoluminescence peaks .; Photophysical data of 3TPAF, 36DTPAF, 3TPAFM and 36DTPAFM in solution and solid film.
114	(10^-9.0) * Meter^(1.0)	λPL	https://doi.org/10.1016/j.orgel.2022.106645	Toluene	802	C1(=CC=CC=C1)N(C1=CC=C(C=C1)C=1C=CC=2C(C3=CC=CC=C3C2C1)=C(C#N)C#N)C1=CC=CC=C1	0	802 🙃🙃🙃🙃 3TPAFM 🙃🙃🙃🙃 Neat films 🙃🙃🙃🙃 λPL [ nm ] ; Photoluminescence peaks .; Photophysical data of 3TPAF, 36DTPAF, 3TPAFM and 36DTPAFM in solution and solid film.
115	(10^-9.0) * Meter^(1.0)	λPL	https://doi.org/10.1016/j.orgel.2022.106645	Toluene	670	C1(=CC=CC=C1)N(C1=CC=C(C=C1)C=1C=CC=2C(C3=CC=C(C=C3C2C1)C1=CC=C(C=C1)N(C1=CC=CC=C1)C1=CC=CC=C1)=C(C#N)C#N)C1=CC=CC=C1	0	670 🙃🙃🙃🙃 36DTPAFM 🙃🙃🙃🙃 Toluene solutions 🙃🙃🙃🙃 λPL [ nm ] ; Photoluminescence peaks .; Photophysical data of 3TPAF, 36DTPAF, 3TPAFM and 36DTPAFM in solution and solid film.
116	(10^-9.0) * Meter^(1.0)	λPL	https://doi.org/10.1016/j.orgel.2022.106645	Toluene	802	C1(=CC=CC=C1)N(C1=CC=C(C=C1)C=1C=CC=2C(C3=CC=C(C=C3C2C1)C1=CC=C(C=C1)N(C1=CC=CC=C1)C1=CC=CC=C1)=C(C#N)C#N)C1=CC=CC=C1	0	802 🙃🙃🙃🙃 36DTPAFM 🙃🙃🙃🙃 Neat films 🙃🙃🙃🙃 λPL [ nm ] ; Photoluminescence peaks .; Photophysical data of 3TPAF, 36DTPAF, 3TPAFM and 36DTPAFM in solution and solid film.
117	(10^-9.0) * Meter^(1.0)	λPL	https://doi.org/10.1016/j.orgel.2024.107159	DMAC	592	CC1=C(C=CC(=C1)N(C1=CC=CC=C1)C1=CC=CC=C1)C1=C(C=C(C=C1)S(=O)(=O)C1=CC=CC=C1)C	0	/ 🙃🙃🙃🙃 m - MTDATA : pCNBCzoCF3 🙃🙃🙃🙃 λPL ( nm ); Summary of the photophysical data and device performance of TADF-A (D-TADF) type exciplexes with multiple RISC channels.
118	(10^-9.0) * Meter^(1.0)	λPL	https://doi.org/10.1016/j.orgel.2024.107159	DMAC	540	CC1=C(C=CC(=C1)N(C1=CC=CC=C1)C1=CC=CC=C1)C1=C(C=C(C=C1)S(=O)(=O)C1=CC=CC=C1)C	0	540 🙃🙃🙃🙃 DPSTPA : 2CzPN 🙃🙃🙃🙃 λPL ( nm ); Summary of the photophysical data and device performance of TADF-A (D-TADF) type exciplexes with multiple RISC channels.
119	(10^-9.0) * Meter^(1.0)	λPL	https://doi.org/10.1016/j.orgel.2024.107159	DMAC	596	CC1=C(C=CC(=C1)N(C1=CC=CC=C1)C1=CC=CC=C1)C1=C(C=C(C=C1)S(=O)(=O)C1=CC=CC=C1)C	0	596 🙃🙃🙃🙃 DPSTPA : 4CzIPN 🙃🙃🙃🙃 λPL ( nm ); Summary of the photophysical data and device performance of TADF-A (D-TADF) type exciplexes with multiple RISC channels.
120	(10^-9.0) * Meter^(1.0)	λPL	https://doi.org/10.1016/j.orgel.2024.107159	Tris	511	C1(=CC=CC=C1)N1C2=CC=CC=C2C=2C=C(C=CC12)C=1C=CC=2N(C3=CC=C(C=C3C2C1)C=1C=CC=2N(C3=CC=CC=C3C2C1)C1=CC=CC=C1)C1=CC=CC=C1	0	511 🙃🙃🙃🙃 Tris - PCz : 3Cz - TRZ 🙃🙃🙃🙃 λPL ( nm ); Summary of the photophysical data and device performance of TADF-A (D-TADF) type exciplexes with multiple RISC channels.
121	(10^-9.0) * Meter^(1.0)	λPL	https://doi.org/10.1016/j.orgel.2024.107159	Tris	499	C1(=CC=CC=C1)N1C2=CC=CC=C2C=2C=C(C=CC12)C=1C=CC=2N(C3=CC=C(C=C3C2C1)C=1C=CC=2N(C3=CC=CC=C3C2C1)C1=CC=CC=C1)C1=CC=CC=C1	0	499 🙃🙃🙃🙃 Tris - PCz : BCz - TRZ 🙃🙃🙃🙃 λPL ( nm ); Summary of the photophysical data and device performance of TADF-A (D-TADF) type exciplexes with multiple RISC channels.
122	(10^-9.0) * Meter^(1.0)	λPL	https://doi.org/10.1016/j.orgel.2024.107159	DMAC	489	C1(=CC=CC=C1)C1=NC(=CC(=N1)C1=CC(=CC(=C1)C1=CC=NC=C1)C1=CC=NC=C1)C1=CC(=CC(=C1)C1=CC=NC=C1)C1=CC=NC=C1	0	489 🙃🙃🙃🙃 PVK : PO - T2T : mCP 🙃🙃🙃🙃 λPL ( nm ); Summary of the photophysical data and device performance of ternary exciplexes with multiple RISC channels.
123	(10^-9.0) * Meter^(1.0)	λPL	https://doi.org/10.1016/j.orgel.2024.107159	DMAC	515	C1(=CC=CC=C1)C1=NC(=CC(=N1)C1=CC(=CC(=C1)C1=CC=NC=C1)C1=CC=NC=C1)C1=CC(=CC(=C1)C1=CC=NC=C1)C1=CC=NC=C1	0	515 🙃🙃🙃🙃 26DCzPPy : TCTA : B4PYMPM 🙃🙃🙃🙃 λPL ( nm ); Summary of the photophysical data and device performance of ternary exciplexes with multiple RISC channels.
124	(10^-9.0) * Meter^(1.0)	λPL	https://doi.org/10.1016/j.orgel.2024.107159		487	C1(=CC=CC=C1)C1=NC(=NC(=N1)C1=CC=CC=C1)C1=CC=C(OC2=CC=C(C=C2)N2C=3C=CC=CC3C(C3=CC=CC=C23)(C)C)C=C1	0	487 🙃🙃🙃🙃 DMAC - o - TRZ 🙃🙃🙃🙃 λPL ( nm ); Summary of the photophysical data and device performance of single molecule-based exciplexes with multiple RISC channels.
125	(10^-9.0) * Meter^(1.0)	λem	https://doi.org/10.1016/j.dyepig.2019.03.016	toluene	462	COC1=CC=C(C=C1)C=1C=CC=2N(C3=CC=C(C=C3C2C1)C1=CC=C(C=C1)OC)C1=CC=C(C=C1)C(=O)C1=CC2=C(SC3=C2C=CC=C3)C=C1	0	462 🙃🙃🙃🙃 MCZ - B - DTM 🙃🙃🙃🙃 λem [ nm ] ; Measured in thin films doped in mCP .; Thermal and photophysical properties.
126	(10^-9.0) * Meter^(1.0)	λem	https://doi.org/10.1016/j.dyepig.2019.03.016	toluene	493	COC1=CC=C(C=C1)C=1C=CC=2N(C3=CC=C(C=C3C2C1)C1=CC=C(C=C1)OC)C1=CC=C(C=N1)C(=O)C1=CC2=C(SC3=C2C=CC=C3)C=C1	0	493 🙃🙃🙃🙃 MCZ - P2 - DTM 🙃🙃🙃🙃 λem [ nm ] ; Measured in thin films doped in mCP .; Thermal and photophysical properties.
127	(10^-9.0) * Meter^(1.0)	λem	https://doi.org/10.1016/j.dyepig.2019.03.016	toluene	484	COC1=CC=C(C=C1)C=1C=CC=2N(C3=CC=C(C=C3C2C1)C1=CC=C(C=C1)OC)C=1C=CC(=NC1)C(=O)C1=CC2=C(SC3=C2C=CC=C3)C=C1	0	484 🙃🙃🙃🙃 MCZ - P3 - DTM 🙃🙃🙃🙃 λem [ nm ] ; Measured in thin films doped in mCP .; Thermal and photophysical properties.
128	(10^-9.0) * Meter^(1.0)	λem	https://doi.org/10.1016/j.dyepig.2019.03.016		467	COC1=CC=C(C=C1)C=1C=CC=2N(C3=CC=C(C=C3C2C1)C1=CC=C(C=C1)OC)C1=CC=C(C=C1)C(=O)C1=CC2=C(SC3=C2C=CC=C3)C=C1	0	467 🙃🙃🙃🙃 MCZ - B - DTM 🙃🙃🙃🙃 λem [ nm ] ; The maximum emission recorded at 5 V .; Electroluminescence characteristics of the devices.
129	(10^-9.0) * Meter^(1.0)	λem	https://doi.org/10.1016/j.dyepig.2019.03.016		496	COC1=CC=C(C=C1)C=1C=CC=2N(C3=CC=C(C=C3C2C1)C1=CC=C(C=C1)OC)C1=CC=C(C=N1)C(=O)C1=CC2=C(SC3=C2C=CC=C3)C=C1	0	496 🙃🙃🙃🙃 MCZ - P2 - DTM 🙃🙃🙃🙃 λem [ nm ] ; The maximum emission recorded at 5 V .; Electroluminescence characteristics of the devices.
130	(10^-9.0) * Meter^(1.0)	λem	https://doi.org/10.1016/j.dyepig.2019.03.016		484	COC1=CC=C(C=C1)C=1C=CC=2N(C3=CC=C(C=C3C2C1)C1=CC=C(C=C1)OC)C=1C=CC(=NC1)C(=O)C1=CC2=C(SC3=C2C=CC=C3)C=C1	0	484 🙃🙃🙃🙃 MCZ - P3 - DTM 🙃🙃🙃🙃 λem [ nm ] ; The maximum emission recorded at 5 V .; Electroluminescence characteristics of the devices.
131	(10^-9.0) * Meter^(1.0)	λPL,max	https://doi.org/10.1016/j.isci.2018.10.026		432	C(CCC)OC1=C(C=CC=C1)C=1C2=CC=CC=C2C(=C2C=CC=CC12)C1=C(C=CC=C1)OCCCC	0	432 🙃🙃🙃🙃 BBPA 🙃🙃🙃🙃 λPL , max ( nm ) ; Fluorescence emission peak in nondoped thin film .; Summary of Thermal and Photophysical Properties of BBPA and DMPA
132	(10^-9.0) * Meter^(1.0)	λPL,max	https://doi.org/10.1016/j.isci.2018.10.026		438	COC1=C(C=CC(=C1)OC)C=1C2=CC=CC=C2C(=C2C=CC=CC12)C1=C(C=C(C=C1)OC)OC	0	438 🙃🙃🙃🙃 DMPA 🙃🙃🙃🙃 λPL , max ( nm ) ; Fluorescence emission peak in nondoped thin film .; Summary of Thermal and Photophysical Properties of BBPA and DMPA
133	(10^-9.0) * Meter^(1.0)	λem	https://doi.org/10.1016/j.orgel.2022.106657	hexane	590	CC1(C2=CC=CC=C2N(C=2C=CC=CC12)C1=CC=2C(C3=CC=CC=C3C(C2C=C1)=O)=O)C	0	590 🙃🙃🙃🙃 n - hexane 🙃🙃🙃🙃 λem ( nm ); Spectral properties of DMAC-AQ in different solvents.
134	(10^-9.0) * Meter^(1.0)	λem	https://doi.org/10.1016/j.orgel.2022.106657	chloroform	593	CC1(C2=CC=CC=C2N(C=2C=CC=CC12)C1=CC=2C(C3=CC=CC=C3C(C2C=C1)=O)=O)C	0	593 🙃🙃🙃🙃 chloroform 🙃🙃🙃🙃 λem ( nm ); Spectral properties of DMAC-AQ in different solvents.
135	(10^-9.0) * Meter^(1.0)	λem	https://doi.org/10.1016/j.orgel.2022.106657	DCM	609	CC1(C2=CC=CC=C2N(C=2C=CC=CC12)C1=CC=2C(C3=CC=CC=C3C(C2C=C1)=O)=O)C	0	609 🙃🙃🙃🙃 DCM 🙃🙃🙃🙃 λem ( nm ); Spectral properties of DMAC-AQ in different solvents.
136	(10^-9.0) * Meter^(1.0)	λem	https://doi.org/10.1016/j.orgel.2022.106657	MeOH	594	CC1(C2=CC=CC=C2N(C=2C=CC=CC12)C1=CC=2C(C3=CC=CC=C3C(C2C=C1)=O)=O)C	0	594 🙃🙃🙃🙃 MeOH 🙃🙃🙃🙃 λem ( nm ); Spectral properties of DMAC-AQ in different solvents.
137	(10^-9.0) * Meter^(1.0)	λPL	https://doi.org/10.1016/j.orgel.2022.106657		663	CC1(C2=CC=CC=C2N(C=2C=CC=CC12)C1=CC=2C(C3=CC=CC=C3C(C2C=C1)=O)=O)C	0	663 🙃🙃🙃🙃 λPL ( nm ) 🙃🙃🙃🙃 613 🙃🙃🙃🙃 neat film; PL characteristics of DMAC-AQ in doped and neat films.
138	(10^-9.0) * Meter^(1.0)	λPL	https://doi.org/10.1016/j.orgel.2022.106657		613	CC1(C2=CC=CC=C2N(C=2C=CC=CC12)C1=CC=2C(C3=CC=CC=C3C(C2C=C1)=O)=O)C	0	613 🙃🙃🙃🙃 λPL ( nm ) 🙃🙃🙃🙃 doped film; PL characteristics of DMAC-AQ in doped and neat films.
139	(10^-9.0) * Meter^(1.0)	λPL	https://doi.org/10.1016/j.orgel.2022.106657		655	CC1(C2=CC=CC=C2N(C=2C=CC=CC12)C1=CC=2C(C3=CC=CC=C3C(C2C=C1)=O)=O)C	0	655 🙃🙃🙃🙃 λPL ( nm ) 🙃🙃🙃🙃 C1; PL characteristics of DMAC-AQ crystals.
140	(10^-9.0) * Meter^(1.0)	λPL	https://doi.org/10.1016/j.orgel.2022.106657		650	CC1(C2=CC=CC=C2N(C=2C=CC=CC12)C1=CC=2C(C3=CC=CC=C3C(C2C=C1)=O)=O)C	0	650 🙃🙃🙃🙃 λPL ( nm ) 🙃🙃🙃🙃 C2; PL characteristics of DMAC-AQ crystals.
141	(10^-9.0) * Meter^(1.0)	λem,max	https://doi.org/10.1016/j.dyepig.2020.108437	toluene	529	CN1C2=NC=NC(=C2N=C1)C1=CC=C(C=C1)N1C2=CC=CC=C2OC=2C=CC=CC12	0	529 / 513 🙃🙃🙃🙃 1PXZP 🙃🙃🙃🙃 λem , max ( nm ) sol / film ; Measured in toluene solutions at 300K ( 10−5 M ) . ; Measured in CBP films ( 20 wt % ) at 300K .; Photophysical data of 1PXZP and 2PXZP.
142	(10^-9.0) * Meter^(1.0)	λem,max	https://doi.org/10.1016/j.dyepig.2020.108437	toluene	534	CN1C2=NC(=NC(=C2N=C1)C1=CC=C(C=C1)N1C2=CC=CC=C2OC=2C=CC=CC12)C1=CC=C(C=C1)N1C2=CC=CC=C2OC=2C=CC=CC12	0	534 / 515 🙃🙃🙃🙃 2PXZP 🙃🙃🙃🙃 λem , max ( nm ) sol / film ; Measured in toluene solutions at 300K ( 10−5 M ) . ; Measured in CBP films ( 20 wt % ) at 300K .; Photophysical data of 1PXZP and 2PXZP.
143	(10^-9.0) * Meter^(1.0)	λem	https://doi.org/10.1016/j.dyepig.2020.108437		523	CN1C2=NC=NC(=C2N=C1)C1=CC=C(C=C1)N1C2=CC=CC=C2OC=2C=CC=CC12	0	523 🙃🙃🙃🙃 A 🙃🙃🙃🙃 λem ( nm ) ; Measured at the voltage of 5 V .; Key EL data.
144	(10^-9.0) * Meter^(1.0)	λem	https://doi.org/10.1016/j.dyepig.2020.108437		526	CN1C2=NC=NC(=C2N=C1)C1=CC=C(C=C1)N1C2=CC=CC=C2OC=2C=CC=CC12	0	526 🙃🙃🙃🙃 B 🙃🙃🙃🙃 λem ( nm ) ; Measured at the voltage of 5 V .; Key EL data.
145	(10^-9.0) * Meter^(1.0)	λem	https://doi.org/10.1016/j.dyepig.2020.108437		523	CN1C2=NC(=NC(=C2N=C1)C1=CC=C(C=C1)N1C2=CC=CC=C2OC=2C=CC=CC12)C1=CC=C(C=C1)N1C2=CC=CC=C2OC=2C=CC=CC12	0	523 🙃🙃🙃🙃 C 🙃🙃🙃🙃 λem ( nm ) ; Measured at the voltage of 5 V .; Key EL data.
146	(10^-9.0) * Meter^(1.0)	λem	https://doi.org/10.1016/j.dyepig.2020.108437		531	CN1C2=NC(=NC(=C2N=C1)C1=CC=C(C=C1)N1C2=CC=CC=C2OC=2C=CC=CC12)C1=CC=C(C=C1)N1C2=CC=CC=C2OC=2C=CC=CC12	0	531 🙃🙃🙃🙃 D 🙃🙃🙃🙃 λem ( nm ) ; Measured at the voltage of 5 V .; Key EL data.
147	(10^-9.0) * Meter^(1.0)	λmax,FL	https://doi.org/10.1016/j.dyepig.2020.109091		379	C1(=CC=CC=C1)C1=NC(=NC(=N1)C1=CC=CC=C1)C1=CC2=C(OC3=C2C=CC=C3C#N)C=C1	0	379 🙃🙃🙃🙃 2Trz6CNDBF 🙃🙃🙃🙃 λmax , FL ( nm ) ; Obtained by fluorescence spectrum .; Physical properties of 2Trz6CNDBF and 2Trz6CNDBT.
148	(10^-9.0) * Meter^(1.0)	λmax,FL	https://doi.org/10.1016/j.dyepig.2020.109091		392	C1(=CC=CC=C1)C1=NC(=NC(=N1)C1=CC=CC=C1)C1=CC2=C(SC3=C2C=CC=C3C#N)C=C1	0	392 🙃🙃🙃🙃 2Trz6CNDBT 🙃🙃🙃🙃 λmax , FL ( nm ) ; Obtained by fluorescence spectrum .; Physical properties of 2Trz6CNDBF and 2Trz6CNDBT.
149	(10^-9.0) * Meter^(1.0)	λem	https://doi.org/10.1016/j.dyepig.2024.112398	toluene	579	C1(=CC=CC=C1)N(C1=CC=C(C=C1)C1=CC(=C(C=C1)C1=NC2=CC(=C(C=C2N=C1)C#N)C#N)C1=CC=C(C=C1)N(C1=CC=CC=C1)C1=CC=CC=C1)C1=CC=CC=C1	0	579 🙃🙃🙃🙃 QCN -2TPA 🙃🙃🙃🙃 λem ( nm ) ; Determined from the emission maxima of 10−5 M toluene solution at R . T .; Summary of the photophysical properties of QCN-2TPA, QCN-TPA and QCN-o-TPA.
150	(10^-9.0) * Meter^(1.0)	PL	https://doi.org/10.1016/j.dyepig.2019.107633		435	C1=CC=CC=2C3=CC=CC=C3N(C12)C1=CC=C(C=C1)C1=C(C#N)C(=CN=C1)C1=CC=C(C=C1)N1C2=CC=CC=C2C=2C=CC=CC12	0	435 🙃🙃🙃🙃 2CzP - INN 🙃🙃🙃🙃 PL ( nm ) ; Measured in toulene solution at room temperature .; Photophysical performance of 2CzP-INN and 2BTPA-INN.
151	(10^-9.0) * Meter^(1.0)	PL	https://doi.org/10.1016/j.dyepig.2019.107633		480	C1(=CC=C(C=C1)N(C1=CC=C(C=C1)C1=C(C#N)C(=CN=C1)C1=CC=C(C=C1)N(C1=CC=C(C=C1)C1=CC=CC=C1)C1=CC=C(C=C1)C1=CC=CC=C1)C1=CC=C(C=C1)C1=CC=CC=C1)C1=CC=CC=C1	0	480 🙃🙃🙃🙃 2BTPA - INN 🙃🙃🙃🙃 PL ( nm ) ; Measured in toulene solution at room temperature .; Photophysical performance of 2CzP-INN and 2BTPA-INN.
152	(10^-9.0) * Meter^(1.0)	λem	https://doi.org/10.1016/j.dyepig.2020.108705	CH2Cl2	547	C(C)(C)(C)C=1C=CC=2N(C3=CC=C(C=C3C2C1)C(C)(C)C)C1=C(C(=C(C(=C1N1C2=CC=C(C=C2C=2C=C(C=CC12)C(C)(C)C)C(C)(C)C)C(F)(F)F)N1C2=CC=C(C=C2C=2C=C(C=CC12)C(C)(C)C)C(C)(C)C)N1C2=CC=C(C=C2C=2C=C(C=CC12)C(C)(C)C)C(C)(C)C)C(F)(F)F	0	547 520 🙃🙃🙃🙃 285,295,323,335 284,296,321,335 🙃🙃🙃🙃 λem [ nm ] ; Measured in CH2Cl2 ( up line ) and film ( down line ) at room temperature .; Photophysical properties of 4tCzDCF3Ph.
153	(10^-9.0) * Meter^(1.0)	λFL	https://doi.org/10.1016/j.orgel.2020.106017		578	C1=CC=CC=2C3=CC=CC=C3N(C12)C1=C2C(N(C(C2=C(C(=C1N1C2=CC=CC=C2C=2C=CC=CC12)N1C2=CC=CC=C2C=2C=CC=CC12)N1C2=CC=CC=C2C=2C=CC=CC12)=O)C1=CC=CC=C1)=O	0	578 🙃🙃🙃🙃 373 🙃🙃🙃🙃 λFL ( nm ) ; Fluorescence and .; Photophysical properties of AI-4Cz.
154	(10^-9.0) * Meter^(1.0)	λPL	https://doi.org/10.1016/j.orgel.2020.106017		583	C1=CC=CC=2C3=CC=CC=C3N(C12)C1=C2C(N(C(C2=C(C(=C1N1C2=CC=CC=C2C=2C=CC=CC12)N1C2=CC=CC=C2C=2C=CC=CC12)N1C2=CC=CC=C2C=2C=CC=CC12)=O)C1=CC=CC=C1)=O	0	583 🙃🙃🙃🙃 373 🙃🙃🙃🙃 λPL ( nm ) ; Phosphorescence emission peaks measured at 77 K .; Photophysical properties of AI-4Cz.
155	(10^-9.0) * Meter^(1.0)	λem	https://doi.org/10.1016/j.mtener.2021.100818	toluene	630	C1(=CC=CC=C1)C=1C=C2N=C3C4=C(C5=C(C3=NC2=CC1C1=CC=CC=C1)C=CC(=C5)N5C1=CC=CC=C1OC=1C=CC=CC51)C=C(C=C4)N4C5=CC=CC=C5OC=5C=CC=CC45	0	630 🙃🙃🙃🙃 DBBPZ - DPXZ 🙃🙃🙃🙃 λem [ nm ] ; Determined from the emission maximum of 10−5 M toluene solution at R . T . ;; Summary of photophysical properties of DBBPZ-DPXZ.
156	(10^-9.0) * Meter^(1.0)	λem	https://doi.org/10.1016/j.molstruc.2024.138745		515	C1(=CC=CC=C1)P(=O)(C1=CC=CC=C1)C1=CC2=C(SC3=C2C=C(C=C3)P(=O)(C3=CC=CC=C3)C3=CC=CC=C3)C=C1	0	515 🙃🙃🙃🙃 PPT 🙃🙃🙃🙃 DDF 🙃🙃🙃🙃 λem ( nm ); A summary of properties of Host-guest LPL system based on fused ring guest molecules.
157	(10^-9.0) * Meter^(1.0)	λem	https://doi.org/10.1016/j.molstruc.2024.138745		550	C1=C(C=CC=2SC3=C(C21)C=CC=C3)P(C3=CC=CC=C3)(C3=CC=CC=C3)=O	0	550 🙃🙃🙃🙃 DBTSPO 🙃🙃🙃🙃 KZLTPA 🙃🙃🙃🙃 λem [ nm ]; A summary of properties of host-guest LPL system based on fused heterocyclic guest molecules.
158	(10^-9.0) * Meter^(1.0)	λem	https://doi.org/10.1016/j.dyepig.2023.111104	toluene	557	C1(=C(C=CC=C1)C(=O)C1=CC=C(C=C1)N1C=2C=CC=CC2C(C2=CC=CC=C12)(C)C)C(=O)C1=CC=C(C=C1)N1C=2C=CC=CC2C(C2=CC=CC=C12)(C)C	0	557 🙃🙃🙃🙃 o - Ac2BBP 🙃🙃🙃🙃 λem [ nm ] ; Absorption and PL peak wavelengths in dilute toluene solution at RT .; Experimentally determined physical parameters of o-Ac2BBP, o-Px2BBP, D-BP-DMAC and D-BP-PXZ.
159	(10^-9.0) * Meter^(1.0)	λem	https://doi.org/10.1016/j.dyepig.2023.111104	toluene	633	C1(=C(C=CC=C1)C(=O)C1=CC=C(C=C1)N1C2=CC=CC=C2OC=2C=CC=CC12)C(=O)C1=CC=C(C=C1)N1C2=CC=CC=C2OC=2C=CC=CC12	0	633 🙃🙃🙃🙃 o - Px2BBP 🙃🙃🙃🙃 λem [ nm ] ; Absorption and PL peak wavelengths in dilute toluene solution at RT .; Experimentally determined physical parameters of o-Ac2BBP, o-Px2BBP, D-BP-DMAC and D-BP-PXZ.
160	(10^-9.0) * Meter^(1.0)	λem	https://doi.org/10.1016/j.dyepig.2023.111104		526	C1(=C(C=CC=C1)C(=O)C1=CC=C(C=C1)N1C=2C=CC=CC2C(C2=CC=CC=C12)(C)C)C1=C(C=CC=C1)C(=O)C1=CC=C(C=C1)N1C=2C=CC=CC2C(C2=CC=CC=C12)(C)C	0	526 🙃🙃🙃🙃 D - BP - DMAC 🙃🙃🙃🙃 λem [ nm ] ; Absorption and PL peak wavelengths in dilute toluene solution at RT .; Experimentally determined physical parameters of o-Ac2BBP, o-Px2BBP, D-BP-DMAC and D-BP-PXZ.
161	(10^-9.0) * Meter^(1.0)	λem	https://doi.org/10.1016/j.dyepig.2023.111104	toluene	595	C1(=C(C=CC=C1)C(=O)C1=CC=C(C=C1)N1C2=CC=CC=C2OC=2C=CC=CC12)C1=C(C=CC=C1)C(=O)C1=CC=C(C=C1)N1C2=CC=CC=C2OC=2C=CC=CC12	0	595 🙃🙃🙃🙃 D - BP - PXZ 🙃🙃🙃🙃 λem [ nm ] ; Absorption and PL peak wavelengths in dilute toluene solution at RT .; Experimentally determined physical parameters of o-Ac2BBP, o-Px2BBP, D-BP-DMAC and D-BP-PXZ.
162	(10^-9.0) * Meter^(1.0)	λPL,max	https://doi.org/10.1016/j.dyepig.2020.108894		392	C1(=CC=CC=C1)C1=NC(=NC(=N1)C1=CC=CC=C1)C1=CC2=C(C=C1)C1=CC=CC=C1C21C2=CC=CC=C2OC=2C=CC=CC12	0	392 🙃🙃🙃🙃 TRZSFX 🙃🙃🙃🙃 λPL , max [ nm ] ; Measured at 300 K . 🙃🙃🙃🙃 λPL , max [ nm ] ; Measured at 300 K .; Photophysical data for the mixed exciplex and pristine films.
163	(10^-9.0) * Meter^(1.0)	λPL,max	https://doi.org/10.1016/j.dyepig.2020.108894		414	C1(=CC=CC=C1)C1=NC(=NC(=N1)C1=CC=CC=C1)C1=CC2=C(C=C1)C1=CC=C(C=C1C21C2=CC=CC=C2OC=2C=CC=CC12)C1=NC(=NC(=N1)C1=CC=CC=C1)C1=CC=CC=C1	0	414 🙃🙃🙃🙃 DTRZSFX 🙃🙃🙃🙃 λPL , max [ nm ] ; Measured at 300 K . 🙃🙃🙃🙃 λPL , max [ nm ] ; Measured at 300 K .; Photophysical data for the mixed exciplex and pristine films.
164	(10^-9.0) * Meter^(1.0)	λPL	https://doi.org/10.1016/j.orgel.2018.11.018	CH2Cl2	512	C1(=CC=CC=C1)P(C1=CC=C(C=C1)C1=NC(=NC(=N1)C1=CC=CC=C1)C1=CC=C(C=C1)N1C2=CC=C(C=C2C=2C=C(C=CC12)N1C2=CC=C(C=C2C=2C=C(C=CC12)C(C)(C)C)C(C)(C)C)N1C2=CC=C(C=C2C=2C=C(C=CC12)C(C)(C)C)C(C)(C)C)(C1=CC=CC=C1)=O	0	512 🙃🙃🙃🙃 CzTAZPO 🙃🙃🙃🙃 λPL [ nm ] ; Detected in neat films .; Photophysical properties of the emitters.
165	(10^-9.0) * Meter^(1.0)	λPL	https://doi.org/10.1016/j.orgel.2018.11.018	CH2Cl2	502	C1(=CC=CC=C1)P(C1=CC=C(C=C1)C1=NC(=NC(=N1)C1=CC=CC=C1)C1=CC=C(C=C1)N1C2=CC=C(C=C2C=2C=C(C=CC12)N1C2=CC=C(C=C2C=2C=C(C=CC12)C(C)(C)C)C(C)(C)C)N1C2=CC=C(C=C2C=2C=C(C=CC12)C(C)(C)C)C(C)(C)C)(C1=CC=CC=C1)=O	0	502 🙃🙃🙃🙃 sCzTAZPO 🙃🙃🙃🙃 λPL [ nm ] ; Detected in neat films .; Photophysical properties of the emitters.
167	(10^-9.0) * Meter^(1.0)	λemb	https://doi.org/10.1016/j.cej.2022.139201		459	C1(=CC=CC=C1)C1=NC(=NC(=N1)C1=CC=CC=C1)C=1C=CC2=C(C3=C(O2)C=CC(=C3)N(C3=CC=CC=C3)C3=CC=CC=C3)C1	0	459 🙃🙃🙃🙃 DPA - FR - TRZ 🙃🙃🙃🙃 λemb [ nm ]; Photophysical properties of DPA-XA-TRZ and DPA-FR-TRZ.
168	(10^-9.0) * Meter^(1.0)	λPL	https://doi.org/10.1016/j.dyepig.2023.111125	toluene	693	C1=CC=CC=2OC3=CC=CC=C3N(C12)C=1C=CC=2C(=C(C3=CC=C(C=C3C2C1)N1C2=CC=CC=C2OC=2C=CC=CC12)C#N)C#N	0	693 🙃🙃🙃🙃 DCNP - DPXZ 🙃🙃🙃🙃 λPL ( nm ) ; PL maximum measured in 10−5 M toluene solution .; The thermal, electrochemical, and photophysical properties of DCNP-DPXZ and CNP-TPXZ.
169	(10^-9.0) * Meter^(1.0)	λPL	https://doi.org/10.1016/j.dyepig.2023.111125	toluene	636	C1=CC=CC=2OC3=CC=CC=C3N(C12)C=1C=CC=2C(=C(C3=CC=C(C=C3C2C1)N1C2=CC=CC=C2OC=2C=CC=CC12)C#N)N1C2=CC=CC=C2OC=2C=CC=CC12	0	636 🙃🙃🙃🙃 CNP - TPXZ 🙃🙃🙃🙃 λPL ( nm ) ; PL maximum measured in 10−5 M toluene solution .; The thermal, electrochemical, and photophysical properties of DCNP-DPXZ and CNP-TPXZ.
170	(10^-9.0) * Meter^(1.0)	λPL	https://doi.org/10.1016/j.molstruc.2023.137236		604	CC1(C2=CC=CC=C2N(C=2C=CC=CC12)C1=CC=C(C=C1)C1=CC2=C(C3=NC4=CC5=C(C=C4N=C3C3=C2C=CC=C3)N=C(C(=N5)C5=CC=CC=C5)C5=CC=CC=C5)C=C1)C	0	604 🙃🙃🙃🙃 Ac - DibzPyrQx 🙃🙃🙃🙃 λPL ( nm ); Photophysical, Thermal and Electrochemical Properties of Ac-DibzPyrQx and tCz-DibzPyrQx.
171	(10^-9.0) * Meter^(1.0)	λPL	https://doi.org/10.1016/j.molstruc.2023.137236		540	C(C)(C)(C)C=1C=CC=2N(C3=CC=C(C=C3C2C1)C(C)(C)C)C1=CC=C(C=C1)C1=CC2=C(C3=NC4=CC5=C(C=C4N=C3C3=C2C=CC=C3)N=C(C(=N5)C5=CC=CC=C5)C5=CC=CC=C5)C=C1	0	540 🙃🙃🙃🙃 tCz - DibzPyrQx 🙃🙃🙃🙃 λPL ( nm ); Photophysical, Thermal and Electrochemical Properties of Ac-DibzPyrQx and tCz-DibzPyrQx.
174	(10^-9.0) * Meter^(1.0)	λem	https://doi.org/10.1016/j.optmat.2020.109941	dichloromethane	415	C1=CC=CC=2C3=CC=CC=C3N(C12)CCCCCCOC1=CC=CC=2N(C3=CC=CC=C3C12)C1=C(C(=CC(=C1)N1C2=CC=CC=C2C=2C(=CC=CC12)OCCCCCCN1C2=CC=CC=C2C=2C=CC=CC12)N1C2=CC=CC=C2C=2C(=CC=CC12)OCCCCCCN1C2=CC=CC=C2C=2C=CC=CC12)C1=CC=C(C=C1)C#N	0	415 422 Measured in toluene solution . Measured in solid film at 298 K . 🙃🙃🙃🙃 3CzPhCN - O - Cz 🙃🙃🙃🙃 λem [ nm ]; The basic thermal, photophysical, electrochemical data of the hosts.
175	(10^-9.0) * Meter^(1.0)	PL	https://doi.org/10.1016/j.dyepig.2021.109580	toluene	644	CC1(C2=CC=CC=C2N(C=2C=CC=CC12)C1=C2N=C3C4=C(C5=C(C3=NC2=C(C=C1)N1C=2C=CC=CC2C(C2=CC=CC=C12)(C)C)C=CC=C5)C=CC=C4)C	0	644 🙃🙃🙃🙃 PL Emission peak ( nm ) Measured in 10−5 M toluene solution at room temperature . 🙃🙃🙃🙃 α -2DMAC - DBP; Photophysical and electrochemical properties of synthesized materials.
176	(10^-9.0) * Meter^(1.0)	PL	https://doi.org/10.1016/j.dyepig.2021.109580	toluene	632	CC1(C2=CC=CC=C2N(C=2C=CC=CC12)C1=C2N=C3C4=C(C5=C(C3=NC2=CC=C1)C=CC=C5)C=CC=C4)C	0	632 🙃🙃🙃🙃 PL Emission peak ( nm ) Measured in 10−5 M toluene solution at room temperature . 🙃🙃🙃🙃 α - DMAC - DBP; Photophysical and electrochemical properties of synthesized materials.
177	(10^-9.0) * Meter^(1.0)	PL	https://doi.org/10.1016/j.dyepig.2021.109580	toluene	578	CC1(C2=CC=CC=C2N(C=2C=CC=CC12)C=1C=C2N=C3C4=C(C5=C(C3=NC2=CC1)C=CC=C5)C=CC=C4)C	0	578 🙃🙃🙃🙃 PL Emission peak ( nm ) Measured in 10−5 M toluene solution at room temperature . 🙃🙃🙃🙃 β - DMAC - DBP; Photophysical and electrochemical properties of synthesized materials.
179	(10^-9.0) * Meter^(1.0)	PL	https://doi.org/10.1016/j.saa.2025.125827		487	C1(=CC=CC=C1)P(=O)(C1=CC2=C(OC3=C2C=C(C=C3)P(=O)(C3=CC=CC=C3)C3=CC=CC=C3)C=C1)C1=CC=CC=C1	0	487 🙃🙃🙃🙃 PMMA 🙃🙃🙃🙃 1 🙃🙃🙃🙃 PL [ nm ]; Emission characteristics of emitters 1–3 in the 10−5 M PMMA films or 20 wt% doped PPF films.
180	(10^-9.0) * Meter^(1.0)	PL	https://doi.org/10.1016/j.saa.2025.125827		461	C1(=CC=CC=C1)P(=O)(C1=CC2=C(OC3=C2C=C(C=C3)P(=O)(C3=CC=CC=C3)C3=CC=CC=C3)C=C1)C1=CC=CC=C1	0	461 🙃🙃🙃🙃 PMMA 🙃🙃🙃🙃 2 🙃🙃🙃🙃 PL [ nm ]; Emission characteristics of emitters 1–3 in the 10−5 M PMMA films or 20 wt% doped PPF films.
181	(10^-9.0) * Meter^(1.0)	PL	https://doi.org/10.1016/j.saa.2025.125827		475	C1(=CC=CC=C1)P(=O)(C1=CC2=C(OC3=C2C=C(C=C3)P(=O)(C3=CC=CC=C3)C3=CC=CC=C3)C=C1)C1=CC=CC=C1	0	475 🙃🙃🙃🙃 PMMA 🙃🙃🙃🙃 3 🙃🙃🙃🙃 PL [ nm ]; Emission characteristics of emitters 1–3 in the 10−5 M PMMA films or 20 wt% doped PPF films.
182	(10^-9.0) * Meter^(1.0)	PL	https://doi.org/10.1016/j.saa.2025.125827		497	C1(=CC=CC=C1)P(=O)(C1=CC2=C(OC3=C2C=C(C=C3)P(=O)(C3=CC=CC=C3)C3=CC=CC=C3)C=C1)C1=CC=CC=C1	0	497 🙃🙃🙃🙃 PPF 🙃🙃🙃🙃 1 🙃🙃🙃🙃 PL [ nm ]; Emission characteristics of emitters 1–3 in the 10−5 M PMMA films or 20 wt% doped PPF films.
183	(10^-9.0) * Meter^(1.0)	PL	https://doi.org/10.1016/j.saa.2025.125827		501	C1(=CC=CC=C1)P(=O)(C1=CC2=C(OC3=C2C=C(C=C3)P(=O)(C3=CC=CC=C3)C3=CC=CC=C3)C=C1)C1=CC=CC=C1	0	501 🙃🙃🙃🙃 PPF 🙃🙃🙃🙃 2 🙃🙃🙃🙃 PL [ nm ]; Emission characteristics of emitters 1–3 in the 10−5 M PMMA films or 20 wt% doped PPF films.
184	(10^-9.0) * Meter^(1.0)	PL	https://doi.org/10.1016/j.saa.2025.125827		512	C1(=CC=CC=C1)P(=O)(C1=CC2=C(OC3=C2C=C(C=C3)P(=O)(C3=CC=CC=C3)C3=CC=CC=C3)C=C1)C1=CC=CC=C1	0	512 🙃🙃🙃🙃 PPF 🙃🙃🙃🙃 3 🙃🙃🙃🙃 PL [ nm ]; Emission characteristics of emitters 1–3 in the 10−5 M PMMA films or 20 wt% doped PPF films.
185	(10^-9.0) * Meter^(1.0)	PL	https://doi.org/10.1016/j.dyepig.2019.04.014	Toluene	405	C1=CC=CC=2C3=CC=CC=C3N(C12)C1=CC=C(C=C1)[Si](C1=CC=C(C=C1)C1=NC(=NC(=N1)C1=CC=CC=C1)C1=CC=CC=C1)(C1=CC=C(C=C1)C1=NC(=NC(=N1)C1=CC=CC=C1)C1=CC=CC=C1)C1=CC=C(C=C1)N1C2=CC=CC=C2C=2C=CC=CC12	0	405 🙃🙃🙃🙃 SiCT 🙃🙃🙃🙃 PL ( nm ) 🙃🙃🙃🙃 sol . ; Toluene solution ( 1 × 10−5 M ) .; Thermal, photophysical, and electrochemical properties of host materials.
186	(10^-9.0) * Meter^(1.0)	PL	https://doi.org/10.1016/j.dyepig.2019.04.014		434	C1=CC=CC=2C3=CC=CC=C3N(C12)C1=CC=C(C=C1)[Si](C1=CC=C(C=C1)C1=NC(=NC(=N1)C1=CC=CC=C1)C1=CC=CC=C1)(C1=CC=C(C=C1)C1=NC(=NC(=N1)C1=CC=CC=C1)C1=CC=CC=C1)C1=CC=C(C=C1)N1C2=CC=CC=C2C=2C=CC=CC12	0	434 🙃🙃🙃🙃 SiCT 🙃🙃🙃🙃 PL ( nm ) 🙃🙃🙃🙃 film; Thermal, photophysical, and electrochemical properties of host materials.
187	(10^-9.0) * Meter^(1.0)	λPLa	https://doi.org/10.1016/j.cej.2023.146897		609	C(C)(C)(C)C1=CC=C(C=C1)N(C1=CC=C(C=C1)C1=C2N=C(C(=NC2=C(C(=C1C#N)C#N)C1=CC=C(C=C1)N(C1=CC=C(C=C1)C(C)(C)C)C1=CC=C(C=C1)C(C)(C)C)C1=CC=C(C=C1)C(C)(C)C)C1=CC=C(C=C1)C(C)(C)C)C1=CC=C(C=C1)C(C)(C)C	0	609 🙃🙃🙃🙃 2tBuTPA - QxCN 🙃🙃🙃🙃 λPLa ) [ nm ]; Summary of photophysical parameters of 2tBuTPA-QxCN and 4tBuTPA-QxCN TADF emitter.
188	(10^-9.0) * Meter^(1.0)	λPLa	https://doi.org/10.1016/j.cej.2023.146897		605	C(C)(C)(C)C1=CC=C(C=C1)N(C1=CC=C(C=C1)C1=NC2=C(C(=C(C(=C2N=C1C1=CC=C(C=C1)N(C1=CC=C(C=C1)C(C)(C)C)C1=CC=C(C=C1)C(C)(C)C)C1=CC=C(C=C1)N(C1=CC=C(C=C1)C(C)(C)C)C1=CC=C(C=C1)C(C)(C)C)C#N)C#N)C1=CC=C(C=C1)N(C1=CC=C(C=C1)C(C)(C)C)C1=CC=C(C=C1)C(C)(C)C)C1=CC=C(C=C1)C(C)(C)C	0	605 🙃🙃🙃🙃 4tBuTPA - QxCN 🙃🙃🙃🙃 λPLa ) [ nm ]; Summary of photophysical parameters of 2tBuTPA-QxCN and 4tBuTPA-QxCN TADF emitter.
189	(10^-9.0) * Meter^(1.0)	λem	https://doi.org/10.1016/j.dyepig.2020.108485	Toluene	478	C1(=CC=CC=C1)C1=NC(=NC(=N1)C1=CC=CC=C1)C1=CC=C(C=C1)N1C2=CC=CC=C2C2=CC=3N(C4=CC=CC=C4C3C=C21)C2=CC=CC=C2	0	478 🙃🙃🙃🙃 TRZ - pIC 🙃🙃🙃🙃 λem [ nm ] ; Toluene solution ( 10−5 M ) .; Photophysical and electrochemical properties of TRZ-pIC, TDBA-TPDICz and TRZ-TPDICz.
190	(10^-9.0) * Meter^(1.0)	λem	https://doi.org/10.1016/j.dyepig.2020.108485	Toluene	447	C(C)(C)(C)C=1C=CC=2OC=3C=C(C=C4OC=5C=CC(=CC5B(C34)C2C1)C(C)(C)C)N1C2=CC=CC=C2C2=C(C=3N(C4=CC=CC=C4C3C(=C21)C2=CC=CC=C2)C2=CC=CC=C2)C2=CC=CC=C2	0	447 🙃🙃🙃🙃 TDBA - TPDICz 🙃🙃🙃🙃 λem [ nm ] ; Toluene solution ( 10−5 M ) .; Photophysical and electrochemical properties of TRZ-pIC, TDBA-TPDICz and TRZ-TPDICz.
191	(10^-9.0) * Meter^(1.0)	λem	https://doi.org/10.1016/j.dyepig.2020.108485	Toluene	479	C1(=CC=CC=C1)C1=NC(=NC(=N1)C1=CC=CC=C1)C1=CC=C(C=C1)N1C2=CC=CC=C2C2=C(C=3N(C4=CC=CC=C4C3C(=C21)C2=CC=CC=C2)C2=CC=CC=C2)C2=CC=CC=C2	0	479 🙃🙃🙃🙃 TRZ - TPDICz 🙃🙃🙃🙃 λem [ nm ] ; Toluene solution ( 10−5 M ) .; Photophysical and electrochemical properties of TRZ-pIC, TDBA-TPDICz and TRZ-TPDICz.
192	(10^-9.0) * Meter^(1.0)	λem	https://doi.org/10.1016/j.dyepig.2021.109781	THF	558	C1=CC=CC=2C3=CC=CC=C3N(C12)C=1C=C(C=C(C1)N1C2=CC=CC=C2C=2C=CC=CC12)C1=CC=C(C2=NSN=C21)C2=CC(=CC(=C2)N2C1=CC=CC=C1C=1C=CC=CC21)N2C1=CC=CC=C1C=1C=CC=CC21	0	558 🙃🙃🙃🙃 BCPBT 🙃🙃🙃🙃 λem ( nm ) ; Measured in THF .; Physical properties of BCZ-BTD-AD and BCPBT.
193	(10^-9.0) * Meter^(1.0)	λem	https://doi.org/10.1016/j.dyepig.2021.109781	THF	555	C1=CC=CC=2C3=CC=CC=C3N(C12)C=1C=C(C=C(C1)N1C2=CC=CC=C2C=2C=CC=CC12)C1=CC=C(C2=NSN=C21)C2=CC(=CC(=C2)N2C1=CC=CC=C1C=1C=CC=CC21)N2C1=CC=CC=C1C=1C=CC=CC21	0	555 🙃🙃🙃🙃 BCPBT 🙃🙃🙃🙃 λem ( nm ) ; Measured in powder .; Physical properties of BCZ-BTD-AD and BCPBT.
194	(10^-9.0) * Meter^(1.0)	PL	https://doi.org/10.1016/j.cej.2022.134934	toluene	504	C1=CC=CC=2C3=CC=CC=C3C3(C12)C1=CC=CC=C1N(C=1C=CC=CC13)C1=CC=C(C=C1)C(=O)C1=CC=C(C=C1)N1C=3C=CC=CC3C3(C2=CC=CC=C2C=2C=CC=CC32)C3=CC=CC=C13	0	504 / 552 🙃🙃🙃🙃 SFAC - BP - SFAC 🙃🙃🙃🙃 toluene / THF a ; Measured in toluene solution ( 10−5 M ) or THF solution ( 10−5 M ) at room temperature . b Vacuum - deposited on a quartz substrate . c Absolute PL quantum yield determined by a calibrated integrating sphere under nitrogen at room temperature . d Mean fluorescence lifetime evaluated at 300 K under nitrogen . e Delayed fluorescence lifetimes e…
195	(10^-9.0) * Meter^(1.0)	PL	https://doi.org/10.1016/j.cej.2022.134934	THF	552	C1=CC=CC=2C3=CC=CC=C3C3(C12)C1=CC=CC=C1N(C=1C=CC=CC13)C1=CC=C(C=C1)C(=O)C1=CC=C(C=C1)N1C=3C=CC=CC3C3(C2=CC=CC=C2C=2C=CC=CC32)C3=CC=CC=C13	0	504 / 552 🙃🙃🙃🙃 SFAC - BP - SFAC 🙃🙃🙃🙃 toluene / THF a ; Measured in toluene solution ( 10−5 M ) or THF solution ( 10−5 M ) at room temperature . b Vacuum - deposited on a quartz substrate . c Absolute PL quantum yield determined by a calibrated integrating sphere under nitrogen at room temperature . d Mean fluorescence lifetime evaluated at 300 K under nitrogen . e Delayed fluorescence lifetimes e…
196	(10^-9.0) * Meter^(1.0)	PL	https://doi.org/10.1016/j.cej.2022.134934	toluene	502	C1=CC=CC=2SC3=CC=CC=C3C3(C12)C1=CC=CC=C1N(C=1C=CC=CC13)C1=CC=C(C=C1)C(=O)C1=CC=C(C=C1)N1C=3C=CC=CC3C3(C2=CC=CC=C2SC=2C=CC=CC32)C3=CC=CC=C13	0	502 / 525 🙃🙃🙃🙃 STAC - BP - STAC 🙃🙃🙃🙃 toluene / THF a ; Measured in toluene solution ( 10−5 M ) or THF solution ( 10−5 M ) at room temperature . b Vacuum - deposited on a quartz substrate . c Absolute PL quantum yield determined by a calibrated integrating sphere under nitrogen at room temperature . d Mean fluorescence lifetime evaluated at 300 K under nitrogen . e Delayed fluorescence lifetimes e…
197	(10^-9.0) * Meter^(1.0)	PL	https://doi.org/10.1016/j.cej.2022.134934	THF	525	C1=CC=CC=2SC3=CC=CC=C3C3(C12)C1=CC=CC=C1N(C=1C=CC=CC13)C1=CC=C(C=C1)C(=O)C1=CC=C(C=C1)N1C=3C=CC=CC3C3(C2=CC=CC=C2SC=2C=CC=CC32)C3=CC=CC=C13	0	502 / 525 🙃🙃🙃🙃 STAC - BP - STAC 🙃🙃🙃🙃 toluene / THF a ; Measured in toluene solution ( 10−5 M ) or THF solution ( 10−5 M ) at room temperature . b Vacuum - deposited on a quartz substrate . c Absolute PL quantum yield determined by a calibrated integrating sphere under nitrogen at room temperature . d Mean fluorescence lifetime evaluated at 300 K under nitrogen . e Delayed fluorescence lifetimes e…
198	(10^-9.0) * Meter^(1.0)	λPL	https://doi.org/10.1016/j.dyepig.2023.111314	toluene	681	C1(=CC=CC=C1)N(C1=CC=C(C=C1)C1=C2N=C3C(=NC2=C(C=C1)C1=CC=C(C=C1)N(C1=CC=CC=C1)C1=CC=CC=C1)C=1C=CC(=C2C(=CC=C3C12)C#N)C#N)C1=CC=CC=C1	0	681 🙃🙃🙃🙃 LB - T 🙃🙃🙃🙃 λPL ( nm ) ; UV – vis absorption and PL spectra measured in toluene solution at room temperature .; Photophysical properties of LB-T and LB-Y.
199	(10^-9.0) * Meter^(1.0)	λPL	https://doi.org/10.1016/j.dyepig.2023.111314	toluene	649	C1(=CC=CC=C1)N(C1=CC=C(C=C1)C=1C=C2N=C3C(=NC2=CC1C1=CC=C(C=C1)N(C1=CC=CC=C1)C1=CC=CC=C1)C=1C=CC(=C2C(=CC=C3C12)C#N)C#N)C1=CC=CC=C1	0	649 🙃🙃🙃🙃 LB - Y 🙃🙃🙃🙃 λPL ( nm ) ; UV – vis absorption and PL spectra measured in toluene solution at room temperature .; Photophysical properties of LB-T and LB-Y.
200	(10^-9.0) * Meter^(1.0)	PL	https://doi.org/10.1016/j.dyepig.2023.111200	toluene	483	C1=CC=CC=2C3=CC=CC=C3N(C12)C1=C(C=C(C#N)C=C1)C1=NC(=NC(=N1)C1=CC=CC=C1)C1=CC=CC=C1	0	483 🙃🙃🙃🙃 Cz - mCNTrz 🙃🙃🙃🙃 PL ( nm ) ( ) ; Wavelength of PL Max .; Electrochemical and optical properties of green TADF emitters.
201	(10^-9.0) * Meter^(1.0)	PL	https://doi.org/10.1016/j.dyepig.2023.111200	toluene	493	C1(=CC=CC=C1)C1=NC(=NC(=N1)C=1C=C(C#N)C=CC1N1C2=CC=CC=C2C=2C=CC=CC12)C=1C=C(C#N)C=CC1N1C2=CC=CC=C2C=2C=CC=CC12	0	493 🙃🙃🙃🙃 DCz - mCNTrz 🙃🙃🙃🙃 PL ( nm ) ( ) ; Wavelength of PL Max .; Electrochemical and optical properties of green TADF emitters.
202	(10^-9.0) * Meter^(1.0)	PL	https://doi.org/10.1016/j.dyepig.2023.111200	toluene	508	N1=C(N=C(N=C1C=1C=C(C#N)C=CC1N1C2=CC=CC=C2C=2C=CC=CC12)C=1C=C(C#N)C=CC1N1C2=CC=CC=C2C=2C=CC=CC12)C=1C=C(C#N)C=CC1N1C2=CC=CC=C2C=2C=CC=CC12	0	508 🙃🙃🙃🙃 TCz - mCNTrz 🙃🙃🙃🙃 PL ( nm ) ( ) ; Wavelength of PL Max .; Electrochemical and optical properties of green TADF emitters.
203	(10^-9.0) * Meter^(1.0)	λemc	https://doi.org/10.1016/j.dyepig.2021.109208		478	C1(=CC=CC=C1)N(C1=CC=C(C=C1)C=1C=CC=2N(C3=CC=CC=C3C2C1)C1=CC=C(C=C1)C(=O)C1=CC=CC=C1)C1=CC=CC=C1	0	478 🙃🙃🙃🙃 3TCPM 🙃🙃🙃🙃 λemc [ nm ]; Photophysical and electrochemical parameters of these TADF emitters.
204	(10^-9.0) * Meter^(1.0)	λemc	https://doi.org/10.1016/j.dyepig.2021.109208		425	C1(=CC=CC=C1)N(C1=CC=C(C=C1)C1=CC=2N(C3=CC=CC=C3C2C=C1)C1=CC=C(C=C1)C(=O)C1=CC=CC=C1)C1=CC=CC=C1	0	425 , 464 🙃🙃🙃🙃 2TCPM 🙃🙃🙃🙃 λemc [ nm ]; Photophysical and electrochemical parameters of these TADF emitters.
205	(10^-9.0) * Meter^(1.0)	λemc	https://doi.org/10.1016/j.dyepig.2021.109208		411	C1(=CC=CC=C1)N(C1=CC=C(C=C1)C1=CC=CC=2C3=CC=CC=C3N(C12)C1=CC=C(C=C1)C(=O)C1=CC=CC=C1)C1=CC=CC=C1	0	411 , 510 🙃🙃🙃🙃 1TCPM 🙃🙃🙃🙃 λemc [ nm ]; Photophysical and electrochemical parameters of these TADF emitters.
206	(10^-9.0) * Meter^(1.0)	λemc	https://doi.org/10.1016/j.dyepig.2021.109208		411	C1=CC=CC=2C3=CC=CC=C3N(C12)C1=CC=C(C=C1)C(=O)C1=CC=C(C=C1)N1C2=CC=CC=C2C=2C=CC=C(C12)C1=CC=C(C=C1)N(C1=CC=CC=C1)C1=CC=CC=C1	0	411 , 521 🙃🙃🙃🙃 1TCPM - Cz 🙃🙃🙃🙃 λemc [ nm ]; Photophysical and electrochemical parameters of these TADF emitters.
207	(10^-9.0) * Meter^(1.0)	λem	https://doi.org/10.1016/j.dyepig.2021.109208		487	C1(=CC=CC=C1)N(C1=CC=C(C=C1)C=1C=CC=2N(C3=CC=CC=C3C2C1)C1=CC=C(C=C1)C(=O)C1=CC=CC=C1)C1=CC=CC=C1	0	487 🙃🙃🙃🙃 3TCPM 🙃🙃🙃🙃 λem [ nm ]; Electroluminescence characteristics of the solution-processed devices.
208	(10^-9.0) * Meter^(1.0)	λem	https://doi.org/10.1016/j.dyepig.2021.109208		471	C1(=CC=CC=C1)N(C1=CC=C(C=C1)C1=CC=2N(C3=CC=CC=C3C2C=C1)C1=CC=C(C=C1)C(=O)C1=CC=CC=C1)C1=CC=CC=C1	0	471 🙃🙃🙃🙃 2TCPM 🙃🙃🙃🙃 λem [ nm ]; Electroluminescence characteristics of the solution-processed devices.
209	(10^-9.0) * Meter^(1.0)	λem	https://doi.org/10.1016/j.dyepig.2021.109208		489	C1(=CC=CC=C1)N(C1=CC=C(C=C1)C1=CC=CC=2C3=CC=CC=C3N(C12)C1=CC=C(C=C1)C(=O)C1=CC=CC=C1)C1=CC=CC=C1	0	489 🙃🙃🙃🙃 1TCPM 🙃🙃🙃🙃 λem [ nm ]; Electroluminescence characteristics of the solution-processed devices.
210	(10^-9.0) * Meter^(1.0)	λem	https://doi.org/10.1016/j.dyepig.2021.109208		505	C1=CC=CC=2C3=CC=CC=C3N(C12)C1=CC=C(C=C1)C(=O)C1=CC=C(C=C1)N1C2=CC=CC=C2C=2C=CC=C(C12)C1=CC=C(C=C1)N(C1=CC=CC=C1)C1=CC=CC=C1	0	505 🙃🙃🙃🙃 1TCPM - Cz 🙃🙃🙃🙃 λem [ nm ]; Electroluminescence characteristics of the solution-processed devices.
211	(10^-9.0) * Meter^(1.0)	λPL	https://doi.org/10.1016/j.cej.2024.149692		412	C1(=CC=CC=C1)C=1N=C(C2=C(N1)C=CS2)C2=CC=C(C=C2)N2C1=CC=CC=C1SC=1C=CC=CC21	0	412 , 562 🙃🙃🙃🙃 PTZ -2TP 🙃🙃🙃🙃 λPL ( nm ) 🙃🙃🙃🙃 sol . [ a ]; Summary of the photophysical properties of PTZ-2TP, PTZ-4TP, and DPTZ-TP.
212	(10^-9.0) * Meter^(1.0)	λPL	https://doi.org/10.1016/j.cej.2024.149692		419	C1(=CC=CC=C1)C=1N=C(C2=C(N1)C=CS2)C2=CC=C(C=C2)N2C1=CC=CC=C1SC=1C=CC=CC21	0	419 , 530 🙃🙃🙃🙃 PTZ -2TP 🙃🙃🙃🙃 λPL ( nm ) 🙃🙃🙃🙃 film [ b ]; Summary of the photophysical properties of PTZ-2TP, PTZ-4TP, and DPTZ-TP.
213	(10^-9.0) * Meter^(1.0)	λPL	https://doi.org/10.1016/j.cej.2024.149692		438	C1(=CC=CC=C1)C=1C2=C(N=C(N1)C1=CC=C(C=C1)N1C3=CC=CC=C3SC=3C=CC=CC13)C=CS2	0	438 , 497 🙃🙃🙃🙃 PTZ -4TP 🙃🙃🙃🙃 λPL ( nm ) 🙃🙃🙃🙃 sol . [ a ]; Summary of the photophysical properties of PTZ-2TP, PTZ-4TP, and DPTZ-TP.
214	(10^-9.0) * Meter^(1.0)	λPL	https://doi.org/10.1016/j.cej.2024.149692		510	C1(=CC=CC=C1)C=1C2=C(N=C(N1)C1=CC=C(C=C1)N1C3=CC=CC=C3SC=3C=CC=CC13)C=CS2	0	510 🙃🙃🙃🙃 PTZ -4TP 🙃🙃🙃🙃 λPL ( nm ) 🙃🙃🙃🙃 film [ b ]; Summary of the photophysical properties of PTZ-2TP, PTZ-4TP, and DPTZ-TP.
215	(10^-9.0) * Meter^(1.0)	λPL	https://doi.org/10.1016/j.cej.2024.149692		410	N1=C(N=C(C2=C1C=CS2)C2=CC=C(C=C2)N2C1=CC=CC=C1SC=1C=CC=CC21)C2=CC=C(C=C2)N2C1=CC=CC=C1SC=1C=CC=CC21	0	410 , 570 🙃🙃🙃🙃 DPTZ - TP 🙃🙃🙃🙃 λPL ( nm ) 🙃🙃🙃🙃 sol . [ a ]; Summary of the photophysical properties of PTZ-2TP, PTZ-4TP, and DPTZ-TP.
216	(10^-9.0) * Meter^(1.0)	λPL	https://doi.org/10.1016/j.cej.2024.149692		409	N1=C(N=C(C2=C1C=CS2)C2=CC=C(C=C2)N2C1=CC=CC=C1SC=1C=CC=CC21)C2=CC=C(C=C2)N2C1=CC=CC=C1SC=1C=CC=CC21	0	409 , 528 🙃🙃🙃🙃 DPTZ - TP 🙃🙃🙃🙃 λPL ( nm ) 🙃🙃🙃🙃 film [ b ]; Summary of the photophysical properties of PTZ-2TP, PTZ-4TP, and DPTZ-TP.
217	(10^-9.0) * Meter^(1.0)	λem	https://doi.org/10.1016/j.dyepig.2023.111763	toluene	603	C1=CC=CC=2C3=C4C(C=5C(=C3NC12)C=1C=CC=CC1N5)=C5C=CC=CC5=N4	0	603 🙃🙃🙃🙃 69a 🙃🙃🙃🙃 λem ( nm ) ; Measured in toluene solution .; Photophysical data of compounds 67a,b–69a,b.
218	(10^-9.0) * Meter^(1.0)	λPL	https://doi.org/10.1016/j.dyepig.2017.04.024	toluene	561	C1=CC=CC=2OC3=CC=CC=C3N(C12)C1=C(C=C(C=C1C1=CC=C(C=C1)C#N)C#N)C1=CC=C(C=C1)C#N	0	561 🙃🙃🙃🙃 oPTBC 🙃🙃🙃🙃 λPL ( nm ) ; Measured in toluene at room temperature .; Summary of key physical properties of mPTBC and oPTBC.
219	(10^-9.0) * Meter^(1.0)	λem	https://doi.org/10.1016/j.orgel.2019.03.044	DMF	423	C1=CC=CC=2C3=CC=CC=C3N(C12)C1=CC=C(C=C1)C1=CC=C(C=C1)C1=NC2=C(N1C1=CC=C(C=C1)C(F)(F)F)C1=CC=CC=C1C=1C=CC=CC12	0	423 🙃🙃🙃🙃 CzB - FMPPI 🙃🙃🙃🙃 λem ( nm ) ; Absorption and PL : measured in 10−5 M DMF .; Basic properties of CzB-FMPPI and CzB-FMPIM.
220	(10^-9.0) * Meter^(1.0)	λem	https://doi.org/10.1016/j.orgel.2019.03.044	DMF	440	C1=CC=CC=2C3=CC=CC=C3N(C12)C1=CC=C(C=C1)C1=CC=C(C=C1)C1=NC2=C(N1C1=CC=C(C=C1)C(F)(F)F)C1=CC=CC=C1C=1C=CC=CC12	0	440 🙃🙃🙃🙃 CzB - FMPPI 🙃🙃🙃🙃 λem ( nm ) ; Absorption and PL : measured in neat film .; Basic properties of CzB-FMPPI and CzB-FMPIM.
221	(10^-9.0) * Meter^(1.0)	λem	https://doi.org/10.1016/j.orgel.2019.03.044	DMF	415	C1(=CC=CC=C1)C=1N=C(N(C1C1=CC=CC=C1)C1=CC=C(C=C1)C(F)(F)F)C1=CC=C(C=C1)C1=CC=C(C=C1)N1C2=CC=CC=C2C=2C=CC=CC12	0	415 🙃🙃🙃🙃 CzB - FMPIM 🙃🙃🙃🙃 λem ( nm ) ; Absorption and PL : measured in neat film .; Basic properties of CzB-FMPPI and CzB-FMPIM.
222	(10^-9.0) * Meter^(1.0)	λem	https://doi.org/10.1016/j.dyepig.2020.108624	DCM	507	C1=CC=CC=2C3=CC=CC=C3N(C12)C1=C(C#N)C(=C(C(=C1N1C2=CC=CC=C2C=2C(=CC=CC12)OCC1=CC=C(C=C1)C=C)N1C2=CC=CC=C2C=2C=CC=CC12)N1C2=CC=CC=C2C=2C(=CC=CC12)OCC1=CC=C(C=C1)C=C)N1C2=CC=CC=C2C=2C=CC=CC12	0	507 / 497 🙃🙃🙃🙃 3CzCN - DV 🙃🙃🙃🙃 λem [ nm ] ; The absorption peak and half peak width in dichloromethane solution and film respectively .; The photophysical, thermal, and DFT data of the compounds.
223	(10^-9.0) * Meter^(1.0)	λem	https://doi.org/10.1016/j.dyepig.2020.108624	DCM	514	C1=CC=CC=2C3=CC=CC=C3N(C12)C1=C(C#N)C(=C(C(=C1N1C2=CC=CC=C2C=2C(=CC=CC12)OCCCCCCN1C2=CC=CC=C2C=2C(=CC=CC12)OCC1=CC=C(C=C1)C=C)N1C2=CC=CC=C2C=2C=CC=CC12)N1C2=CC=CC=C2C=2C(=CC=CC12)OCCCCCCN1C2=CC=CC=C2C=2C(=CC=CC12)OCC1=CC=C(C=C1)C=C)N1C2=CC=CC=C2C=2C=CC=CC12	0	514 / 501 🙃🙃🙃🙃 3CzCN - O - DV 🙃🙃🙃🙃 λem [ nm ] ; The absorption peak and half peak width in dichloromethane solution and film respectively .; The photophysical, thermal, and DFT data of the compounds.
224	(10^-9.0) * Meter^(1.0)	λema	https://doi.org/10.1016/j.cej.2022.138957		450	C1(=CC=CC=C1)N1C2=CC=CC=C2C=2C=C(C=CC12)S(=O)(=O)C=1C=C(C=C(C1)N1C=2C=CC=CC2C(C2=CC=CC=C12)(C)C)N1C=2C=CC=CC2C(C2=CC=CC=C12)(C)C	0	450 🙃🙃🙃🙃 CZ - DPS - BAD 🙃🙃🙃🙃 λema ( nm ); Physical properties of CZ-DPS-BAD.
225	(10^-9.0) * Meter^(1.0)	λemb	https://doi.org/10.1016/j.cej.2022.138957		484	C1(=CC=CC=C1)N1C2=CC=CC=C2C=2C=C(C=CC12)S(=O)(=O)C=1C=C(C=C(C1)N1C=2C=CC=CC2C(C2=CC=CC=C12)(C)C)N1C=2C=CC=CC2C(C2=CC=CC=C12)(C)C	0	484 🙃🙃🙃🙃 CZ - DPS - BAD 🙃🙃🙃🙃 λemb ( nm ); Physical properties of CZ-DPS-BAD.
227	(10^-9.0) * Meter^(1.0)	λPL	https://doi.org/10.1016/j.orgel.2017.06.029		490	S(=O)(=O)(C1=CC=C(C=C1)N1C2=CC=C(C=C2C=2C=C(C=CC12)N1C2=CC=C(C=C2C=2C=C(C=CC12)C(C)(C)C)C(C)(C)C)N1C2=CC=C(C=C2C=2C=C(C=CC12)C(C)(C)C)C(C)(C)C)C1=CC=C(C=C1)N1C2=CC=C(C=C2C=2C=C(C=CC12)N1C2=CC=C(C=C2C=2C=C(C=CC12)C(C)(C)C)C(C)(C)C)N1C2=CC=C(C=C2C=2C=C(C=CC12)C(C)(C)C)C(C)(C)C	0	490 🙃🙃🙃🙃 DBSOCz 🙃🙃🙃🙃 λPL [ nm ] ; Measured in neat films at room temperature .; Photophysical and electrochemical data of the emitters.
228	(10^-9.0) * Meter^(1.0)	λem	https://doi.org/10.1016/j.dyepig.2023.111568	toluene	528	N1=CC(=CC=C1)C=1C=C2N=C3C4=C(C5=C(C3=NC2=CC1)C=CC(=C5)C5=CC=C(N(C1=CC=CC=C1)C1=CC=CC=C1)C=C5)C=C(C=C4)C4=CC=C(N(C5=CC=CC=C5)C5=CC=CC=C5)C=C4	0	528 / 582 / 550 🙃🙃🙃🙃 PyPzDTPA 🙃🙃🙃🙃 λem ( nm ) ; PL maximum measured in 10−6 M toluene solution / neat films / 10 wt % doped CBP film at RT .; Summary of the physical properties of materials.
229	(10^-9.0) * Meter^(1.0)	λem	https://doi.org/10.1016/j.dyepig.2023.111568	toluene	543	N1=CC(=CC=C1)C1=CC2=C(C3=NC4=CC=C(C=C4N=C3C3=C2C=C(C=C3)C=3C=NC=CC3)C3=CC=C(N(C2=CC=CC=C2)C2=CC=CC=C2)C=C3)C=C1	0	543 / 590 / 562 🙃🙃🙃🙃 TPAPzDPy 🙃🙃🙃🙃 λem ( nm ) ; PL maximum measured in 10−6 M toluene solution / neat films / 10 wt % doped CBP film at RT .; Summary of the physical properties of materials.
230	(10^-9.0) * Meter^(1.0)	λem	https://doi.org/10.1016/j.dyepig.2023.111568	toluene	535	N1=CC(=CC=C1)C1=CC2=C(C3=NC4=CC(=C(C=C4N=C3C3=C2C=CC=C3)C3=CC=C(N(C2=CC=CC=C2)C2=CC=CC=C2)C=C3)C3=CC=C(N(C2=CC=CC=C2)C2=CC=CC=C2)C=C3)C=C1	0	535 / 574 / 553 🙃🙃🙃🙃 DTPAPzPy 🙃🙃🙃🙃 λem ( nm ) ; PL maximum measured in 10−6 M toluene solution / neat films / 10 wt % doped CBP film at RT .; Summary of the physical properties of materials.
231	(10^-9.0) * Meter^(1.0)	λPL	https://doi.org/10.1016/j.orgel.2018.08.021	TBP	592	C1(=CC(=CC(=C1)C(=O)C1=CC=C(C=C1)N1C2=CC=CC=C2OC=2C=CC=CC12)C(=O)C1=CC=C(C=C1)N1C2=CC=CC=C2OC=2C=CC=CC12)C(=O)C1=CC=C(C=C1)N1C2=CC=CC=C2OC=2C=CC=CC12	0	592 🙃🙃🙃🙃 TBP - PXZ 🙃🙃🙃🙃 λPL ( nm ) ; Measured in toluene at room temperature .; Physical properties of the TBP-PXZ.
232	(10^-9.0) * Meter^(1.0)	λPL	https://doi.org/10.1016/j.orgel.2023.106795		435	C1(=CC=CC=C1)C1=NC(=NC(=N1)C1=CC=CC=C1)C1=CC=C(C=C1)C1=CC(=CC(=C1)N1C2=CC=C(C=C2C=2C=C(C=CC12)C(C)(C)C)C(C)(C)C)N1C2=CC=C(C=C2C=2C=C(C=CC12)C(C)(C)C)C(C)(C)C	0	435 🙃🙃🙃🙃 mDtCz - TRZ 🙃🙃🙃🙃 λPL [ nm ]; Photophysical properties of DtCz-TRZ and mDtCz-TRZ.
233	(10^-9.0) * Meter^(1.0)	λPL	https://doi.org/10.1016/j.orgel.2023.106795		439	C1(=CC=CC=C1)C1=NC(=NC(=N1)C1=CC=CC=C1)C1=CC=C(C=C1)C1=C(C=CC=C1N1C2=CC=C(C=C2C=2C=C(C=CC12)C(C)(C)C)C(C)(C)C)N1C2=CC=C(C=C2C=2C=C(C=CC12)C(C)(C)C)C(C)(C)C	0	439 🙃🙃🙃🙃 DtCz - TRZ 🙃🙃🙃🙃 λPL [ nm ]; Photophysical properties of DtCz-TRZ and mDtCz-TRZ.
234	(10^-9.0) * Meter^(1.0)	λPL	https://doi.org/10.1016/j.dyepig.2019.107775	toluene	514	CC1(C2=CC=CC=C2N(C=2C=CC=CC12)C1=CC=C(C=C1)C1=C(C#N)C(=CN=C1)C1=CC=C(C=C1)N1C=2C=CC=CC2C(C2=CC=CC=C12)(C)C)C	0	514 / 513 🙃🙃🙃🙃 AcCN 🙃🙃🙃🙃 λPL [ nm ] sola ) / filmb ); Summary of photophysical properties of AcCN and PxCN.
235	(10^-9.0) * Meter^(1.0)	λPL	https://doi.org/10.1016/j.dyepig.2019.107775	toluene	565	C1=CC=CC=2OC3=CC=CC=C3N(C12)C1=CC=C(C=C1)C1=C(C#N)C(=CN=C1)C1=CC=C(C=C1)N1C2=CC=CC=C2OC=2C=CC=CC12	0	565 / 540 🙃🙃🙃🙃 PxCN 🙃🙃🙃🙃 λPL [ nm ] sola ) / filmb ); Summary of photophysical properties of AcCN and PxCN.
236	(10^-9.0) * Meter^(1.0)	λPL	https://doi.org/10.1016/j.cej.2022.138919		575	C1=CC=CC=2OC3=CC=CC=C3N(C12)C1=CC=C(C=C1)C(=O)C=1C=CC=2N(C3=CC=CC=C3C2C1)C1=CC(=CC=C1)N1C2=CC=CC=C2C=2C=CC=CC12	0	575 🙃🙃🙃🙃 mCP - BP - DMAC 🙃🙃🙃🙃 THF solution 🙃🙃🙃🙃 λPL [ nm ]; Photophysical data of mCP-BP-DMAC and DCB-BP-DMAC in THF solution and neat and doped films, measured at 300 K under nitrogen. a
237	(10^-9.0) * Meter^(1.0)	λPL	https://doi.org/10.1016/j.cej.2022.138919		490	C1=CC=CC=2OC3=CC=CC=C3N(C12)C1=CC=C(C=C1)C(=O)C=1C=CC=2N(C3=CC=CC=C3C2C1)C1=CC(=CC=C1)N1C2=CC=CC=C2C=2C=CC=CC12	0	490 🙃🙃🙃🙃 mCP - BP - DMAC 🙃🙃🙃🙃 neat film 🙃🙃🙃🙃 λPL [ nm ]; Photophysical data of mCP-BP-DMAC and DCB-BP-DMAC in THF solution and neat and doped films, measured at 300 K under nitrogen. a
238	(10^-9.0) * Meter^(1.0)	λPL	https://doi.org/10.1016/j.cej.2022.138919		495	C1=CC=CC=2OC3=CC=CC=C3N(C12)C1=CC=C(C=C1)C(=O)C=1C=CC=2N(C3=CC=CC=C3C2C1)C1=CC(=CC=C1)N1C2=CC=CC=C2C=2C=CC=CC12	0	495 🙃🙃🙃🙃 mCP - BP - DMAC 🙃🙃🙃🙃 doped film 🙃🙃🙃🙃 λPL [ nm ]; Photophysical data of mCP-BP-DMAC and DCB-BP-DMAC in THF solution and neat and doped films, measured at 300 K under nitrogen. a
239	(10^-9.0) * Meter^(1.0)	λPL	https://doi.org/10.1016/j.cej.2022.138919		573	C1=CC=CC=2OC3=CC=CC=C3N(C12)C1=CC=C(C=C1)C(=O)C=1C=CC=2N(C3=CC=CC=C3C2C1)C1=CC=C(C=C1)N1C2=CC=CC=C2C=2C=CC=CC12	0	573 🙃🙃🙃🙃 DCB - BP - DMAC 🙃🙃🙃🙃 THF solution 🙃🙃🙃🙃 λPL [ nm ]; Photophysical data of mCP-BP-DMAC and DCB-BP-DMAC in THF solution and neat and doped films, measured at 300 K under nitrogen. a
240	(10^-9.0) * Meter^(1.0)	λPL	https://doi.org/10.1016/j.cej.2022.138919		486	C1=CC=CC=2OC3=CC=CC=C3N(C12)C1=CC=C(C=C1)C(=O)C=1C=CC=2N(C3=CC=CC=C3C2C1)C1=CC=C(C=C1)N1C2=CC=CC=C2C=2C=CC=CC12	0	486 🙃🙃🙃🙃 DCB - BP - DMAC 🙃🙃🙃🙃 neat film 🙃🙃🙃🙃 λPL [ nm ]; Photophysical data of mCP-BP-DMAC and DCB-BP-DMAC in THF solution and neat and doped films, measured at 300 K under nitrogen. a
241	(10^-9.0) * Meter^(1.0)	λPL	https://doi.org/10.1016/j.cej.2022.138919		494	C1=CC=CC=2OC3=CC=CC=C3N(C12)C1=CC=C(C=C1)C(=O)C=1C=CC=2N(C3=CC=CC=C3C2C1)C1=CC=C(C=C1)N1C2=CC=CC=C2C=2C=CC=CC12	0	494 🙃🙃🙃🙃 DCB - BP - DMAC 🙃🙃🙃🙃 doped film 🙃🙃🙃🙃 λPL [ nm ]; Photophysical data of mCP-BP-DMAC and DCB-BP-DMAC in THF solution and neat and doped films, measured at 300 K under nitrogen. a
242	(10^-9.0) * Meter^(1.0)	λem	https://doi.org/10.1016/j.dyepig.2022.110564	CH2Cl2	640	ClC1=NC(=NC(=N1)Cl)C=1C=C(C=2NC3=CC=CC=C3SC2C1)C1=CC=C(C=C1)OC	0	640 🙃🙃🙃🙃 1 🙃🙃🙃🙃 λem / nm; Emission maxima λem, absolute fluorescence quantum yields Φf, fluorescence lifetimes τ, the residuum χ2 and calculated radiative (kr) and non-radiative (knr) rate constants of dyes 2 (at T = 298 K, emission spectra: xenon lamp, lifetimes: EPL-laser 375 nm in TCSPC mode) in CH2Cl2 (T = 298 K, c(2) = 10−7 mol/L).
243	(10^-9.0) * Meter^(1.0)	λem	https://doi.org/10.1016/j.orgel.2021.106275	toluene	449	C1(=CC=CC=C1)N(C=1C=C2N(C=3C=CC=CC3B3C2=C(C1)N(C=1C=CC=CC13)C1=CC=CC=C1)C1=CC=CC=C1)C1=CC=CC=C1	0	449 / 453 🙃🙃🙃🙃 PAB 🙃🙃🙃🙃 λem ( nm ) solution / film ; The peak wavelength of the lowest - energy absorption band and the peak wavelength of the PL spectrum in toluene . ; The PL peak wavelength in mCP film .; Photophysical, electrochemical, and thermal analysis data of PAB, 2tPAB, and 3tPAB.
244	(10^-9.0) * Meter^(1.0)	λem	https://doi.org/10.1016/j.orgel.2021.106275	toluene	456	C(C)(C)(C)C=1C=CC=2N(C=3C=C(C=C4N(C=5C=CC(=CC5B(C34)C2C1)C(C)(C)C)C1=CC=C(C=C1)C(C)(C)C)N(C1=CC=CC=C1)C1=CC=CC=C1)C1=CC=C(C=C1)C(C)(C)C	0	456 / 457 🙃🙃🙃🙃 2tPAB 🙃🙃🙃🙃 λem ( nm ) solution / film ; The peak wavelength of the lowest - energy absorption band and the peak wavelength of the PL spectrum in toluene . ; The PL peak wavelength in mCP film .; Photophysical, electrochemical, and thermal analysis data of PAB, 2tPAB, and 3tPAB.
245	(10^-9.0) * Meter^(1.0)	λem	https://doi.org/10.1016/j.orgel.2021.106275	toluene	456	C(C)(C)(C)C=1C=CC=2N(C=3C=C(C=C4N(C=5C=CC(=CC5B(C34)C2C1)C(C)(C)C)C1=CC=C(C=C1)C(C)(C)C)N(C1=CC=C(C=C1)C(C)(C)C)C1=CC=C(C=C1)C(C)(C)C)C1=CC=C(C=C1)C(C)(C)C	0	456 / 458 🙃🙃🙃🙃 3tPAB 🙃🙃🙃🙃 λem ( nm ) solution / film ; The peak wavelength of the lowest - energy absorption band and the peak wavelength of the PL spectrum in toluene . ; The PL peak wavelength in mCP film .; Photophysical, electrochemical, and thermal analysis data of PAB, 2tPAB, and 3tPAB.
246	(10^-9.0) * Meter^(1.0)	λPL	https://doi.org/10.1016/j.optmat.2019.05.040	toluene	386	C1=CC=CC=2C3=CC=CC=C3N(C12)C1=CC=C(C=C1)C=1OC(=NN1)C1=CC=C(C=C1)N1C2=CC=CC=C2C=2C=CC=CC12	0	386 / 414 🙃🙃🙃🙃 BCzOX 🙃🙃🙃🙃 λPL ( nm ) solb / filmc; Key photophysical, thermal and electrochemical properties of the three compounds.
247	(10^-9.0) * Meter^(1.0)	λPL	https://doi.org/10.1016/j.optmat.2019.05.040	toluene	461	CC1(C2=CC=CC=C2NC=2C=CC=C(C12)C1=CC=C(C=C1)C=1OC(=NN1)C1=CC=C(C=C1)C1=CC=CC=2NC3=CC=CC=C3C(C12)(C)C)C	0	461 / 472 🙃🙃🙃🙃 BAcOX 🙃🙃🙃🙃 λPL ( nm ) solb / filmc; Key photophysical, thermal and electrochemical properties of the three compounds.
248	(10^-9.0) * Meter^(1.0)	PL	https://doi.org/10.1016/j.jlumin.2023.119787	toluene	499	N1=C(N=C(N=C1C=1C(=C(C#N)C=CC1)N1C2=CC=CC=C2C=2C=CC=CC12)C=1C(=C(C#N)C=CC1)N1C2=CC=CC=C2C=2C=CC=CC12)C=1C(=C(C#N)C=CC1)N1C2=CC=CC=C2C=2C=CC=CC12	0	499 🙃🙃🙃🙃 TCz -2mCNTrz 🙃🙃🙃🙃 PL ( nm ) ( ) ; Wavelength of the maximum PL .; Optical and electrochemical properties of green TADF emitters.
249	(10^-9.0) * Meter^(1.0)	PL	https://doi.org/10.1016/j.jlumin.2023.119787	toluene	513	N1=C(N=C(N=C1C=1C=C(C#N)C=CC1N1C2=CC=CC=C2C=2C=CC=CC12)C=1C=C(C#N)C=CC1N1C2=CC=CC=C2C=2C=CC=CC12)C=1C=C(C#N)C=CC1N1C2=CC=CC=C2C=2C=CC=CC12	0	513 🙃🙃🙃🙃 TCz -4mCNTrz 🙃🙃🙃🙃 PL ( nm ) ( ) ; Wavelength of the maximum PL .; Optical and electrochemical properties of green TADF emitters.
250	(10^-9.0) * Meter^(1.0)	PL	https://doi.org/10.1016/j.jlumin.2023.119787	toluene	530	N1=C(N=C(N=C1C1=C(C=C(C#N)C=C1)N1C2=CC=CC=C2C=2C=CC=CC12)C1=C(C=C(C#N)C=C1)N1C2=CC=CC=C2C=2C=CC=CC12)C1=C(C=C(C#N)C=C1)N1C2=CC=CC=C2C=2C=CC=CC12	0	530 🙃🙃🙃🙃 TCz - pCNTrz 🙃🙃🙃🙃 PL ( nm ) ( ) ; Wavelength of the maximum PL .; Optical and electrochemical properties of green TADF emitters.
251	(10^-9.0) * Meter^(1.0)	PL	https://doi.org/10.1016/j.orgel.2015.02.018	DCM	420	C1=CC=CC2=CC3=CC=CC=C3C(=C12)C1=CC=C(C=C1)C=1N(C(=C(N1)C1=CC=CC=C1)C1=CC=CC=C1)C1=CC=CC=C1	0	420 ( 57 ) 🙃🙃🙃🙃 ACBI 🙃🙃🙃🙃 PL ( nm ) 🙃🙃🙃🙃 Solution ( FWHMs ); The optical, photophysical and thermal properties of ACBI, 1-NaCBI, and 2-NaCBI.
252	(10^-9.0) * Meter^(1.0)	PL	https://doi.org/10.1016/j.orgel.2015.02.018	DCM	428	C1(=CC=CC2=CC=CC=C12)C1=C2C=CC=CC2=C(C2=CC=CC=C12)C1=CC=C(C=C1)C=1N(C(=C(N1)C1=CC=CC=C1)C1=CC=CC=C1)C1=CC=CC=C1	0	428 ( 54 ) 🙃🙃🙃🙃 1 - NaCBI 🙃🙃🙃🙃 PL ( nm ) 🙃🙃🙃🙃 Solution ( FWHMs ); The optical, photophysical and thermal properties of ACBI, 1-NaCBI, and 2-NaCBI.
253	(10^-9.0) * Meter^(1.0)	PL	https://doi.org/10.1016/j.orgel.2015.02.018	DCM	434	C1=C(C=CC2=CC=CC=C12)C1=C2C=CC=CC2=C(C2=CC=CC=C12)C1=CC=C(C=C1)C=1N(C(=C(N1)C1=CC=CC=C1)C1=CC=CC=C1)C1=CC=CC=C1	0	434 ( 53 ) 🙃🙃🙃🙃 2 - NaCBI 🙃🙃🙃🙃 PL ( nm ) 🙃🙃🙃🙃 Solution ( FWHMs ); The optical, photophysical and thermal properties of ACBI, 1-NaCBI, and 2-NaCBI.
254	(10^-9.0) * Meter^(1.0)	λem	https://doi.org/10.1016/j.orgel.2021.106411		496	C1=CC=CC=2C3=CC=CC=C3N(C12)C=1C=C(C=C(C1)N1C2=CC=CC=C2C=2C=CC=CC12)S(=O)(=O)C1=CC=C(C=C1)N1C=2C=CC=CC2C(C2=CC=CC=C12)(C)C	0	496 🙃🙃🙃🙃 CZ - DPS - DMAC 🙃🙃🙃🙃 λem ( nm ) ; Measured in THF : H2O ( 1 : 98 ) .; Physical properties of CZ-DPS-DMAC.
255	(10^-9.0) * Meter^(1.0)	λmax,PL	https://doi.org/10.1016/j.orgel.2021.106187		436	C1(=C(C(=CC(=C1)C)C)B(C1=CC=C(C=C1)N1C2=CC=CC=C2C=2C=C(C=CC12)N1C2=CC=CC=C2C=2C=CC=CC12)C1=C(C=C(C=C1C)C)C)C	0	436 🙃🙃🙃🙃 CCDMB 🙃🙃🙃🙃 λmax , PL ( nm ) ; Excitation wavelength : 325 nm .; Summary of photophysical properties of 25 wt% CCDMB- and PCDMB-doped DPEPO films.
256	(10^-9.0) * Meter^(1.0)	λmax,PL	https://doi.org/10.1016/j.orgel.2021.106187		493	C1(=C(C(=CC(=C1)C)C)B(C1=CC=C(C=C1)N1C2=CC=CC=C2C=2C=C(C=CC12)N1C2=CC=CC=C2OC=2C=CC=CC12)C1=C(C=C(C=C1C)C)C)C	0	493 🙃🙃🙃🙃 PCDMB 🙃🙃🙃🙃 λmax , PL ( nm ) ; Excitation wavelength : 325 nm .; Summary of photophysical properties of 25 wt% CCDMB- and PCDMB-doped DPEPO films.
257	(10^-9.0) * Meter^(1.0)	λFL,max	https://doi.org/10.1016/j.cej.2021.128574	toluene	453	C1=CC=CC=2C3=CC=CC=C3N(C12)C1=C(C=C(C(=C1)N1C2=CC=CC=C2C=2C=CC=CC12)C#N)C#N	0	453 🙃🙃🙃🙃 DCzIPN 🙃🙃🙃🙃 λFL , max ( nm ); Photophysical properties of the IPN compounds in degassed toluene solutions (10−5 M). S1 and T1 were determined in mCP host at 7 wt% doping concentration from the onsets of FL and phosphorescence spectra, respectively.
258	(10^-9.0) * Meter^(1.0)	λFL,max	https://doi.org/10.1016/j.cej.2021.128574	toluene	470	CC1=CC=CC=2C3=CC=CC=C3N(C12)C1=C(C=C(C(=C1)N1C2=CC=CC=C2C=2C=CC=C(C12)C)C#N)C#N	0	470 🙃🙃🙃🙃 DMeCzIPN 🙃🙃🙃🙃 λFL , max ( nm ); Photophysical properties of the IPN compounds in degassed toluene solutions (10−5 M). S1 and T1 were determined in mCP host at 7 wt% doping concentration from the onsets of FL and phosphorescence spectra, respectively.
259	(10^-9.0) * Meter^(1.0)	λPLb	https://doi.org/10.1016/j.jphotochem.2024.115922	DMAC	677	C1=CC=CC=2OC3=CC=CC=C3N(C12)C1=CC=C2C(C=3C(=NC=4C=CC=CC4C3)C2=C1)=O	0	677 🙃🙃🙃🙃 IQLO - PXZ 🙃🙃🙃🙃 λPLb ) [ nm ]; Key photophysical parameters of IQLO-PXZ and IQLO-DMAC.
260	(10^-9.0) * Meter^(1.0)	λPLb	https://doi.org/10.1016/j.jphotochem.2024.115922		610	CC1(C2=CC=CC=C2N(C=2C=CC=CC12)C1=CC=C2C(C=3C(=NC=4C=CC=CC4C3)C2=C1)=O)C	0	610 🙃🙃🙃🙃 IQLO - DMAC 🙃🙃🙃🙃 λPLb ) [ nm ]; Key photophysical parameters of IQLO-PXZ and IQLO-DMAC.
261	(10^-9.0) * Meter^(1.0)	λem	https://doi.org/10.1016/j.orgel.2022.106442	toluene	452	C(=C)C1=CC=C(COC2=CC=CC=3N(C4=CC=CC=C4C23)CCCCCCOC2=CC=CC=3N(C4=CC=CC=C4C23)C2=C(C#N)C(=CC=C2)N2C3=CC=CC=C3C=3C(=CC=CC23)OCCCCCCN2C3=CC=CC=C3C=3C(=CC=CC23)OCC2=CC=C(C=C2)C=C)C=C1	0	452 / 476 / 478 🙃🙃🙃🙃 DVCz -2CzCN 🙃🙃🙃🙃 λem [ nm ] ; Measured in toluene , before and after cross - linking films .; Thermal, photophysical, and electrochemical properties of DV-2CzCN.
262	(10^-9.0) * Meter^(1.0)	λFL	https://doi.org/10.1016/j.dyepig.2024.111981		579	C1(=CC=CC=C1)N(C1=CC=C(C=C1)C=1C=CC=2C(=NC=3C(=C4C=CC=NC4=C4N=CC=CC34)N2)N1)C1=CC=CC=C1	0	579 🙃🙃🙃🙃 oTPA - PPP 🙃🙃🙃🙃 λFL [ nm ]; Summary of photoluminescence properties of oTPA-PPP and mTPA-PPP.
263	(10^-9.0) * Meter^(1.0)	λFL	https://doi.org/10.1016/j.dyepig.2024.111981		575	C1(=CC=CC=C1)N(C1=CC=C(C=C1)C=1C=CC=2C(=NC=3C(=C4C=CC=NC4=C4N=CC=CC34)N2)N1)C1=CC=CC=C1	0	575 🙃🙃🙃🙃 mTPA - PPP 🙃🙃🙃🙃 λFL [ nm ]; Summary of photoluminescence properties of oTPA-PPP and mTPA-PPP.
264	(10^-9.0) * Meter^(1.0)	λem	https://doi.org/10.1016/j.dyepig.2023.111858	toluene	467	C1=CC=CC=2C3=CC=CC=C3N(C12)C1=CC=C(C=C1)N(C=1C=C2N(C=3C=CC(=CC3B3C2=C(C1)N(C=1C=CC(=CC13)N1C3=CC=CC=C3C=3C=CC=CC13)C1=C(C=CC=C1C)C)N1C3=CC=CC=C3C=3C=CC=CC13)C1=C(C=CC=C1C)C)C1=C(C=CC=C1C)C	0	467 / 477 🙃🙃🙃🙃 Me - PABCz 🙃🙃🙃🙃 λem ( nm ) solutionb / film ; The PL peak wavelength of 6 wt % emitter in PPF film .; Photophysical, electrochemical, and thermal analysis data of Me-PABCZ and Me-PABDPA.
265	(10^-9.0) * Meter^(1.0)	λem	https://doi.org/10.1016/j.dyepig.2023.111858	toluene	495	CC1=C(C(=CC=C1)C)N(C=1C=C2N(C=3C=CC(=CC3B3C2=C(C1)N(C=1C=CC(=CC13)N(C1=CC=CC=C1)C1=CC=CC=C1)C1=C(C=CC=C1C)C)N(C1=CC=CC=C1)C1=CC=CC=C1)C1=C(C=CC=C1C)C)C1=CC=C(C=C1)N(C1=CC=CC=C1)C1=CC=CC=C1	0	495 / 504 🙃🙃🙃🙃 Me - PABDPA 🙃🙃🙃🙃 λem ( nm ) solutionb / film ; The PL peak wavelength of 6 wt % emitter in PPF film .; Photophysical, electrochemical, and thermal analysis data of Me-PABCZ and Me-PABDPA.
266	(10^-9.0) * Meter^(1.0)	PL	https://doi.org/10.1016/j.cej.2024.158323	toluene	449	C1=CC=CC=2C3=CC=CC=C3N(C12)C1=C(C=CC(=C1)C)C1=NC(=NC(=N1)C1=C(C=C(C=C1)C)N1C2=CC=CC=C2C=2C=CC=CC12)C1=C(C=C(C=C1)C)N1C2=CC=CC=C2C=2C=CC=CC12	0	449 🙃🙃🙃🙃 TCz - pMTrz 🙃🙃🙃🙃 PL ( nm ) ( a ) ; Measured in 1 × 10−5 M toluene solution at room temperature .; Physical properties of TCz-Trz, TCz-pMTrz, and TtBCz-pMTrz.
267	(10^-9.0) * Meter^(1.0)	PL	https://doi.org/10.1016/j.cej.2024.158323	toluene	472	C(C)(C)(C)C=1C=CC=2N(C3=CC=C(C=C3C2C1)C(C)(C)C)C1=C(C=CC(=C1)C)C1=NC(=NC(=N1)C1=C(C=C(C=C1)C)N1C2=CC=C(C=C2C=2C=C(C=CC12)C(C)(C)C)C(C)(C)C)C1=C(C=C(C=C1)C)N1C2=CC=C(C=C2C=2C=C(C=CC12)C(C)(C)C)C(C)(C)C	0	472 🙃🙃🙃🙃 TtBCz - pMTrz 🙃🙃🙃🙃 PL ( nm ) ( a ) ; Measured in 1 × 10−5 M toluene solution at room temperature .; Physical properties of TCz-Trz, TCz-pMTrz, and TtBCz-pMTrz.
268	(10^-9.0) * Meter^(1.0)	λems	https://doi.org/10.1016/j.orgel.2016.12.026		546	N1=C(N=C(N=C1C1=CC=C(C=C1)C1=CC=C(C=C1)N(C1=CC=C(C=C1)OCCCCCCN1C2=CC=C(C=C2C=2C=C(C=CC12)N1C2=CC=CC=C2C=2C=CC=CC12)N1C2=CC=CC=C2C=2C=CC=CC12)C1=CC=C(C=C1)OCCCCCCN1C2=CC=C(C=C2C=2C=C(C=CC12)N1C2=CC=CC=C2C=2C=CC=CC12)N1C2=CC=CC=C2C=2C=CC=CC12)C1=CC=C(C=C1)C1=CC=C(C=C1)N(C1=CC=C(C=C1)OCCCCCCN1C2=CC=C(C=C2C=2C=C(C=CC12)N1C2=CC=CC=C2C=2C=CC=CC12)N1C2=CC=CC=C2C=2C=CC=CC12)C1=CC=C(C=C1)OCCCCCCN1C2=CC=C(…	0	546 🙃🙃🙃🙃 TA -3Cz 🙃🙃🙃🙃 λems [ nm ]; Device Performances of the solution-processed OLEDs.
269	(10^-9.0) * Meter^(1.0)	λem	https://doi.org/10.1016/j.cej.2020.127418		498	CC1(C2=CC=CC=C2N(C=2C=CC=CC12)C1=CC=C(C=C1)C(=O)C1=CC=CC=C1)C	0	498 🙃🙃🙃🙃 PhCO - DMAC 🙃🙃🙃🙃 λem [ nm ] d ) ; Measured in PL spectra in toluene solution at room temperature ;; Summary of thermal and photophysical properties of TCO-DMAC, PhCO-DMAC and TCO-PXZ.
270	(10^-9.0) * Meter^(1.0)	λem	https://doi.org/10.1016/j.cej.2020.127418		510	CC1(C2=CC=CC=C2N(C=2C=CC=CC12)C1=CC=C(C=C1)C(=O)C1=CC=CC=C1)C	0	510 🙃🙃🙃🙃 PhCO - DMAC 🙃🙃🙃🙃 λem [ nm ]; Photoluminescence characteristics of the investigated compounds in 20 wt%-doped vacuum-deposited films at room temperature.
272	(10^-9.0) * Meter^(1.0)	λem	https://doi.org/10.1016/j.dyepig.2021.109395	CH2Cl2	536	C(C)(C)(C)C=1C=CC=2N(C3=CC=C(C=C3C2C1)C(C)(C)C)C=1C(=C(C#N)C(=C(N1)N1C2=CC=C(C=C2C=2C=C(C=CC12)C(C)(C)C)C(C)(C)C)N1C2=CC=C(C=C2C=2C=C(C=CC12)C(C)(C)C)C(C)(C)C)N1C2=CC=C(C=C2C=2C=C(C=CC12)C(C)(C)C)C(C)(C)C	0	536 521 🙃🙃🙃🙃 4CzCNPy 🙃🙃🙃🙃 λem [ nm ] ; Measured in CH2Cl2 ( up line ) and doped film ( down line ) at room temperature .; Physical properties of the compounds.
273	(10^-9.0) * Meter^(1.0)	λem	https://doi.org/10.1016/j.dyepig.2021.109395	CH2Cl2	561	C(C)(C)(C)C=1C=CC=2N(C3=CC=C(C=C3C2C1)C(C)(C)C)C=1C(=C(C#N)C(=C(N1)N1C2=CC=C(C=C2C=2C=C(C=CC12)C(C)(C)C)C(C)(C)C)N1C2=CC=C(C=C2C=2C=C(C=CC12)C(C)(C)C)C(C)(C)C)N1C2=CC=C(C=C2C=2C=C(C=CC12)C(C)(C)C)C(C)(C)C	0	561 535 🙃🙃🙃🙃 4tCzCNPy 🙃🙃🙃🙃 λem [ nm ] ; Measured in CH2Cl2 ( up line ) and doped film ( down line ) at room temperature .; Physical properties of the compounds.
276	(10^-9.0) * Meter^(1.0)	λem	https://doi.org/10.1016/j.dyepig.2021.109392	toluene	542	C1=CC=CC=2OC3=CC=CC=C3N(C12)C1=CC=C(C=C1)C1=CC(=NC=N1)CC(=O)C1=CC=CC=C1	0	542 / 525 / 563 🙃🙃🙃🙃 MPA 🙃🙃🙃🙃 λem [ nm ] ; Measured in tolune ( 10−5 M ) , 2 wt % doped CBP film and neat film .; Photophysical data of MPA and MBF.
277	(10^-9.0) * Meter^(1.0)	λem	https://doi.org/10.1016/j.dyepig.2021.109392	toluene	633	C1=CC=CC=2OC3=CC=CC=C3N(C12)C1=CC=C(C=C1)C=1N=C[N+]=2[B-](OC(=CC2C1)C1=CC=CC=C1)(F)F	0	633 / 578 / 654 🙃🙃🙃🙃 MBF 🙃🙃🙃🙃 λem [ nm ] ; Measured in tolune ( 10−5 M ) , 2 wt % doped CBP film and neat film .; Photophysical data of MPA and MBF.
278	(10^-9.0) * Meter^(1.0)	λPL	https://doi.org/10.1016/j.orgel.2021.106415	toluene	489	CC=1C=CC=2N(C3=CC=C(C=C3C2C1)C)C1=C(C#N)C(=C(C(=C1N1C2=CC=C(C=C2C=2C=C(C=CC12)C)C)N1C2=CC=C(C=C2C=2C=C(C=CC12)C)C)N1C2=CC=C(C=C2C=2C=C(C=CC12)C)C)N1C2=CC=C(C=C2C=2C=C(C=CC12)C)C	0	489 🙃🙃🙃🙃 5PCzCN 🙃🙃🙃🙃 λPL [ nm ] ; Determined from fluorescent spectrum measured in toluene solution .; Summary of key physical properties of 5PCzCN.
280	(10^-9.0) * Meter^(1.0)	λPLb	https://doi.org/10.1016/j.cej.2021.133078		478	C1=CC=CC=2C3=CC=CC=C3C(C12)(C=1C=CC=2OC=3C=CC=C4OC=5C=C(C=CC5B(C34)C2C1)N1C=2C=CC=CC2C(C2=CC=CC=C12)(C)C)C=1C=CC=2OC=3C=CC=C4OC=5C=C(C=CC5B(C34)C2C1)N1C=2C=CC=CC2C(C2=CC=CC=C12)(C)C	0	478 , 467 🙃🙃🙃🙃 F2AcBO 🙃🙃🙃🙃 λPLb ( nm ); Photophysical properties of Me2AcBO, F2AcBO, and tBuAcBO.
282	(10^-9.0) * Meter^(1.0)	λPL	https://doi.org/10.1016/j.cej.2024.154048	toluene	616	C(C)(C)(C)C1=CC=C(C=C1)N(C1=CC=C(C=C1)C1=NC=2C(=C(C(=C(C2N=C1C1=CC=C(C=C1)N(C1=CC=C(C=C1)C(C)(C)C)C1=CC=C(C=C1)C(C)(C)C)C#N)C1=CC=C(C=C1)C(C)(C)C)C1=CC=C(C=C1)C(C)(C)C)C#N)C1=CC=C(C=C1)C(C)(C)C	0	616 🙃🙃🙃🙃 tBuTPAQxCN 🙃🙃🙃🙃 λPL [ nm ] sol b ) ; measured for polystyrene film doped with 1 wt % TADF emitter at 300 K .; Photophysical parameters of tBuTPAQxCN.
283	(10^-9.0) * Meter^(1.0)	PL	https://doi.org/10.1016/j.synthmet.2024.117551		369	C1=CC=C(C=2OC3=C(C21)C=CC=C3)C3=C(C=CC=C3)C3=CC(=CC=C3)N3C2=CC=CC=C2C=2C=CC=CC32	0	369 🙃🙃🙃🙃 4DBFBPhCz 🙃🙃🙃🙃 PL ( nm ) ( b ); Photophysical and electrochemical properties of 4DBFBPhCz, 4DBF-oBNPhCz, 4DBF-mBNPhCz, and TtBCZ-Trz.
285	(10^-9.0) * Meter^(1.0)	PL	https://doi.org/10.1016/j.synthmet.2024.117551		408	C1=CC=CC=2C3=CC=CC=C3N(C12)C=1C=C(C=CC1)C1=C(C=C(C=C1)C#N)C1=CC=CC2=C1OC1=C2C=CC=C1	0	408 🙃🙃🙃🙃 4DBF - mBNPhCz 🙃🙃🙃🙃 PL ( nm ) ( b ); Photophysical and electrochemical properties of 4DBFBPhCz, 4DBF-oBNPhCz, 4DBF-mBNPhCz, and TtBCZ-Trz.
286	(10^-9.0) * Meter^(1.0)	PL	https://doi.org/10.1016/j.synthmet.2024.117551		481	C(C)(C)(C)C=1C=CC=2N(C3=CC=C(C=C3C2C1)C(C)(C)C)C1=C(C=CC=C1)C1=NC(=NC(=N1)C1=C(C=CC=C1)N1C2=CC=C(C=C2C=2C=C(C=CC12)C(C)(C)C)C(C)(C)C)C1=C(C=CC=C1)N1C2=CC=C(C=C2C=2C=C(C=CC12)C(C)(C)C)C(C)(C)C	0	481 🙃🙃🙃🙃 TtBCz - Trz 🙃🙃🙃🙃 PL ( nm ) ( b ); Photophysical and electrochemical properties of 4DBFBPhCz, 4DBF-oBNPhCz, 4DBF-mBNPhCz, and TtBCZ-Trz.
287	(10^-9.0) * Meter^(1.0)	λem	https://doi.org/10.1016/j.dyepig.2020.108781	tetrahydrofuran	518	C1(=CC=CC=C1)N1C2=CC=CC=C2C=2C=C(C=CC12)S(=O)(=O)C1=CC=C(C=C1)N1C2=CC=CC=C2OC=2C=CC=CC12	0	518 🙃🙃🙃🙃 3CP - DPS - PXZ 🙃🙃🙃🙃 λem ( nm ) ; UV – vis absorption in pure tetrahydrofuran solution and PL emission spectra in the neat film .; Thermal, photophysical, and energy levels of the compounds.
288	(10^-9.0) * Meter^(1.0)	λem	https://doi.org/10.1016/j.dyepig.2020.108781		472	CC1(C2=CC=CC=C2N(C=2C=CC=CC12)C1=CC=C(C=C1)S(=O)(=O)C=1C=CC=2N(C3=CC=CC=C3C2C1)C1=CC=CC=C1)C	0	472 🙃🙃🙃🙃 3CP - DPS - DMAC 🙃🙃🙃🙃 λem ( nm ) ; UV – vis absorption in pure tetrahydrofuran solution and PL emission spectra in the neat film .; Thermal, photophysical, and energy levels of the compounds.
289	(10^-9.0) * Meter^(1.0)	λPL	https://doi.org/10.1016/j.dyepig.2020.108781	DMAC	518	C1(=CC=CC=C1)N1C2=CC=CC=C2C=2C=C(C=CC12)S(=O)(=O)C1=CC=C(C=C1)N1C2=CC=CC=C2OC=2C=CC=CC12	0	518 🙃🙃🙃🙃 3CP - DPS - PXZ 🙃🙃🙃🙃 λPL ( nm ) ; The emission peaks of neat films .; The detail kinetic parameters of 3CP-DPS-PXZ and 3CP-DPS-DMAC.
290	(10^-9.0) * Meter^(1.0)	λPL	https://doi.org/10.1016/j.dyepig.2020.108781		472	CC1(C2=CC=CC=C2N(C=2C=CC=CC12)C1=CC=C(C=C1)S(=O)(=O)C=1C=CC=2N(C3=CC=CC=C3C2C1)C1=CC=CC=C1)C	0	472 🙃🙃🙃🙃 3CP - DPS - DMAC 🙃🙃🙃🙃 λPL ( nm ) ; The emission peaks of neat films .; The detail kinetic parameters of 3CP-DPS-PXZ and 3CP-DPS-DMAC.
291	(10^-9.0) * Meter^(1.0)	emission peak	https://doi.org/10.1016/j.cej.2021.134381		471	CC1=CC=2N(C=3C=C(C=C4N(C=5C=C6N(C=7C=C(C=C8C7B(C6=CC5B(C34)C2C=C1)C1=CC=C(C=C1N8C=8C=C(C=CC8)C)C)N(C=8C=C(C=CC8)C)C=8C=C(C=CC8)C)C8=CC=CC=C8)C8=CC=CC=C8)N(C=8C=C(C=CC8)C)C=8C=C(C=CC8)C)C=8C=C(C=CC8)C	0	471 nm 🙃🙃🙃🙃 Max emission peak 🙃🙃🙃🙃 m - ν - DABNA; Electroluminescence performances of blue MR-TADF OLED devices.
292	(10^-9.0) * Meter^(1.0)	emission peak	https://doi.org/10.1016/j.cej.2021.134381		461	CC1=CC=2N(C=3C=C(C=C4N(C=5C=C6N(C=7C=C(C=C8C7B(C6=CC5B(C34)C2C=C1)C1=CC=C(C=C1N8C=8C=C(C=CC8)C)C)N(C=8C=C(C=CC8)C)C=8C=C(C=CC8)C)C8=CC=CC=C8)C8=CC=CC=C8)N(C=8C=C(C=CC8)C)C=8C=C(C=CC8)C)C=8C=C(C=CC8)C	0	461 nm 🙃🙃🙃🙃 Max emission peak 🙃🙃🙃🙃 4F - m - ν - DABNA; Electroluminescence performances of blue MR-TADF OLED devices.
293	(10^-9.0) * Meter^(1.0)	PL	https://doi.org/10.1016/j.molstruc.2024.141023	toluene	617	C(C)(C)(C)C=1C=CC=2N(C3=CC=C(C=C3C2C1)C(C)(C)C)C=1C=CC=2N(C3=CC=C(C=C3C2C1)N1C2=CC=C(C=C2C=2C=C(C=CC12)C(C)(C)C)C(C)(C)C)C1=CC=C(C=C1)C1=NC2=CC(=C(C=C2N=C1C1=CC=C(C=C1)N1C2=CC=C(C=C2C=2C=C(C=CC12)N1C2=CC=C(C=C2C=2C=C(C=CC12)C(C)(C)C)C(C)(C)C)N1C2=CC=C(C=C2C=2C=C(C=CC12)C(C)(C)C)C(C)(C)C)C#N)C#N	0	617 / 635 🙃🙃🙃🙃 DCNQx -1 🙃🙃🙃🙃 a PL / b PL ( nm ); Photophysical, electrochemical and thermal properties of DCNQx-1 and DCNQx-2.
294	(10^-9.0) * Meter^(1.0)	PL	https://doi.org/10.1016/j.molstruc.2024.141023	toluene	555	C(C)(C)(C)C=1C=CC=2N(C3=CC=C(C=C3C2C1)C(C)(C)C)C1=CC=C(C=C1)C1=NC2=CC(=C(C=C2N=C1C1=CC=C(C=C1)N1C2=CC=C(C=C2C=2C=C(C=CC12)C(C)(C)C)C(C)(C)C)C#N)C#N	0	555 / 590 🙃🙃🙃🙃 DCNQx -2 🙃🙃🙃🙃 a PL / b PL ( nm ); Photophysical, electrochemical and thermal properties of DCNQx-1 and DCNQx-2.
295	(10^-9.0) * Meter^(1.0)	PL	https://doi.org/10.1039/D4MH00400K	toluene	531	BrC1=C(C=C(C(=C1)N1C2=CC=CC=C2OC=2C=CC=CC12)Br)N1C2=CC=CC=C2OC=2C=CC=CC12	0	531 / 547 🙃🙃🙃🙃 dSFQP 🙃🙃🙃🙃 PL [ nm ] ; [ b ] Measured in neat films at room temperature .; Table 1 Summary of key physical parameters of dSFQP
297	(10^-9.0) * Meter^(1.0)	λPL	https://doi.org/10.1039/C7TC00025A	toluene	638	CC1(C2=CC=CC=C2N(C=2C=CC=CC12)C1=CC=C(C2=NSN=C21)N2C=1C=CC=CC1C(C1=CC=CC=C21)(C)C)C	0	638 / 636 🙃🙃🙃🙃 BTZ – DMAC 🙃🙃🙃🙃 λ PL [ nm ] sol / film ; [ b ] Measured in toluene ( 1 × 10−4 M ) at room temperature . ; [ c ] Measured in films at room temperature .; Table 1 Thermal, photophysical and electrochemical data of BTZ–CZ, BTZ–DMAC and BTZ–DPA
299	(10^-9.0) * Meter^(1.0)	λPL	https://doi.org/10.1039/C9TC01498E	PhMe	467	S(=O)(=O)(C1=CC=C(C=N1)N1C2=CC=C(C=C2C=2C=C(C=CC12)C(C)(C)C)C(C)(C)C)C1=CC=C(C=N1)N1C2=CC=C(C=C2C=2C=C(C=CC12)C(C)(C)C)C(C)(C)C	0	467 🙃🙃🙃🙃 pDTCz -2DPyS 🙃🙃🙃🙃 λ PL / nm ; [ b ] Fluorescence spectra measured in co - doped film at 300 K in PPT host .; Table 2 Photophysical properties of pDTCz-3DPyS and pDTCz-2DPyS
300	(10^-9.0) * Meter^(1.0)	λPL	https://doi.org/10.1039/C9TC01498E	DCM	478	S(=O)(=O)(C1=CC=C(C=N1)N1C2=CC=C(C=C2C=2C=C(C=CC12)C(C)(C)C)C(C)(C)C)C1=CC=C(C=N1)N1C2=CC=C(C=C2C=2C=C(C=CC12)C(C)(C)C)C(C)(C)C	0	478 🙃🙃🙃🙃 pDTCz -2DPyS 🙃🙃🙃🙃 λ PL / nm ; [ c ] Phosphorescence spectra measured in a film with 7 wt % in PPT host at 77 K .; Table 2 Photophysical properties of pDTCz-3DPyS and pDTCz-2DPyS
301	(10^-9.0) * Meter^(1.0)	λPL	https://doi.org/10.1039/D0TC04465B	toluene	603	C1(=CC=CC=C1)N1C=2C=CC=CC2C2=C3C(=C4C(=C12)C=1C=CC=CC1N4C4=CC=C(C=C4)C4=NC1=CC(=C(C=C1N=C4C4=CC=CC=C4)C#N)C#N)C=4C=CC=CC4N3C3=CC=CC=C3	0	603 🙃🙃🙃🙃 6,7 - DCNQx - DICz 🙃🙃🙃🙃 λ PL [ nm ] sol ; [ a ] UV - vis absorption and photoluminescence ( PL ) λmax measured in toluene solution at 300 K .; Table 1 Photophysical parameters of 6,7-DCNQx-DICz and 5,8-DCNQx-DICz TADF emitters
303	(10^-9.0) * Meter^(1.0)	λPL	https://doi.org/10.1039/C9TC05892C	toluene	592	C1=CC=CC=2OC3=CC=CC=C3N(C12)C1=CC=C(C=C1)C1=NC2=CC=C(C=C2N=C1)C(=O)C1=CC=CC=C1	0	592 🙃🙃🙃🙃 PXZ - PQM 🙃🙃🙃🙃 λ PL ( nm ) ; [ a ] Measured in toluene ( 1 × 10−5 M ) at room temperature .; Table 1 Photophysical and electrochemical data of PXZ-PQM, DPXZ-PQM, and DPXZ-DPPM
304	(10^-9.0) * Meter^(1.0)	λPL	https://doi.org/10.1039/C9TC05892C	toluene	594	C1=CC=CC=2OC3=CC=CC=C3N(C12)C1=CC=C(C=C1)C1=NC2=CC=C(C=C2N=C1C1=CC=C(C=C1)N1C2=CC=CC=C2OC=2C=CC=CC12)C(=O)C1=CC=CC=C1	0	594 🙃🙃🙃🙃 DPXZ - PQM 🙃🙃🙃🙃 λ PL ( nm ) ; [ a ] Measured in toluene ( 1 × 10−5 M ) at room temperature .; Table 1 Photophysical and electrochemical data of PXZ-PQM, DPXZ-PQM, and DPXZ-DPPM
305	(10^-9.0) * Meter^(1.0)	λPL	https://doi.org/10.1039/C9TC05892C	toluene	642	C1=CC=CC=2OC3=CC=CC=C3N(C12)C1=CC2=C(C3=NC=4C=CC(=CC4N=C3C3=C2C=C(C=C3)N3C2=CC=CC=C2OC=2C=CC=CC32)C(=O)C3=CC=CC=C3)C=C1	0	642 🙃🙃🙃🙃 DPXZ - DPPM 🙃🙃🙃🙃 λ PL ( nm ) ; [ a ] Measured in toluene ( 1 × 10−5 M ) at room temperature .; Table 1 Photophysical and electrochemical data of PXZ-PQM, DPXZ-PQM, and DPXZ-DPPM
306	(10^-9.0) * Meter^(1.0)	λem	https://doi.org/10.1039/D2TC02283D	toluene	466	C(C)(C)(C)C=1C=C2C=3B(C=4C=CC=C5C6=C(N(C3C1)C54)C=CC=C6)C=6C=CC=CC6N2C2=CC=CC=C2	0	466 / 468 🙃🙃🙃🙃 B - dpa - Cz 🙃🙃🙃🙃 λ em ( nm ) ; [ b ] Emission peak in toluene solution ( 1 × 10−5 M ) and 1 wt % emitter doped in mCBP film .; Table 1 Summary of photophysical and electrochemical properties of B-dpa-Cz, B-dpa-dmAc and B-dpa-SpiroAc
308	(10^-9.0) * Meter^(1.0)	λPL	https://doi.org/10.1039/D3TC00869J		586	CC1(C2=CC=CC=C2N(C=2C=CC=CC12)C1=CC2=C(C=3N=C4C(=NC3C3=C2C=C(C=C3)N3C=2C=CC=CC2C(C2=CC=CC=C32)(C)C)C=NC=C4)C=C1)C	0	586 🙃🙃🙃🙃 PQDMAC - V 🙃🙃🙃🙃 λ PL ( nm ) ; [ a ] Measured in CBP doped films at room temperature .; Table 2 Photophysical characterization of T and V isomeric luminophores
309	(10^-9.0) * Meter^(1.0)	λPL	https://doi.org/10.1039/D3TC00869J		590	CC1(C2=CC=CC=C2N(C=2C=CC=CC12)C=1C=CC2=C(C=3N=C4C(=NC3C3=C2C=CC(=C3)N3C=2C=CC=CC2C(C2=CC=CC=C32)(C)C)C=NC=C4)C1)C	0	590 🙃🙃🙃🙃 PQDMAC - T 🙃🙃🙃🙃 λ PL ( nm ) ; [ a ] Measured in CBP doped films at room temperature .; Table 2 Photophysical characterization of T and V isomeric luminophores
310	(10^-9.0) * Meter^(1.0)	λPL	https://doi.org/10.1039/D3TC00869J		612	C1=CC(=CC2=C1C=1N=C3C(=NC1C1=C2C=C(C=C1)N1C2=CC=CC=C2OC=2C=CC=CC12)C=NC=C3)N3C1=CC=CC=C1OC=1C=CC=CC31	0	612 🙃🙃🙃🙃 PQPXZ - V 🙃🙃🙃🙃 λ PL ( nm ) ; [ a ] Measured in CBP doped films at room temperature .; Table 2 Photophysical characterization of T and V isomeric luminophores
313	(10^-9.0) * Meter^(1.0)	λem	https://doi.org/10.1039/D2TC01319C		430	C1(=CC=CC=C1)N(C1=CC=C(C=C1)N1C(=NC2=C1C1=CC=CC=C1C=1C=CC=CC12)C1=CC=C(C=C1)C1=CC=C(C=C1)N(C1=CC=CC=C1)C1=CC=C(C=C1)C1=CC=C(C=C1)C1=NC2=C(N1C1=CC=C(C=C1)N(C1=CC=CC=C1)C1=CC=CC=C1)C1=CC=CC=C1C=1C=CC=CC12)C1=CC=CC=C1	0	430 / 444 🙃🙃🙃🙃 λ em ( nm ) ( s / f ) 🙃🙃🙃🙃 TPA – 2PPITPA; Table 1 Summary of optical and thermal properties
314	(10^-9.0) * Meter^(1.0)	λem	https://doi.org/10.1039/D2TC01319C		422	C1(=CC=CC=C1)N(C1=CC=C(C=C1)N1C(=NC2=C1C1=CC=CC=C1C=1C=CC=CC12)/C=C/C1=CC=C(C=C1)C1=CC=C(C=C1)N(C1=CC=CC=C1)C1=CC=C(C=C1)C1=CC=C(C=C1)\C=C\C1=NC2=C(N1C1=CC=C(C=C1)N(C1=CC=CC=C1)C1=CC=CC=C1)C1=CC=CC=C1C=1C=CC=CC12)C1=CC=CC=C1	0	422 / 438 🙃🙃🙃🙃 λ em ( nm ) ( s / f ) 🙃🙃🙃🙃 TPA – 2SPPITPA; Table 1 Summary of optical and thermal properties
316	(10^-9.0) * Meter^(1.0)	λPL	https://doi.org/10.1039/C8TC02179A	toluene	583	C(C)(C)(C)C=1C=CC=2N(C3=CC=C(C=C3C2C1)C(C)(C)C)C1=C(C(=C(C=2S(C3=CC=CC=C3S(C12)(=O)=O)(=O)=O)N1C2=CC=C(C=C2C=2C=C(C=CC12)C(C)(C)C)C(C)(C)C)N1C2=CC=C(C=C2C=2C=C(C=CC12)C(C)(C)C)C(C)(C)C)N1C2=CC=C(C=C2C=2C=C(C=CC12)C(C)(C)C)C(C)(C)C	0	583 🙃🙃🙃🙃 450 / 380 🙃🙃🙃🙃 λ PL [ nm ] ; [ b ] Determined from the energy peak of the fluorescence spectra of dopants mixed in CBP at 77 K .; Table 1 Summary of the key physical properties of 4t-BuCzTTR
317	(10^-9.0) * Meter^(1.0)	PL	https://doi.org/10.1039/C9TC02491C	toluene	529	C1(=CC=CC=C1)C1=NC(=NC(=N1)C1=CC=CC=C1)C=1C=C(C=C(C1)N1C=2C=CC=CC2C(C2=CC=CC=C12)(C)C)N1C=2C=CC=CC2C(C2=CC=CC=C12)(C)C	0	529 🙃🙃🙃🙃 TRZ - DDMAc 🙃🙃🙃🙃 PL ( nm ) ; [ b ] Photoluminescent emission in toluene .; Table 1 Photophysical properties of TRZ-DDPAc and TRZ-DDMAc
318	(10^-9.0) * Meter^(1.0)	PL	https://doi.org/10.1039/C9TC02491C	toluene	511	C1(=CC=CC=C1)C1=NC(=NC(=N1)C1=CC=CC=C1)C=1C=C(C=C(C1)N1C=2C=CC=CC2C(C2=CC=CC=C12)(C1=CC=CC=C1)C1=CC=CC=C1)N1C=2C=CC=CC2C(C2=CC=CC=C12)(C1=CC=CC=C1)C1=CC=CC=C1	0	511 🙃🙃🙃🙃 TRZ - DDPAc 🙃🙃🙃🙃 PL ( nm ) ; [ b ] Photoluminescent emission in toluene .; Table 1 Photophysical properties of TRZ-DDPAc and TRZ-DDMAc
319	(10^-9.0) * Meter^(1.0)	λem	https://doi.org/10.1039/D3MH00445G	toluene	620	C1(=CC=C(C=C1)N(C1=CC=C(C=C1)C1=CC2=C(C3=NC4=CC(=C(C=C4N=C3C3=C2C=CC=C3)C#N)C#N)C=C1)C1=CC=C(C=C1)C1=CC=CC=C1)C1=CC=CC=C1	0	620 🙃🙃🙃🙃 DCN - DLB 🙃🙃🙃🙃 λ em [ nm ] ; [ a ] Determined from the emission maxima of 10−5 M toluene solution at R . T .; Table 1 Summary of the photophysical properties of DCN-DLB and DCN-DSP
320	(10^-9.0) * Meter^(1.0)	λem	https://doi.org/10.1039/D3MH00445G	toluene	648	C1=C(C=CC=2C3=CC=CC=C3C3(C12)C1=CC=CC=C1C=1C=CC=CC13)N(C1=CC=C(C=C1)C1=CC3=C(C2=NC4=CC(=C(C=C4N=C2C2=C3C=CC=C2)C#N)C#N)C=C1)C1=CC=2C3(C4=CC=CC=C4C2C=C1)C1=CC=CC=C1C=1C=CC=CC13	0	648 🙃🙃🙃🙃 DCN - DSP 🙃🙃🙃🙃 λ em [ nm ] ; [ a ] Determined from the emission maxima of 10−5 M toluene solution at R . T .; Table 1 Summary of the photophysical properties of DCN-DLB and DCN-DSP
321	(10^-9.0) * Meter^(1.0)	λPL	https://doi.org/10.1039/D0TC02289F	toluene	586	CC1(C2=CC=CC=C2N(C=2C(=CC=CC12)C1=CC=CC=C1)C1=CC=C(C=C1)C1=CC=2C(C3=CC=CC=C3C(C2C=C1)=O)=O)C	0	586 🙃🙃🙃🙃 AQ - PhDMAC 🙃🙃🙃🙃 λ PL ( nm ) ; [ b ] Determined from the maxima of the PL spectra of toluene at room temperature .; Table 1 Summary of key physical properties of AQ-DMAC and AQ-PhDMAC
322	(10^-9.0) * Meter^(1.0)	λPL	https://doi.org/10.1039/D0TC02289F		610	CC1(C2=CC=CC=C2N(C=2C=CC=CC12)C1=CC=C(C=C1)C1=CC=2C(C3=CC=CC=C3C(C2C=C1)=O)=O)C	0	610 🙃🙃🙃🙃 AQ - DMAC 🙃🙃🙃🙃 λ PL ( nm ) ; [ b ] Determined from the maxima of the PL spectra of toluene at room temperature .; Table 1 Summary of key physical properties of AQ-DMAC and AQ-PhDMAC
323	(10^-9.0) * Meter^(1.0)	λem	https://doi.org/10.1039/D1TC02778F	CH2Cl2	500	C1=CC=CC=2C3=CC=CC=C3N(C12)C1=C(C(=C(C(=C1N1C2=CC=CC=C2C=2C=CC=CC12)N1C2=CC=CC=C2C=2C=CC=CC12)N1C2=CC=CC=C2C=2C=CC=CC12)N1C2=CC=CC=C2C=2C=CC=CC12)C=1OC(=NN1)C1=CC=CC=C1	0	500 🙃🙃🙃🙃 5CzOXD 🙃🙃🙃🙃 289.332 🙃🙃🙃🙃 λ em [ nm ] ; [ a ] Peak values measured in CH2Cl2 ( top line ) and film ( bottom line ) at room temperature .; Table 1 Summary of the physical properties of the compounds
324	(10^-9.0) * Meter^(1.0)	λem	https://doi.org/10.1039/D1TC02778F	CH2Cl2	496	C1=CC=CC=2C3=CC=CC=C3N(C12)C1=C(C(=C(C(=C1N1C2=CC=CC=C2C=2C=CC=CC12)N1C2=CC=CC=C2C=2C=CC=CC12)N1C2=CC=CC=C2C=2C=CC=CC12)N1C2=CC=CC=C2C=2C=CC=CC12)C=1OC(=NN1)C1=CC=CC=C1	0	496 🙃🙃🙃🙃 5CzOXD 🙃🙃🙃🙃 293.341 🙃🙃🙃🙃 λ em [ nm ] ; [ a ] Peak values measured in CH2Cl2 ( top line ) and film ( bottom line ) at room temperature .; Table 1 Summary of the physical properties of the compounds
325	(10^-9.0) * Meter^(1.0)	λem	https://doi.org/10.1039/D1TC02778F	CH2Cl2	532	C1=CC=CC=2C3=CC=CC=C3N(C12)C1=C(C(=C(C(=C1N1C2=CC=CC=C2C=2C=CC=CC12)N1C2=CC=CC=C2C=2C=CC=CC12)N1C2=CC=CC=C2C=2C=CC=CC12)N1C2=CC=CC=C2C=2C=CC=CC12)C=1OC(=NN1)C1=CC=CC=C1	0	532 🙃🙃🙃🙃 mCF35tCzOXD 🙃🙃🙃🙃 294.341 🙃🙃🙃🙃 λ em [ nm ] ; [ a ] Peak values measured in CH2Cl2 ( top line ) and film ( bottom line ) at room temperature .; Table 1 Summary of the physical properties of the compounds
326	(10^-9.0) * Meter^(1.0)	λem	https://doi.org/10.1039/C9TC02927C	toluene	501	C1(=CC=CC=C1)N1C=2C=CC=CC2C2=C3C(=C4C(=C12)C=1C=CC=CC1N4C4=CC=C(C=C4)C(=O)C4=CC=CC=C4)C=4C=CC=CC4N3C3=CC=CC=C3	0	501 🙃🙃🙃🙃 TAT - BP 🙃🙃🙃🙃 Solution ; [ a ] In toluene solution ( 10−5 M ) . 🙃🙃🙃🙃 λ em ( nm ); Table 1 Photophysical properties of TAT-BP and TAT-2BP
327	(10^-9.0) * Meter^(1.0)	λem	https://doi.org/10.1039/C9TC02927C	toluene	510	C1(=CC=CC=C1)N1C=2C=CC=CC2C2=C3C(=C4C(=C12)C=1C=CC=CC1N4C4=CC=C(C=C4)C(=O)C4=CC=CC=C4)C=4C=CC=CC4N3C3=CC=CC=C3	0	510 🙃🙃🙃🙃 TAT - BP 🙃🙃🙃🙃 Neat film ; [ b ] Deposited on quartz substrates . 🙃🙃🙃🙃 λ em ( nm ); Table 1 Photophysical properties of TAT-BP and TAT-2BP
328	(10^-9.0) * Meter^(1.0)	λem	https://doi.org/10.1039/C9TC02195G	THF	395	C1=C2C(=CC=C1)N1C=3C=CC=CC3C=3C=C4C(=C2C13)NC1=CC=CC=C14	0	395 🙃🙃🙃🙃 DICz 🙃🙃🙃🙃 λ em ( nm ) , ( film ) ; [ b ] Collected as a doped film ( 10 wt % ) in DPEPO .; Table 1 Photophysical, electrochemical and thermal data of the compounds
329	(10^-9.0) * Meter^(1.0)	λem	https://doi.org/10.1039/C9TC02195G	THF	458	C1=CC=CC=2C3=CC=CC=C3N(C12)C1=C(C#N)C=C(C=C1)C1=NC(=NC(=N1)C1=CC=CC=C1)C1=CC=CC=C1	0	458 🙃🙃🙃🙃 CzCNTrz 🙃🙃🙃🙃 λ em ( nm ) , ( film ) ; [ b ] Collected as a doped film ( 10 wt % ) in DPEPO .; Table 1 Photophysical, electrochemical and thermal data of the compounds
330	(10^-9.0) * Meter^(1.0)	λem	https://doi.org/10.1039/D3QM00051F	toluene	583	C1(=CC=CC=C1)N(C1=CC=C(C=C1)C1=C2C(=CC=C3C2=C(C=C1)C1=NC=2C(=CC=C(C2N=C13)C#N)C#N)C1=CC=C(C=C1)N(C1=CC=CC=C1)C1=CC=CC=C1)C1=CC=CC=C1	0	583 / 667 / 631 🙃🙃🙃🙃 p - APDC - DTPA 🙃🙃🙃🙃 λ em ( nm ) Tol / NF / DF ; [ b ] Emission peak in Tol solution , neat film ( NF ) and doped film ( DF ) in TPBi ( 10 wt % ) at room temperature .; Table 1 Photophysical properties, energy levels, and thermal stabilities of the new molecules
331	(10^-9.0) * Meter^(1.0)	λem	https://doi.org/10.1039/D3QM00051F	toluene	570	C1(=CC=CC=C1)N(C1=CC=C(C=C1)C1=C2C(=CC=C3C2=C(C=C1)C1=NC2=CC(=C(C=C2N=C13)C#N)C#N)C1=CC=C(C=C1)N(C1=CC=CC=C1)C1=CC=CC=C1)C1=CC=CC=C1	0	570 / 671 / 620 🙃🙃🙃🙃 o - APDC - DTPA 🙃🙃🙃🙃 λ em ( nm ) Tol / NF / DF ; [ b ] Emission peak in Tol solution , neat film ( NF ) and doped film ( DF ) in TPBi ( 10 wt % ) at room temperature .; Table 1 Photophysical properties, energy levels, and thermal stabilities of the new molecules
332	(10^-9.0) * Meter^(1.0)	PLmax	https://doi.org/10.1039/C9TC02408E	toluene	498	C(C)(C)(C)C=1C=CC=2N(C3=CC=C(C=C3C2C1)C(C)(C)C)C1=C(C(=O)OC)C(=C(C(=C1N1C2=CC=C(C=C2C=2C=C(C=CC12)C(C)(C)C)C(C)(C)C)N1C2=CC=C(C=C2C=2C=C(C=CC12)C(C)(C)C)C(C)(C)C)N1C2=CC=C(C=C2C=2C=C(C=CC12)C(C)(C)C)C(C)(C)C)N1C2=CC=C(C=C2C=2C=C(C=CC12)C(C)(C)C)C(C)(C)C	0	498 / 483 / 488 🙃🙃🙃🙃 5tCzMeB 🙃🙃🙃🙃 Toluene / DPEPO / neat film 🙃🙃🙃🙃 PLmax ( nm ); Table 1 Photophysical properties of the investigated TADF compounds in toluene, DPEPO host (at 20 wt% doping) and neat films
333	(10^-9.0) * Meter^(1.0)	PLmax	https://doi.org/10.1039/C9TC02408E	toluene	524	C(C)(C)(C)C=1C=CC=2N(C3=CC=C(C=C3C2C1)C(C)(C)C)C1=C(C(=O)C2=CC=CC=C2)C(=C(C(=C1N1C2=CC=C(C=C2C=2C=C(C=CC12)C(C)(C)C)C(C)(C)C)N1C2=CC=C(C=C2C=2C=C(C=CC12)C(C)(C)C)C(C)(C)C)N1C2=CC=C(C=C2C=2C=C(C=CC12)C(C)(C)C)C(C)(C)C)N1C2=CC=C(C=C2C=2C=C(C=CC12)C(C)(C)C)C(C)(C)C	0	524 / 514 / 525 🙃🙃🙃🙃 5tCzBP 🙃🙃🙃🙃 Toluene / DPEPO / neat film 🙃🙃🙃🙃 PLmax ( nm ); Table 1 Photophysical properties of the investigated TADF compounds in toluene, DPEPO host (at 20 wt% doping) and neat films
334	(10^-9.0) * Meter^(1.0)	λPL	https://doi.org/10.1039/D0TC01995J		567	CC1(C2=CC=CC=C2N(C=2C=CC=CC12)C=1C=C2N=C3C4=C(C5=C(C3=NC2=CC1)C=CC=C5)C=CC=C4)C	0	567 🙃🙃🙃🙃 DMAC - 11 - DPPZ 🙃🙃🙃🙃 λ PL ( nm ) ; [ a ] UV - vis abs . and PL in dilute toluene solution ( the concentration is 10−5 mol L−1 ) at room temperature . 🙃🙃🙃🙃 λ PL ( nm ) ; [ a ] UV - vis abs . and PL in dilute toluene solution ( the concentration is 10−5 mol L−1 ) at room temperature .; Table 1 Photophysical properties of the four compounds
335	(10^-9.0) * Meter^(1.0)	λPL	https://doi.org/10.1039/D0TC01995J		620	CC1(C2=CC=CC=C2N(C=2C=CC=CC12)C1=C2N=C3C4=C(C5=C(C3=NC2=CC=C1)C=CC=C5)C=CC=C4)C	0	620 🙃🙃🙃🙃 DMAC - 10 - DPPZ 🙃🙃🙃🙃 λ PL ( nm ) ; [ a ] UV - vis abs . and PL in dilute toluene solution ( the concentration is 10−5 mol L−1 ) at room temperature . 🙃🙃🙃🙃 λ PL ( nm ) ; [ a ] UV - vis abs . and PL in dilute toluene solution ( the concentration is 10−5 mol L−1 ) at room temperature .; Table 1 Photophysical properties of the four compounds
336	(10^-9.0) * Meter^(1.0)	λPL	https://doi.org/10.1039/D0TC01995J	toluene	630	C1=CC=CC2=C1C1=NC3=CC=C(C=C3N=C1C1=C2C=CC=C1)N1C2=CC=CC=C2OC=2C=CC=CC12	0	630 🙃🙃🙃🙃 PXZ - 11 - DPPZ 🙃🙃🙃🙃 λ PL ( nm ) ; [ a ] UV - vis abs . and PL in dilute toluene solution ( the concentration is 10−5 mol L−1 ) at room temperature . 🙃🙃🙃🙃 λ PL ( nm ) ; [ a ] UV - vis abs . and PL in dilute toluene solution ( the concentration is 10−5 mol L−1 ) at room temperature .; Table 1 Photophysical properties of the four compounds
337	(10^-9.0) * Meter^(1.0)	λPL	https://doi.org/10.1039/D0TC01995J	toluene	573	C1=CC=CC2=C1C1=NC3=CC=CC(=C3N=C1C1=C2C=CC=C1)N1C2=CC=CC=C2OC=2C=CC=CC12	0	573 🙃🙃🙃🙃 PXZ - 10 - DPPZ 🙃🙃🙃🙃 λ PL ( nm ) ; [ a ] UV - vis abs . and PL in dilute toluene solution ( the concentration is 10−5 mol L−1 ) at room temperature . 🙃🙃🙃🙃 λ PL ( nm ) ; [ a ] UV - vis abs . and PL in dilute toluene solution ( the concentration is 10−5 mol L−1 ) at room temperature .; Table 1 Photophysical properties of the four compounds
338	(10^-9.0) * Meter^(1.0)	λPL	https://doi.org/10.1039/D3TC02824K		578	CC1(C2=CC=CC=C2N(C=2C=CC=CC12)C1=CC2=C(C3=NC4=CC(=C(C=C4N=C3C3=C2C=C(C=C3)N3C=2C=CC=CC2C(C2=CC=CC=C32)(C)C)F)F)C=C1)C	0	578 🙃🙃🙃🙃 FDPZ - DMAC 🙃🙃🙃🙃 λ PL ( nm ); Table 1 Photophysical properties of FDPZ-SPAC, FDPZ-DMAC and SPACFDPZ-DMAC
339	(10^-9.0) * Meter^(1.0)	λPL	https://doi.org/10.1039/D3TC02824K		593	CC1(C2=CC=CC=C2N(C=2C=CC=CC12)C1=CC2=C(C3=NC4=CC(=C(C=C4N=C3C3=C2C=C(C=C3)N3C=2C=CC=CC2C(C2=CC=CC=C32)(C)C)N3C=2C=CC=CC2C2(C4=CC=CC=C4C=4C=CC=CC24)C2=CC=CC=C32)F)C=C1)C	0	593 🙃🙃🙃🙃 SPACFDPZ - DMAC 🙃🙃🙃🙃 λ PL ( nm ); Table 1 Photophysical properties of FDPZ-SPAC, FDPZ-DMAC and SPACFDPZ-DMAC
340	(10^-9.0) * Meter^(1.0)	λem	https://doi.org/10.1039/D4SC03854A		536	C1(=CC=CC=C1)N1C2=CC=CC=C2C=2C=C(C=CC12)C1=C(C=CC=C1)N1C2=CC=CC=C2C=2C=C(C=CC12)N1C2=CC=CC=C2C=2C=CC=CC12	0	536 🙃🙃🙃🙃 3 ( A ) 🙃🙃🙃🙃 λ em [ nm ] ; [ a ] EL peak wavelength .; Table 2 Summary of EL data of devices (single host: PhCzBCz) based on emitters (P/M)-BN-TP-ICz with different doping concentrations
341	(10^-9.0) * Meter^(1.0)	λem	https://doi.org/10.1039/D4SC03854A		540	C1(=CC=CC=C1)N1C2=CC=CC=C2C=2C=C(C=CC12)C1=C(C=CC=C1)N1C2=CC=CC=C2C=2C=C(C=CC12)N1C2=CC=CC=C2C=2C=CC=CC12	0	540 🙃🙃🙃🙃 8 ( B ) 🙃🙃🙃🙃 λ em [ nm ] ; [ a ] EL peak wavelength .; Table 2 Summary of EL data of devices (single host: PhCzBCz) based on emitters (P/M)-BN-TP-ICz with different doping concentrations
342	(10^-9.0) * Meter^(1.0)	λFL	https://doi.org/10.1039/D3TC01504A	toluene	602.5	C1=C(C=NC2=C3N=CC(=CC3=C3C(=C12)N=C1C(=N3)N=C(C=C1)C1=CC=C(N(C3=CC=CC=C3)C3=CC=CC=C3)C=C1)C1=CC=C(N(C3=CC=CC=C3)C3=CC=CC=C3)C=C1)C1=CC=C(N(C3=CC=CC=C3)C3=CC=CC=C3)C=C1	0	602.5 / 666.6 🙃🙃🙃🙃 otriTPA - PPP 🙃🙃🙃🙃 λ FL ( nm ) ; [ b ] Fluorescence spectra peak and phosphorescence spectra peak at 77 K measured in toluene . ; [ c ] Fluorescence spectra peak and phosphorescence spectra peak at 77 K measured in non - doped film .; Table 1 Summary of photoluminescence properties of otriTPA-PPP and mtriTPA-PPP
343	(10^-9.0) * Meter^(1.0)	λFL	https://doi.org/10.1039/D3TC01504A	toluene	608	C1=C(C=NC2=C3N=CC(=CC3=C3C(=C12)N=C1C(=N3)N=CC(=C1)C1=CC=C(N(C3=CC=CC=C3)C3=CC=CC=C3)C=C1)C1=CC=C(N(C3=CC=CC=C3)C3=CC=CC=C3)C=C1)C1=CC=C(N(C3=CC=CC=C3)C3=CC=CC=C3)C=C1	0	608.0 / 645.9 🙃🙃🙃🙃 mtriTPA - PPP 🙃🙃🙃🙃 λ FL ( nm ) ; [ b ] Fluorescence spectra peak and phosphorescence spectra peak at 77 K measured in toluene . ; [ c ] Fluorescence spectra peak and phosphorescence spectra peak at 77 K measured in non - doped film .; Table 1 Summary of photoluminescence properties of otriTPA-PPP and mtriTPA-PPP
345	(10^-9.0) * Meter^(1.0)	λPL	https://doi.org/10.1039/D0TC00960A	toluene	618	CC1(C2=CC=CC=C2N(C=2C=CC=CC12)C=1C=C2N=C3C4=C(C5=C(C3=NC2=CC1)C=C(C=C5)C#N)C=CC(=C4)C#N)C	0	618 🙃🙃🙃🙃 Ac - BPCN 🙃🙃🙃🙃 λ PL [ nm ] ; [ b ] PL emission of 1 wt % emitter - doped polystyrene ( PS ) film at room temperature .; Table 1 Photophysical parameters of tCz-BPCN, Ac-BPCN and DACz-BPCN
346	(10^-9.0) * Meter^(1.0)	λPL	https://doi.org/10.1039/D0TC00960A	toluene	654	C1(=CC=CC=C1)N(C=1C=CC=2N(C3=CC=C(C=C3C2C1)N(C1=CC=CC=C1)C1=CC=CC=C1)C=1C=C2N=C3C4=C(C5=C(C3=NC2=CC1)C=C(C=C5)C#N)C=CC(=C4)C#N)C4=CC=CC=C4	0	654 🙃🙃🙃🙃 DACz - BPCN 🙃🙃🙃🙃 λ PL [ nm ] ; [ b ] PL emission of 1 wt % emitter - doped polystyrene ( PS ) film at room temperature .; Table 1 Photophysical parameters of tCz-BPCN, Ac-BPCN and DACz-BPCN
347	(10^-9.0) * Meter^(1.0)	λPL	https://doi.org/10.1039/C8RA10658D	toluene	434	CC1(C2=CC=CC=C2N(C=2C3=C(C=CC12)C1=C(O3)C=CC=C1)C1=CC=C(C=C1)C1(C=3C=CC=CC3C(C3=CC=CC=C13)=O)C1=CC=CC=C1)C	0	512 / 434 [ e ] Neat films were made on quartz substrates with a thickness of about 60 nm . [ d ] In toluene solution . 🙃🙃🙃🙃 DphAn -5BzAc 🙃🙃🙃🙃 λPL [ nm ]; Table 1 Summary of the physical properties of DphAn-5BzAc
348	(10^-9.0) * Meter^(1.0)	λem	https://doi.org/10.1039/C9TC02467K	toluene	474	C1(=CC=CC=C1)N(C1=CC=C(C=C1)C1=C(C=C(C=C1)C1=CC=C(C=C1)N(C1=CC=CC=C1)C1=CC=CC=C1)C(=O)C1=CC2=C(SC3=C2C=CC=C3)C=C1)C1=CC=CC=C1	0	474 🙃🙃🙃🙃 DTPA - DTM 🙃🙃🙃🙃 λ em [ nm ] ; [ a ] Measured in toluene .; Table 1 Photophysical properties of DTPA-DTM and DTPA-DDTM
349	(10^-9.0) * Meter^(1.0)	λem	https://doi.org/10.1039/C9TC02467K	toluene	498	C1(=CC=CC=C1)N(C1=CC=C(C=C1)C1=C(C=C(C=C1)C1=CC=C(C=C1)N(C1=CC=CC=C1)C1=CC=CC=C1)C(=O)C1=CC2=C(SC3=C2C=CC=C3)C=C1)C1=CC=CC=C1	0	498 🙃🙃🙃🙃 DTPA - DTM 🙃🙃🙃🙃 λ em [ nm ] ; [ b ] Measured in neat film .; Table 1 Photophysical properties of DTPA-DTM and DTPA-DDTM
350	(10^-9.0) * Meter^(1.0)	λem	https://doi.org/10.1039/C9TC02467K	toluene	480	C1(=CC=CC=C1)N(C1=CC=C(C=C1)C1=C(C=C(C=C1)C1=CC=C(C=C1)N(C1=CC=CC=C1)C1=CC=CC=C1)C(=O)C1=CC2=C(SC3=C2C=CC=C3)C=C1)C1=CC=CC=C1	0	480 🙃🙃🙃🙃 DTPA - DTM 🙃🙃🙃🙃 λ em [ nm ] ; [ c ] Measured in 10 wt % emitter - doped mCP film .; Table 1 Photophysical properties of DTPA-DTM and DTPA-DDTM
351	(10^-9.0) * Meter^(1.0)	λPL	https://doi.org/10.1039/D1TC01000J		525	C(CCCCCCCCCCC)N1C=2C=CC=CC2C2=C3C(=C4C(=C12)C=1C=CC=CC1N4C4=CC=C(C=C4)C4=NC(=NC(=N4)C4=CC=C(C=C4)N4C=1C=CC=CC1C=1C4=C4C(=C2C=5C=CC=CC5N(C12)CCCCCCCCCCCC)N(C=1C=CC=CC14)CCCCCCCCCCCC)C1=CC=C(C=C1)N1C=4C=CC=CC4C=4C1=C1C(=C2C=5C=CC=CC5N(C42)CCCCCCCCCCCC)N(C=4C=CC=CC41)CCCCCCCCCCCC)C=4C=CC=CC4N3CCCCCCCCCCCC	0	525 🙃🙃🙃🙃 TATC - TRZ 🙃🙃🙃🙃 λ PL ( nm ) ; [ a ] Measured in neat films at room temperature .; Table 2 Photophysical characterization for two emitters of TATC-TRZ and TATP-TRZ
352	(10^-9.0) * Meter^(1.0)	λPL	https://doi.org/10.1039/D1TC01000J		538	C1(=CC=CC=C1)N1C=2C=CC=CC2C2=C3C(=C4C(=C12)C=1C=CC=CC1N4C4=CC=C(C=C4)C4=NC(=NC(=N4)C4=CC=C(C=C4)N4C=1C=CC=CC1C=1C4=C4C(=C2C=5C=CC=CC5N(C12)C1=CC=CC=C1)N(C=1C=CC=CC14)C1=CC=CC=C1)C1=CC=C(C=C1)N1C=4C=CC=CC4C=4C1=C1C(=C2C=5C=CC=CC5N(C42)C4=CC=CC=C4)N(C=4C=CC=CC41)C4=CC=CC=C4)C=4C=CC=CC4N3C3=CC=CC=C3	0	538 🙃🙃🙃🙃 TATP - TRZ 🙃🙃🙃🙃 λ PL ( nm ) ; [ a ] Measured in neat films at room temperature .; Table 2 Photophysical characterization for two emitters of TATC-TRZ and TATP-TRZ
353	(10^-9.0) * Meter^(1.0)	PL	https://doi.org/10.1039/D3NJ05730E	toluene	413	C1(=CC=CC=C1)N1C(=NC2=C1C=CC=C2)C2=CC=C(C=C2)N2C=1C=CC=CC1C1(C3=CC=CC=C3C=3C=CC=CC13)C1=CC=CC=C21	0	413 / 438 🙃🙃🙃🙃 SAF - BI 🙃🙃🙃🙃 PL / PL ( nm ) ; [ a ] Measured in toluene solution . ; [ b ] Measured in neat films .; Table 1 Photophysical, electrochemical and thermal properties of the compounds
354	(10^-9.0) * Meter^(1.0)	PL	https://doi.org/10.1039/D3NJ05730E	toluene	409	C(C)(C)(C)C1=CC=C(C=C1)N1C(=NC2=C1C1=CC=CC=C1C=1C=CC=CC12)C1=CC=C(C=C1)N1C=2C=CC=CC2C2(C3=CC=CC=C3C=3C=CC=CC23)C2=CC=CC=C12	0	409 / 445 🙃🙃🙃🙃 SAF - PI 🙃🙃🙃🙃 PL / PL ( nm ) ; [ a ] Measured in toluene solution . ; [ b ] Measured in neat films .; Table 1 Photophysical, electrochemical and thermal properties of the compounds
356	(10^-9.0) * Meter^(1.0)	λPL	https://doi.org/10.1039/D0TC01268H	tetrahydrofuran	484	C1(=CC=CC=C1)N(C1=CC2=C(C=C1)N1C3=C2C=C(C=C3C=3C2=C(C=CC13)C=CC=C2)N(C2=CC=CC=C2)C2=CC=CC=C2)C2=CC=CC=C2	0	484 🙃🙃🙃🙃 NIDPA -2 🙃🙃🙃🙃 λ PL ( nm ) ; [ b ] Measured in 2 wt % emitter - doped PANB host film .; Table 1 Photophysical, electrochemical and thermal analysis data of NIDPA-1 and NIDPA-2 emitters
357	(10^-9.0) * Meter^(1.0)	λem	https://doi.org/10.1039/D3QO01542D		590	FC=1C=CC2=C(C3=NC=4C=CC=CC4N=C3C3=C2C=CC=C3)C1F.C1=CC=CC=3C2=C4C(C=5C(=C2NC13)C=1C=CC=CC1N5)=C5C=CC=CC5=N4	0	590 🙃🙃🙃🙃 DI - PF 🙃🙃🙃🙃 λ em ( nm ); Table 1 Absorption wavelength (λabs), emission wavelength (λem), Stokes shift, molar extinction coefficient (ε) and singlet energy (S1), triplet energy (T1) and singlet–triplet energy gap (ΔEST) of DI-PF and DI-PI
358	(10^-9.0) * Meter^(1.0)	λem	https://doi.org/10.1039/D3QO01542D		519	N1C=NC2=C1C=CC=1C=3C=CC=CC3C=CC12.C1=CC=CC=2C3=C4C(C=5C(=C3NC12)C=1C=CC=CC1N5)=C5C=CC=CC5=N4	0	519 🙃🙃🙃🙃 DI - PI 🙃🙃🙃🙃 λ em ( nm ); Table 1 Absorption wavelength (λabs), emission wavelength (λem), Stokes shift, molar extinction coefficient (ε) and singlet energy (S1), triplet energy (T1) and singlet–triplet energy gap (ΔEST) of DI-PF and DI-PI
359	(10^-9.0) * Meter^(1.0)	λPL	https://doi.org/10.1039/D2TC00017B	toluene	652	CC1(C2=CC=CC=C2N(C=2C=CC=CC12)C=1C=C2N=C3C4=C(C5=C(C3=NC2=CC1N1C=2C=CC=CC2C(C2=CC=CC=C12)(C)C)C=CC=N5)N=CC=C4)C	0	652 🙃🙃🙃🙃 oDMAC – DPPZ 🙃🙃🙃🙃 λ PL [ nm ] sol ; [ a ] UV - Vis absorption and photoluminescence ( PL ) λmax measured in toluene at 300 K .; Table 1 Photophysical properties of oDMAC–DPPZ and pDMAC–DPPZ
360	(10^-9.0) * Meter^(1.0)	λPL	https://doi.org/10.1039/D2TC00017B	toluene	669	CC1(C2=CC=CC=C2N(C=2C=CC=CC12)C1=C2N=C3C4=C(C5=C(C3=NC2=C(C=C1)N1C=2C=CC=CC2C(C2=CC=CC=C12)(C)C)C=CC=N5)N=CC=C4)C	0	669 🙃🙃🙃🙃 pDMAC – DPPZ 🙃🙃🙃🙃 λ PL [ nm ] sol ; [ a ] UV - Vis absorption and photoluminescence ( PL ) λmax measured in toluene at 300 K .; Table 1 Photophysical properties of oDMAC–DPPZ and pDMAC–DPPZ
362	(10^-9.0) * Meter^(1.0)	λPL	https://doi.org/10.1039/C9TC01973A	toluene	650	C(C)(C)(C)C1=CC=C(C=C1)N1C(C2=CC=CC=3C2=C(C1=O)C=CC3N3C=1C2=C(C=CC1C(C1=CC=CC=C31)(C)C)C3=C(S2)C=CC=C3)=O	0	370 / 650 🙃🙃🙃🙃 BTDMAc - NAI 🙃🙃🙃🙃 λ abs / λPL [ nm ] ; [ a ] Measured in toluene ( 10−5 M ) at room temperature . ; [ a ] Measured in toluene ( 10−5 M ) at room temperature .; Table 2 Photophysical data of BTDMAc-NAI and BFDMAc-NAI
363	(10^-9.0) * Meter^(1.0)	λPL	https://doi.org/10.1039/C9TC01973A	toluene	600	C(C)(C)(C)C1=CC=C(C=C1)N1C(C2=CC=CC=3C2=C(C1=O)C=CC3N3C=1C2=C(C=CC1C(C1=CC=CC=C31)(C)C)C3=C(O2)C=CC=C3)=O	0	370 / 600 🙃🙃🙃🙃 BFDMAc - NAI 🙃🙃🙃🙃 λ abs / λPL [ nm ] ; [ a ] Measured in toluene ( 10−5 M ) at room temperature . ; [ a ] Measured in toluene ( 10−5 M ) at room temperature .; Table 2 Photophysical data of BTDMAc-NAI and BFDMAc-NAI
364	(10^-9.0) * Meter^(1.0)	λPL	https://doi.org/10.1039/D1TC02324A		453	C1(=CC=CC=C1)N1C2=CC=CC=C2C=2C=C(C=CC12)C1=CC=2C(C3=CC=CC=C3[Se]C2C=C1)=O	0	453 , 500 🙃🙃🙃🙃 SeX - CzPh 🙃🙃🙃🙃 λ PL [ nm ]; Table 1 Summary of the photophysical properties of SeX-CzPh and TX-CzPh
365	(10^-9.0) * Meter^(1.0)	λPL	https://doi.org/10.1039/D1TC02324A		441	C1(=CC=CC=C1)N1C2=CC=CC=C2C=2C=C(C=CC12)C1=CC=2C(C3=CC=CC=C3SC2C=C1)=O	0	441 , 487 🙃🙃🙃🙃 TX - CzPh 🙃🙃🙃🙃 λ PL [ nm ]; Table 1 Summary of the photophysical properties of SeX-CzPh and TX-CzPh
366	(10^-9.0) * Meter^(1.0)	λPL	https://doi.org/10.1039/D1TC04700K		496	C1=CC=CC=2C3=CC=CC=C3N(C12)C1=CC=C(C=C1)C1=CC=CC=2C3=CC=CC=C3N(C12)C1=NC(=NC(=N1)C1=CC=CC=C1)C1=CC=CC=C1	0	496 🙃🙃🙃🙃 CzT2.1 🙃🙃🙃🙃 λ PL [ nm ] ; [ a ] Maximum emission wavelength . 🙃🙃🙃🙃 λ PL [ nm ] ; [ a ] Maximum emission wavelength .; Table 1 The photophysical characteristics of the donor:acceptor blend films
367	(10^-9.0) * Meter^(1.0)	λPL	https://doi.org/10.1039/D1TC04700K		493	C1=CC=CC=2C3=CC=CC=C3N(C12)C1=CC=C(C=C1)C1=CC=CC=2C3=CC=CC=C3N(C12)C1=CC=C(C=C1)C1=NC(=NC(=N1)C1=CC=CC=C1)C1=CC=CC=C1	0	493 🙃🙃🙃🙃 CzT2.2 🙃🙃🙃🙃 λ PL [ nm ] ; [ a ] Maximum emission wavelength . 🙃🙃🙃🙃 λ PL [ nm ] ; [ a ] Maximum emission wavelength .; Table 1 The photophysical characteristics of the donor:acceptor blend films
368	(10^-9.0) * Meter^(1.0)	λPL	https://doi.org/10.1039/D3TC00175J	THF	476	C1(=CC=CC=C1)N1C(=NN=C1C1=CC=CC=C1)C1=CC=C(C=C1)C1=C2C=CC=CC2=C(C2=CC=CC=C12)C1=CC=C(N(C2=CC=CC=C2)C2=CC=CC=C2)C=C1	0	476 🙃🙃🙃🙃 TAZ - An - TPA 🙃🙃🙃🙃 λ PL ( nm ) ; [ b ] Measured in doped film ( 10 wt % ) in CBP ( 50 nm ) .; Table 1 Photophysical properties of TAZ-An-TPA
369	(10^-9.0) * Meter^(1.0)	λFl	https://doi.org/10.1039/D3TC01632C		591	C1=CC=CC=2C3=CC=CC=C3N(C12)C1=CC=C(C=C1)N1C2=CC=CC=C2C=2C=C(C=CC12)C1=CC=2C(C3=CC=C(C=C3C(C2C=C1)=O)C1=CC=C(C=C1)N(C1=CC=CC=C1)C1=CC=CC=C1)=O	0	591 🙃🙃🙃🙃 TPA - AQ - DCP 🙃🙃🙃🙃 λ Fl [ nm ] ; [ b ] Fluorescence maximum at 77 K .; Table 1 The data of photophysical, electrochemical and thermal properties of the TPA-AQ-DCP
370	(10^-9.0) * Meter^(1.0)	λem	https://doi.org/10.1039/D1TC04656J	DMAC	571.37	N1=C(C=CC2=CC=CC=C12)N1C2=CC=CC=C2OC=2C=CC=CC12	0	571.37 🙃🙃🙃🙃 m - PXZ - QL 🙃🙃🙃🙃 λ em ( nm ); Table 3 Calculated emission wavelength (λem), adiabatic singlet (S1) and triplet (T1) excitation energies (ES = S1–S0, ET = T1–S0) and adiabatic singlet–triplet energy gap (ΔEST) of all molecules in tetrahydrofuran
371	(10^-9.0) * Meter^(1.0)	λem	https://doi.org/10.1039/D1TC04656J	DMAC	592.81	N1=C(C=CC2=CC=CC=C12)N1C2=CC=CC=C2OC=2C=CC=CC12	0	592.81 🙃🙃🙃🙃 p - PXZ - QL 🙃🙃🙃🙃 λ em ( nm ); Table 3 Calculated emission wavelength (λem), adiabatic singlet (S1) and triplet (T1) excitation energies (ES = S1–S0, ET = T1–S0) and adiabatic singlet–triplet energy gap (ΔEST) of all molecules in tetrahydrofuran
372	(10^-9.0) * Meter^(1.0)	λem	https://doi.org/10.1039/D1TC04656J	DMAC	581.31	N1=C(C=CC2=CC=CC=C12)N1C2=CC=CC=C2SC=2C=CC=CC12	0	581.31 🙃🙃🙃🙃 o - PTZ - QL 🙃🙃🙃🙃 λ em ( nm ); Table 3 Calculated emission wavelength (λem), adiabatic singlet (S1) and triplet (T1) excitation energies (ES = S1–S0, ET = T1–S0) and adiabatic singlet–triplet energy gap (ΔEST) of all molecules in tetrahydrofuran
373	(10^-9.0) * Meter^(1.0)	λem	https://doi.org/10.1039/D1TC04656J	DMAC	569.77	N1=C(C=CC2=CC=CC=C12)N1C2=CC=CC=C2SC=2C=CC=CC12	0	569.77 🙃🙃🙃🙃 m - PTZ - QL 🙃🙃🙃🙃 λ em ( nm ); Table 3 Calculated emission wavelength (λem), adiabatic singlet (S1) and triplet (T1) excitation energies (ES = S1–S0, ET = T1–S0) and adiabatic singlet–triplet energy gap (ΔEST) of all molecules in tetrahydrofuran
374	(10^-9.0) * Meter^(1.0)	λem	https://doi.org/10.1039/D1TC04656J	DMAC	586.94	N1=C(C=CC2=CC=CC=C12)N1C2=CC=CC=C2SC=2C=CC=CC12	0	586.94 🙃🙃🙃🙃 p - PTZ - QL 🙃🙃🙃🙃 λ em ( nm ); Table 3 Calculated emission wavelength (λem), adiabatic singlet (S1) and triplet (T1) excitation energies (ES = S1–S0, ET = T1–S0) and adiabatic singlet–triplet energy gap (ΔEST) of all molecules in tetrahydrofuran
375	(10^-9.0) * Meter^(1.0)	λPL	https://doi.org/10.1039/D1TC05696D	MeCN	515	C1(=CC=CC=2C3=CC=CC=C3NC12)C=1C=C(C(C#N)=CC1C1=CC=CC=2C3=CC=CC=C3NC12)C#N	0	515 🙃🙃🙃🙃 2CzPN 🙃🙃🙃🙃 DCM 🙃🙃🙃🙃 λ PL / nm ; [ b ] In degassed DCM ( λexc = 358 nm ) .; Table 1 Summary of photophysical and electrochemical properties of PPOCzPN, PPSCzPN, DiPPOCzPN and 2CzPN in polar media and in a PMMA matrix
376	(10^-9.0) * Meter^(1.0)	λPL	https://doi.org/10.1039/D1TC05696D	DCM	494	C1(=CC=CC=2C3=CC=CC=C3NC12)C=1C=C(C(C#N)=CC1C1=CC=CC=2C3=CC=CC=C3NC12)C#N	0	494 🙃🙃🙃🙃 2CzPN 🙃🙃🙃🙃 10 wt % doped PMMA film 🙃🙃🙃🙃 λ PL / nm ; [ d ] 10 wt % doped PMMA thin films ( λexc = 360 nm ) .; Table 1 Summary of photophysical and electrochemical properties of PPOCzPN, PPSCzPN, DiPPOCzPN and 2CzPN in polar media and in a PMMA matrix
377	(10^-9.0) * Meter^(1.0)	λPL	https://doi.org/10.1039/D1TC05696D	Toluene	476	C1(=CC=CC=2C3=CC=CC=C3NC12)C=1C=C(C(C#N)=CC1C1=CC=CC=2C3=CC=CC=C3NC12)C#N	0	476 🙃🙃🙃🙃 2CzPN 🙃🙃🙃🙃 317 , 329 , 375 🙃🙃🙃🙃 Toluene 🙃🙃🙃🙃 λ PL / nm ; [ b ] In toluene ( λexc = 370 nm ) .; Table 2 Summary of photophysical and electrochemical properties of PPOCzPN, PPSCzPN, DiPPOCzPN and 2CzPN in apolar media and in the solid state in a mCP matrix and as neat films
378	(10^-9.0) * Meter^(1.0)	λPL	https://doi.org/10.1039/D1TC05696D	Toluene	496	C1(=CC=CC=2C3=CC=CC=C3NC12)C=1C=C(C(C#N)=CC1C1=CC=CC=2C3=CC=CC=C3NC12)C#N	0	496 🙃🙃🙃🙃 2CzPN 🙃🙃🙃🙃 317 , 329 , 375 🙃🙃🙃🙃 10 wt % doped mCP film 🙃🙃🙃🙃 λ PL / nm ; [ c ] In 10 wt % doped mCP thin films .; Table 2 Summary of photophysical and electrochemical properties of PPOCzPN, PPSCzPN, DiPPOCzPN and 2CzPN in apolar media and in the solid state in a mCP matrix and as neat films
379	(10^-9.0) * Meter^(1.0)	λPL	https://doi.org/10.1039/D1TC05696D		516	C1(=CC=CC=2C3=CC=CC=C3NC12)C=1C=C(C(C#N)=CC1C1=CC=CC=2C3=CC=CC=C3NC12)C#N	0	516 🙃🙃🙃🙃 2CzPN 🙃🙃🙃🙃 317 , 329 , 375 🙃🙃🙃🙃 Neat film 🙃🙃🙃🙃 λ PL / nm ; [ e ] In neat thin films .; Table 2 Summary of photophysical and electrochemical properties of PPOCzPN, PPSCzPN, DiPPOCzPN and 2CzPN in apolar media and in the solid state in a mCP matrix and as neat films
380	(10^-9.0) * Meter^(1.0)	λPL	https://doi.org/10.1039/D1TC05696D	Toluene	484	C1(=CC=CC=2C3=CC=CC=C3NC12)C=1C=C(C(C#N)=CC1C1=CC=CC=2C3=CC=CC=C3NC12)C#N	0	484 [ h ] Values from ref . 86 . 🙃🙃🙃🙃 2CzPN 🙃🙃🙃🙃 317 , 329 , 375 [ h ] Values from ref . 86 . 🙃🙃🙃🙃 Toluene 🙃🙃🙃🙃 λ PL / nm ; [ b ] In toluene ( λexc = 370 nm ) .; Table 2 Summary of photophysical and electrochemical properties of PPOCzPN, PPSCzPN, DiPPOCzPN and 2CzPN in apolar media and in the solid state in a mCP matrix and as neat films
381	(10^-9.0) * Meter^(1.0)	fluorescence peaks	https://doi.org/10.1039/D1TC05696D	Toluene	477	C1(=CC=CC=2C3=CC=CC=C3NC12)C=1C=C(C(C#N)=CC1C1=CC=CC=2C3=CC=CC=C3NC12)C#N	0	477 [ i ] Values from ref . 59 , measured in 6 wt % doped mCP film , ΔEST was estimated from the fluorescence ( 300 K ) and phosphorescence ( 5 K ) peaks . NA = not available . 🙃🙃🙃🙃 2CzPN 🙃🙃🙃🙃 317 , 329 , 375 [ h ] Values from ref . 86 . 🙃🙃🙃🙃 10 wt % doped mCP film 🙃🙃🙃🙃 λ PL / nm ; [ c ] In 10 wt % doped mCP thin films .; Table 2 Summary of photophysical and electrochemical properties of PPOCzPN,…
383	(10^-9.0) * Meter^(1.0)	λem	https://doi.org/10.1039/C8TC05707A	dichloromethane	454	C1(=CC=CC=C1)N1C2=CC=CC=C2C=2C=C(C=CC12)C1=C2C=CC=CC2=C(C2=CC=CC=C12)C1=CC=C(C#N)C=C1	0	454 ( 67 ) / 467 ( 64 ) 🙃🙃🙃🙃 3CzAnBzt 🙃🙃🙃🙃 λ em ( nm ) soln / film ; [ c ] Measured in dilute dichloromethane solution and thin film , data listed within bracket are the full width at half maximum ( FWHM ) of their PL spectra in dilute dichloromethane solution and thin film .; Table 1 Thermal, electrochemical, and photophysical properties of 3CzAnBzt and pCzAnBzt
384	(10^-9.0) * Meter^(1.0)	λem	https://doi.org/10.1039/C8TC05707A	dichloromethane	438	C1=CC=CC=2C3=CC=CC=C3N(C12)C1=CC=C(C=C1)C1=C2C=CC=CC2=C(C2=CC=CC=C12)C1=CC=C(C#N)C=C1	0	438 ( 60 ) / 452 ( 63 ) 🙃🙃🙃🙃 pCzAnBzt 🙃🙃🙃🙃 λ em ( nm ) soln / film ; [ c ] Measured in dilute dichloromethane solution and thin film , data listed within bracket are the full width at half maximum ( FWHM ) of their PL spectra in dilute dichloromethane solution and thin film .; Table 1 Thermal, electrochemical, and photophysical properties of 3CzAnBzt and pCzAnBzt
385	(10^-9.0) * Meter^(1.0)	λFL	https://doi.org/10.1039/D0TC03965A	toluene	565	CC1(C2=CC=CC=C2N(C=2C=CC=CC12)C1=CC2=C(C=3N=C4C(=NC3C3=C2C=C(C=C3)N3C=2C=CC=CC2C(C2=CC=CC=C32)(C)C)N=C(C=C4)N4C=3C=CC=CC3C(C3=CC=CC=C43)(C)C)C=C1)C	0	516 / 565 / 608 🙃🙃🙃🙃 3,6,11 - TriAC - BPQ 🙃🙃🙃🙃 λ FL [ nm ] ; [ a ] Fluorescence and phosphorescence spectra peak measured at 77 K in toluene .; Table 1 Summary of photophysical and electrochemical properties of 3,6,11-triAC-BPQ and 3,6,12-triAC-BPQ
386	(10^-9.0) * Meter^(1.0)	λFL	https://doi.org/10.1039/D0TC03965A	toluene	611	CC1(C2=CC=CC=C2N(C=2C=CC=CC12)C1=CC2=C(C=3N=C4C(=NC3C3=C2C=C(C=C3)N3C=2C=CC=CC2C(C2=CC=CC=C32)(C)C)N=CC(=C4)N4C=3C=CC=CC3C(C3=CC=CC=C43)(C)C)C=C1)C	0	611 🙃🙃🙃🙃 3,6,12 - TriAC - BPQ 🙃🙃🙃🙃 λ FL [ nm ] ; [ a ] Fluorescence and phosphorescence spectra peak measured at 77 K in toluene .; Table 1 Summary of photophysical and electrochemical properties of 3,6,11-triAC-BPQ and 3,6,12-triAC-BPQ
387	(10^-9.0) * Meter^(1.0)	λem	https://doi.org/10.1039/C9TC03808F	toluene	473	C1(=CC=CC=C1)C1=NC(=NC(=N1)C1=CC=CC=C1)C1=C(C=CC=C1)N1C2=CC=CC=C2C=2C=CC=CC12	0	457 / 473 🙃🙃🙃🙃 o - CzTrz 🙃🙃🙃🙃 λ em [ nm ] ; [ a ] Absorption and fluorescence peak wavelengths in dilute toluene solutions .; Table 1 Summary of the physical parameters of o-CzTrz and m-CzTrz
388	(10^-9.0) * Meter^(1.0)	λem	https://doi.org/10.1039/C9TC03808F	toluene	431	C1(=CC=CC=C1)C1=NC(=NC(=N1)C1=CC=CC=C1)C=1C=C(C=CC1)N1C2=CC=CC=C2C=2C=CC=CC12	0	431 🙃🙃🙃🙃 m - CzTrz 🙃🙃🙃🙃 λ em [ nm ] ; [ a ] Absorption and fluorescence peak wavelengths in dilute toluene solutions .; Table 1 Summary of the physical parameters of o-CzTrz and m-CzTrz
389	(10^-9.0) * Meter^(1.0)	PL	https://doi.org/10.1039/C7TC01357D	chloroform	348	N1=CC(=CC=C1)C1=CC=C(C=C1)[Si](C1=CC=C(C=C1)N1C2=CC=CC=C2C=2C=CC=CC12)(C1=CC=C(C=C1)N1C2=CC=CC=C2C=2C=CC=CC12)C1=CC=C(C=C1)N1C2=CC=CC=C2C=2C=CC=CC12	0	348 , 363 🙃🙃🙃🙃 SiCz3Py1 🙃🙃🙃🙃 PL ( nm ) ; [ b ] Measured in chloroform solution .; Table 1 Physical, optical, and electrochemical properties of SiCz3Py1, SiCz2Py2, and SiCz1Py3
390	(10^-9.0) * Meter^(1.0)	PL	https://doi.org/10.1039/C7TC01357D	chloroform	348	C1=CC=CC=2C3=CC=CC=C3N(C12)C1=CC=C(C=C1)[Si](C1=CC=C(C=C1)C=1C=NC=CC1)(C1=CC=C(C=C1)C=1C=NC=CC1)C1=CC=C(C=C1)N1C2=CC=CC=C2C=2C=CC=CC12	0	348 , 363 🙃🙃🙃🙃 SiCz2Py2 🙃🙃🙃🙃 PL ( nm ) ; [ b ] Measured in chloroform solution .; Table 1 Physical, optical, and electrochemical properties of SiCz3Py1, SiCz2Py2, and SiCz1Py3
391	(10^-9.0) * Meter^(1.0)	PL	https://doi.org/10.1039/C7TC01357D	chloroform	348	N1=CC(=CC=C1)C1=CC=C(C=C1)[Si](C1=CC=C(C=C1)N1C2=CC=CC=C2C=2C=CC=CC12)(C1=CC=C(C=C1)C=1C=NC=CC1)C1=CC=C(C=C1)C=1C=NC=CC1	0	348 , 363 🙃🙃🙃🙃 SiCz1Py3 🙃🙃🙃🙃 PL ( nm ) ; [ b ] Measured in chloroform solution .; Table 1 Physical, optical, and electrochemical properties of SiCz3Py1, SiCz2Py2, and SiCz1Py3
393	(10^-9.0) * Meter^(1.0)	λPL	https://doi.org/10.1039/D4QO01751J	toluene	422	C1=CC=CC=2C3=CC=CC=C3N(C12)C1=CC=C(C=C1)N1C2=CC=C3C(=C2C(C2=CC=CC=C12)(C)C)C=CC(=C3)C#N	0	422 / 456 / 436 🙃🙃🙃🙃 NAPCZ 🙃🙃🙃🙃 λ PL [ nm ] ; [ b ] Measured in dilute toluene solutions and neat and doped films .; Table 1 Optical and electronic properties of NATPA, NAPCZ, and NAPPI
394	(10^-9.0) * Meter^(1.0)	λPL	https://doi.org/10.1039/D4QO01751J	toluene	424	CC1(C2=CC=CC=C2N(C2=CC=C3C(=C12)C=CC(=C3)C#N)C3=CC=C(C=C3)C3=NC1=C(N3C3=CC=CC=C3)C3=CC=CC=C3C=3C=CC=CC31)C	0	424 / 457 / 437 🙃🙃🙃🙃 NAPPI 🙃🙃🙃🙃 λ PL [ nm ] ; [ b ] Measured in dilute toluene solutions and neat and doped films .; Table 1 Optical and electronic properties of NATPA, NAPCZ, and NAPPI
395	(10^-9.0) * Meter^(1.0)	λem	https://doi.org/10.1039/D3QM01170D	toluene	569	N1=CC(=CC=C1)C=1C=C2N=C3C4=C(C5=C(C3=NC2=CC1C=1C=NC=CC1)C=CC(=C5)C=5C=CC=1N(C2=CC=CC=C2OC1C5)C5=CC=CC=C5)C=CC=C4	0	569 / 598 🙃🙃🙃🙃 DPDPZ - PXZPh 🙃🙃🙃🙃 λ em / λem [ nm ] ; [ a ] Determined from the emission maxima of 10−5 M toluene solution at R . T . ; [ b ] Determined from the emission maxima of DPDPZ - PXZPh ( 7 wt % ) and DPDPZ - PhPXZ ( 7 wt % ) doped in CBP thin films at R . T .; Table 1 Summary of photophysical and electrochemical properties
396	(10^-9.0) * Meter^(1.0)	λem	https://doi.org/10.1039/D3QM01170D	toluene	566	N1=CC(=CC=C1)C=1C=C2N=C3C4=C(C5=C(C3=NC2=CC1C=1C=NC=CC1)C=CC(=C5)C5=CC=C(C=C5)N5C1=CC=CC=C1OC=1C=CC=CC51)C=CC=C4	0	566 / 578 🙃🙃🙃🙃 DPDPZ - PhPXZ 🙃🙃🙃🙃 λ em / λem [ nm ] ; [ a ] Determined from the emission maxima of 10−5 M toluene solution at R . T . ; [ b ] Determined from the emission maxima of DPDPZ - PXZPh ( 7 wt % ) and DPDPZ - PhPXZ ( 7 wt % ) doped in CBP thin films at R . T .; Table 1 Summary of photophysical and electrochemical properties
397	(10^-9.0) * Meter^(1.0)	λPL	https://doi.org/10.1039/C7TC04852A		521	C1(=CC=CC=C1)C1=NC(=NC(=N1)C1=CC=CC=C1)C1=CC=C(C=C1)N1C=2C=CC=CC2C=2C1=C1C(=C3C=4C=CC=CC4N(C23)C2=CC=C(C=C2)C2=NC(=NC(=N2)C2=CC=CC=C2)C2=CC=CC=C2)N(C=2C=CC=CC21)C2=CC=CC=C2	0	521 🙃🙃🙃🙃 DTRZ - DI 🙃🙃🙃🙃 λ PL ( nm ) ; [ c ] PL ( λMAX ) .; Table 1 Photophysical and electrochemical parameters of DTRZ-DI and TRZ-DI
398	(10^-9.0) * Meter^(1.0)	λPL	https://doi.org/10.1039/C7TC04852A		521	C1(=CC=CC=C1)C1=NC(=NC(=N1)C1=CC=CC=C1)C1=CC=C(C=C1)N1C=2C=CC=CC2C=2C1=C1C(=C3C=4C=CC=CC4N(C23)C2=CC=CC=C2)N(C=2C=CC=CC21)C2=CC=CC=C2	0	521 🙃🙃🙃🙃 TRZ - DI 🙃🙃🙃🙃 λ PL ( nm ) ; [ c ] PL ( λMAX ) .; Table 1 Photophysical and electrochemical parameters of DTRZ-DI and TRZ-DI
399	(10^-9.0) * Meter^(1.0)	λPL	https://doi.org/10.1039/C9TC02990G	THF	443	C1(=CC=CC=C1)N1C(=NC2=C1C1=CC=CC=3C=CC4=CC=CC2=C4C13)C1=CC=C(C=C1)C=1C3=CC=CC=C3C(=C3C=CC=CC13)C1=CC=C(C=C1)C=1N(C3=C(N1)C=1C=CC=C4C=CC=2C=CC=C3C2C41)C4=CC=CC=C4	0	443 / 463 🙃🙃🙃🙃 C - BPyIA 🙃🙃🙃🙃 λ PL ( nm ) 🙃🙃🙃🙃 Sol / film ; [ a ] Measured in dilute THF solution ( 10−5 mol L−1 ) at room temperature . ; [ b ] Thin films on quartz .; Table 1 Key thermal and photophysical properties of C-BPyIA and N-BPyIA
400	(10^-9.0) * Meter^(1.0)	λPL	https://doi.org/10.1039/C9TC02990G	THF	440	C1(=CC=CC=C1)C=1N(C2=C(N1)C=1C=CC=C3C=CC=4C=CC=C2C4C31)C3=CC=C(C=C3)C=3C1=CC=CC=C1C(=C1C=CC=CC31)C3=CC=C(C=C3)N3C(=NC1=C3C3=CC=CC=4C=CC2=CC=CC1=C2C34)C3=CC=CC=C3	0	440 / 461 🙃🙃🙃🙃 N - BPyIA 🙃🙃🙃🙃 λ PL ( nm ) 🙃🙃🙃🙃 Sol / film ; [ a ] Measured in dilute THF solution ( 10−5 mol L−1 ) at room temperature . ; [ b ] Thin films on quartz .; Table 1 Key thermal and photophysical properties of C-BPyIA and N-BPyIA
402	(10^-9.0) * Meter^(1.0)	λem	https://doi.org/10.1039/C8TC02849D	toluene	569	C1=CC=CC=2OC3=CC=CC=C3N(C12)C1=CC=C(C(=C1)C=1C(=CC=C(C1)N1C2=CC=CC=C2OC=2C=CC=CC12)C#N)C#N	0	569 / 532 🙃🙃🙃🙃 2,2 ′ - DPXZ - PN 🙃🙃🙃🙃 λ em ( nm ) sol / film ; [ a ] Measured in toluene solution at room temperature ( 10−5 M ) . ; [ b ] Measured in 10 wt % doped CBP films at room temperature .; Table 2 Photophysical data of PXZ-PN, 2,2′-DPXZ-PN and 3,3′-DPXZ-PN
403	(10^-9.0) * Meter^(1.0)	λem	https://doi.org/10.1039/C8TC02849D	toluene	541	C1=CC=CC=2OC3=CC=CC=C3N(C12)C1=CC=C(C=C1C1=CC(=CC=C1N1C2=CC=CC=C2OC=2C=CC=CC12)C#N)C#N	0	541 / 523 🙃🙃🙃🙃 3,3 ′ - DPXZ - PN 🙃🙃🙃🙃 λ em ( nm ) sol / film ; [ a ] Measured in toluene solution at room temperature ( 10−5 M ) . ; [ b ] Measured in 10 wt % doped CBP films at room temperature .; Table 2 Photophysical data of PXZ-PN, 2,2′-DPXZ-PN and 3,3′-DPXZ-PN
404	(10^-9.0) * Meter^(1.0)	λems	https://doi.org/10.1039/D3TC01349A	toluene	393	C(C)(C)(C)C=1C=CC=2OC=3C=C(C=C4OC=5C=CC(=CC5B(C34)C2C1)C(C)(C)C)N1C2=CC=CC=C2C=2C3=C(C=CC12)C1=C(O3)C=CC=C1	0	393 🙃🙃🙃🙃 BFCz - TDBA 🙃🙃🙃🙃 λ ems [ nm ] ; [ a ] Measured in toluene .; Table 1 Photophysical properties of BFCz-TDBA, ICz-TDBA and PIdCz-TDBA emitters
405	(10^-9.0) * Meter^(1.0)	λems	https://doi.org/10.1039/D3TC01349A	toluene	416	C(C)(C)(C)C=1C=CC=2OC=3C=C(C=C4OC=5C=CC(=CC5B(C34)C2C1)C(C)(C)C)N1C2=CC=CC=C2C=2C=C3C(=CC12)C(C1=CC=CC=C13)(C)C	0	416 🙃🙃🙃🙃 ICz - TDBA 🙃🙃🙃🙃 λ ems [ nm ] ; [ a ] Measured in toluene .; Table 1 Photophysical properties of BFCz-TDBA, ICz-TDBA and PIdCz-TDBA emitters
406	(10^-9.0) * Meter^(1.0)	λems	https://doi.org/10.1039/D3TC01349A	toluene	424	C(C)(C)(C)C=1C=CC=2OC=3C=C(C=C4OC=5C=CC(=CC5B(C34)C2C1)C(C)(C)C)N1C2=CC=CC=C2C=2C=C3C(=CC12)N(C=1C=CC=CC13)C1=CC=CC=C1	0	424 🙃🙃🙃🙃 PIdCz - TDBA 🙃🙃🙃🙃 λ ems [ nm ] ; [ a ] Measured in toluene .; Table 1 Photophysical properties of BFCz-TDBA, ICz-TDBA and PIdCz-TDBA emitters
407	(10^-9.0) * Meter^(1.0)	λem	https://doi.org/10.1039/C9TC05855A	THF	489	C1=C2C(=CC=C1)N1C=3C=CC=CC3C=3C=C4C(=C2C13)N(C1=CC=CC=C14)C1=C(C#N)C=C(C=C1)C1=NC(=NC(=N1)C1=CC=CC=C1)C1=CC=CC=C1	0	489 🙃🙃🙃🙃 DICzTrz 🙃🙃🙃🙃 λ em ( nm ) , ( film ) ; [ b ] Collected for the 10 wt % doped film in CzTrz .; Table 1 Photophysical, electrochemical and thermal data of the compounds
408	(10^-9.0) * Meter^(1.0)	λem	https://doi.org/10.1039/C9TC05855A	THF	502	C1(=CC=CC=C1)C1=NC(=NC(=N1)C1=CC=CC=C1)C=1C=CC(=C(C#N)C1)N1C2=CC=C(C=C2C=2C1=C1C=3N(C=4C=CC=CC4C3C2)C2=CC=CC=C21)C=2C=CC=1N(C3=CC=CC=C3C1C2)C2=CC=CC=C2	0	502 🙃🙃🙃🙃 CzDICzTrz 🙃🙃🙃🙃 λ em ( nm ) , ( film ) ; [ b ] Collected for the 10 wt % doped film in CzTrz .; Table 1 Photophysical, electrochemical and thermal data of the compounds
409	(10^-9.0) * Meter^(1.0)	λem	https://doi.org/10.1039/D4TC00288A		420	C(C)(C)(C)C=1C=CC=2OC=3C(=CC=C4OC=5C=CC(=CC5B(C34)C2C1)C(C)(C)C)C1=CC=C(C=C1)[Ge](C1=CC=CC=C1)(C1=CC=CC=C1)C1=CC=CC=C1	0	420 🙃🙃🙃🙃 mTDBA - Ge 🙃🙃🙃🙃 Solution 🙃🙃🙃🙃 λem ( nm ) ; [ a ] Maximum wavelength in UV - Vis absorption and photoluminescence spectra .; Table 1 Summary of the photophysical properties of the TDBA-based materials
410	(10^-9.0) * Meter^(1.0)	λem	https://doi.org/10.1039/D4TC00288A		449	C(C)(C)(C)C=1C=CC=2OC=3C(=CC=C4OC=5C=CC(=CC5B(C34)C2C1)C(C)(C)C)C1=CC=C(C=C1)[Ge](C1=CC=CC=C1)(C1=CC=CC=C1)C1=CC=CC=C1	0	449 🙃🙃🙃🙃 mTDBA - Ge 🙃🙃🙃🙃 Neat film 🙃🙃🙃🙃 λem ( nm ) ; [ a ] Maximum wavelength in UV - Vis absorption and photoluminescence spectra .; Table 1 Summary of the photophysical properties of the TDBA-based materials
413	(10^-9.0) * Meter^(1.0)	λPL	https://doi.org/10.1039/D1TC04918F	toluene	505	C(C)(C)(C)C=1C=CC=2N(C3=CC=C(C=C3C2C1)C(C)(C)C)C1=CC2=C(C3=NC4=CC=CC(=C4N=C3C3=C2C=C(C=C3)N3C2=CC=C(C=C2C=2C=C(C=CC32)C(C)(C)C)C(C)(C)C)F)C=C1	0	505 [ a ] At 298 K , values quoted are in degassed toluene solutions prepared by three freeze – pump – thaw cycles : for λPL the λexc = 343 nm for 2DTCz - BP - F , λexc = 391 nm for 2DMAC - BP - F and 2PXZ - BP - F . For lifetime λexc = 379 nm . ΦPL values inside parenthesis quoted after aeration of a toluene solution . 🙃🙃🙃🙃 🙃🙃🙃🙃 2DTCz - BP - F 🙃🙃🙃🙃 λ PL [ nm ]; Table 2 Photophysical properties o…
414	(10^-9.0) * Meter^(1.0)	λPL	https://doi.org/10.1039/D1TC04918F	toluene	589	C(C)(C)(C)C=1C=CC=2N(C3=CC=C(C=C3C2C1)C(C)(C)C)C1=CC2=C(C3=NC4=CC=CC(=C4N=C3C3=C2C=C(C=C3)N3C2=CC=C(C=C2C=2C=C(C=CC32)C(C)(C)C)C(C)(C)C)F)C=C1	0	589 [ a ] At 298 K , values quoted are in degassed toluene solutions prepared by three freeze – pump – thaw cycles : for λPL the λexc = 343 nm for 2DTCz - BP - F , λexc = 391 nm for 2DMAC - BP - F and 2PXZ - BP - F . For lifetime λexc = 379 nm . ΦPL values inside parenthesis quoted after aeration of a toluene solution . 🙃🙃🙃🙃 🙃🙃🙃🙃 2DMAC - BP - F 🙃🙃🙃🙃 λ PL [ nm ]; Table 2 Photophysical properties o…
415	(10^-9.0) * Meter^(1.0)	λPL	https://doi.org/10.1039/D1TC04918F	toluene	674	C(C)(C)(C)C=1C=CC=2N(C3=CC=C(C=C3C2C1)C(C)(C)C)C1=CC2=C(C3=NC4=CC=CC(=C4N=C3C3=C2C=C(C=C3)N3C2=CC=C(C=C2C=2C=C(C=CC32)C(C)(C)C)C(C)(C)C)F)C=C1	0	674 [ a ] At 298 K , values quoted are in degassed toluene solutions prepared by three freeze – pump – thaw cycles : for λPL the λexc = 343 nm for 2DTCz - BP - F , λexc = 391 nm for 2DMAC - BP - F and 2PXZ - BP - F . For lifetime λexc = 379 nm . ΦPL values inside parenthesis quoted after aeration of a toluene solution . 🙃🙃🙃🙃 🙃🙃🙃🙃 2PXZ - BP - F 🙃🙃🙃🙃 λ PL [ nm ]; Table 2 Photophysical properties of…
416	(10^-9.0) * Meter^(1.0)	λPL	https://doi.org/10.1039/C8TC04721A	THF	550	C(CCCCC)N1C=2C=CC=CC2C2=C3C(=C4C(=C12)C=1C=CC=CC1N4C4=CC=C(C=C4)C(=O)C4=CC=C(C=C4)N4C=1C=CC=CC1C=1C4=C4C(=C2C=5C=CC=CC5N(C12)CCCCCC)N(C=1C=CC=CC14)CCCCCC)C=1C=CC=CC1N3CCCCCC	0	550 🙃🙃🙃🙃 TATC - BP 🙃🙃🙃🙃 Solution ; [ a ] In THF solution . 🙃🙃🙃🙃 λ PL ( nm ); Table 1 Photophysical properties of TATC-BP and TATP-BP
417	(10^-9.0) * Meter^(1.0)	λPL	https://doi.org/10.1039/C8TC04721A	THF	524	C(CCCCC)N1C=2C=CC=CC2C2=C3C(=C4C(=C12)C=1C=CC=CC1N4C4=CC=C(C=C4)C(=O)C4=CC=C(C=C4)N4C=1C=CC=CC1C=1C4=C4C(=C2C=5C=CC=CC5N(C12)CCCCCC)N(C=1C=CC=CC14)CCCCCC)C=1C=CC=CC1N3CCCCCC	0	524 🙃🙃🙃🙃 TATC - BP 🙃🙃🙃🙃 Neat film ; [ b ] Deposited on quartz substrates . 🙃🙃🙃🙃 λ PL ( nm ); Table 1 Photophysical properties of TATC-BP and TATP-BP
418	(10^-9.0) * Meter^(1.0)	λPL	https://doi.org/10.1039/C8TC04721A	THF	543	C1(=CC=CC=C1)N1C=2C=CC=CC2C2=C3C(=C4C(=C12)C=1C=CC=CC1N4C4=CC=C(C=C4)C(=O)C4=CC=C(C=C4)N4C=1C=CC=CC1C=1C4=C4C(=C2C=5C=CC=CC5N(C12)C1=CC=CC=C1)N(C=1C=CC=CC14)C1=CC=CC=C1)C=1C=CC=CC1N3C3=CC=CC=C3	0	543 🙃🙃🙃🙃 TATP - BP 🙃🙃🙃🙃 Solution ; [ a ] In THF solution . 🙃🙃🙃🙃 λ PL ( nm ); Table 1 Photophysical properties of TATC-BP and TATP-BP
419	(10^-9.0) * Meter^(1.0)	λPL	https://doi.org/10.1039/C8TC04721A	THF	520	C1(=CC=CC=C1)N1C=2C=CC=CC2C2=C3C(=C4C(=C12)C=1C=CC=CC1N4C4=CC=C(C=C4)C(=O)C4=CC=C(C=C4)N4C=1C=CC=CC1C=1C4=C4C(=C2C=5C=CC=CC5N(C12)C1=CC=CC=C1)N(C=1C=CC=CC14)C1=CC=CC=C1)C=1C=CC=CC1N3C3=CC=CC=C3	0	520 🙃🙃🙃🙃 TATP - BP 🙃🙃🙃🙃 Neat film ; [ b ] Deposited on quartz substrates . 🙃🙃🙃🙃 λ PL ( nm ); Table 1 Photophysical properties of TATC-BP and TATP-BP
420	(10^-9.0) * Meter^(1.0)	λfl	https://doi.org/10.1039/D4TC00801D		417	C(C)(C)(C)C=1C=CC=2N(C3=CC=C(C=C3C2C1)C(C)(C)C)C1=CC=C(C=C1)C1=NC=2C(=C3C=CC=NC3=C3N=CC=CC23)N=C1C1=CC=C(C=C1)N1C2=CC=C(C=C2C=2C=C(C=CC12)C(C)(C)C)C(C)(C)C	0	417 🙃🙃🙃🙃 tCz - DPPN 🙃🙃🙃🙃 λfl ( nm ); Table 1 Photophysical data measured in doped film samples
421	(10^-9.0) * Meter^(1.0)	λfl	https://doi.org/10.1039/D4TC00801D		433	CC1(C2=CC=CC=C2N(C=2C=CC=CC12)C1=CC=C(C=C1)C1=NC=2C(=C3C=CC=NC3=C3N=CC=CC23)N=C1C1=CC=C(C=C1)N1C=2C=CC=CC2C(C2=CC=CC=C12)(C)C)C	0	433 🙃🙃🙃🙃 Ac - DPPN 🙃🙃🙃🙃 λfl ( nm ); Table 1 Photophysical data measured in doped film samples
423	(10^-9.0) * Meter^(1.0)	λPL	https://doi.org/10.1039/D4TC00801D		464	C(C)(C)(C)C=1C=CC=2N(C3=CC=C(C=C3C2C1)C(C)(C)C)C1=CC=C(C=C1)C1=NC=2C(=C3C=CC=NC3=C3N=CC=CC23)N=C1C1=CC=C(C=C1)N1C2=CC=C(C=C2C=2C=C(C=CC12)C(C)(C)C)C(C)(C)C	0	464 🙃🙃🙃🙃 tCz - DPPN 🙃🙃🙃🙃 λPL ( nm ); Table 2 Photophysical, thermal and electrochemical properties of tCz-DPPN, Ac-DPPN, and PXZ-DPPN
424	(10^-9.0) * Meter^(1.0)	λPL	https://doi.org/10.1039/D4TC00801D		525	CC1(C2=CC=CC=C2N(C=2C=CC=CC12)C1=CC=C(C=C1)C1=NC=2C(=C3C=CC=NC3=C3N=CC=CC23)N=C1C1=CC=C(C=C1)N1C=2C=CC=CC2C(C2=CC=CC=C12)(C)C)C	0	525 🙃🙃🙃🙃 Ac - DPPN 🙃🙃🙃🙃 λPL ( nm ); Table 2 Photophysical, thermal and electrochemical properties of tCz-DPPN, Ac-DPPN, and PXZ-DPPN
425	(10^-9.0) * Meter^(1.0)	λPL	https://doi.org/10.1039/D4TC00801D		583	C1=CC=CC=2OC3=CC=CC=C3N(C12)C1=CC=C(C=C1)C1=NC=2C(=C3C=CC=NC3=C3N=CC=CC23)N=C1C1=CC=C(C=C1)N1C2=CC=CC=C2OC=2C=CC=CC12	0	583 🙃🙃🙃🙃 PXZ - DPPN 🙃🙃🙃🙃 λPL ( nm ); Table 2 Photophysical, thermal and electrochemical properties of tCz-DPPN, Ac-DPPN, and PXZ-DPPN
426	(10^-9.0) * Meter^(1.0)	λem	https://doi.org/10.1039/C5TC00350D	CHCl3	455	C1(=CC=CC=C1)C1=NC2=C(N1C1=C(C#N)C(=CC(=C1)N1C(=NC3=C1C=CC=C3)C3=CC=CC=C3)N3C(=NC1=C3C=CC=C1)C1=CC=CC=C1)C=CC=C2	0	455 🙃🙃🙃🙃 iTPBI - CN 🙃🙃🙃🙃 λ em [ nm ] ; [ a ] Measured in CHCl3 solution at room temperature .; Table 1 Physical properties of TPBI and iTPBI-CN
427	(10^-9.0) * Meter^(1.0)	λem	https://doi.org/10.1039/C5TC00350D	CHCl3	432	C1(=CC=CC=C1)C1=NC2=C(N1C1=C(C#N)C(=CC(=C1)N1C(=NC3=C1C=CC=C3)C3=CC=CC=C3)N3C(=NC1=C3C=CC=C1)C1=CC=CC=C1)C=CC=C2	0	432 🙃🙃🙃🙃 iTPBI - CN 🙃🙃🙃🙃 λ em [ nm ] ; [ b ] Measured in the film state at room temperature .; Table 1 Physical properties of TPBI and iTPBI-CN
428	(10^-9.0) * Meter^(1.0)	λPL	https://doi.org/10.1039/D4TC01834F	toluene	678	C(C)(C)(C)C1=CC=C(C=C1)N(C1=CC=C(C=C1)C1=C2N=C(C(=NC2=C(C(=C1C#N)C#N)C1=CC=C(C=C1)N(C1=CC=C(C=C1)C(C)(C)C)C1=CC=C(C=C1)C(C)(C)C)C1=CC=C(C=C1)C#N)C1=CC=C(C=C1)C#N)C1=CC=C(C=C1)C(C)(C)C	0	678 🙃🙃🙃🙃 tBuTPA - Qx4CN 🙃🙃🙃🙃 λ PL [ nm ] ; [ a ] UV - Vis absorption and photoluminescence , λmax , measured in toluene solution .; Table 1 Summary of the photophysical parameters of the tBuTPA-Qx4CN TADF emitter
429	(10^-9.0) * Meter^(1.0)	PL	https://doi.org/10.1039/D2TC00212D	toluene	514	C(C)(C)(C)C=1C=CC=2N(C3=CC=C(C=C3C2C1)C(C)(C)C)C1=CC=C(C=C1)N1C=2C=CC=CC2C2(C3=CC=CC=C3C=3C=C4C(=CC23)C2(C3=CC=CC=C3N(C=3C=CC=CC23)C2=CC=C(C=C2)C2=NC(=NC(=N2)C2=CC=CC=C2)C2=CC=CC=C2)C2=CC=CC=C24)C2=CC=CC=C12	0	514 🙃🙃🙃🙃 p - D2T 🙃🙃🙃🙃 PL ( nm ) ; [ a ] Absorption and emission in dilute toluene ( 10−5 M ) at room temperature .; Table 2 Photophysical data of p-D2T, m-D2T and c-D2T
430	(10^-9.0) * Meter^(1.0)	PL	https://doi.org/10.1039/D2TC00212D	toluene	514	C(C)(C)(C)C=1C=CC=2N(C3=CC=C(C=C3C2C1)C(C)(C)C)C=1C=C(C=CC1)N1C=2C=CC=CC2C2(C3=CC=CC=C3C=3C=C4C(=CC23)C2(C3=CC=CC=C3N(C=3C=CC=CC23)C2=CC=C(C=C2)C2=NC(=NC(=N2)C2=CC=CC=C2)C2=CC=CC=C2)C2=CC=CC=C24)C2=CC=CC=C12	0	514 🙃🙃🙃🙃 m - D2T 🙃🙃🙃🙃 PL ( nm ) ; [ a ] Absorption and emission in dilute toluene ( 10−5 M ) at room temperature .; Table 2 Photophysical data of p-D2T, m-D2T and c-D2T
431	(10^-9.0) * Meter^(1.0)	PL	https://doi.org/10.1039/D2TC00212D	toluene	504	C1(CCCCC1)C1=NC(=NC(=N1)C1=CC=CC=C1)C1=CC=C(C=C1)N1C=2C=CC=CC2C2(C3=CC=CC=C3C=3C=C4C(=CC23)C2(C3=CC=CC=C3N(C=3C=CC=CC23)C2=CC=C(C=C2)N2C3=CC=C(C=C3C=3C=C(C=CC23)C(C)(C)C)C(C)(C)C)C2=CC=CC=C24)C2=CC=CC=C12	0	504 🙃🙃🙃🙃 c - D2T 🙃🙃🙃🙃 PL ( nm ) ; [ a ] Absorption and emission in dilute toluene ( 10−5 M ) at room temperature .; Table 2 Photophysical data of p-D2T, m-D2T and c-D2T
432	(10^-9.0) * Meter^(1.0)	λFluo	https://doi.org/10.1039/D4QM00636D	THF	443	C1=CC=CC=2C3=CC=CC=C3N(C12)C1=CC=C(C=C1)C1=C(C(=C(C(=C1F)F)C1=CC=C(C=C1)C1=NC2=C(N1C1=CC=CC=C1)C1=CC=CC=C1C=1C=CC=CC12)F)F	0	443 / 453 / 432 [ a ] Measured in THF solvent ( 10−5 μM ) at 300 K . [ b ] Measured in neat films at 300 K . [ c ] Measured in doped films with 5 wt % dispersed into PMMA at 300 K . 🙃🙃🙃🙃 PICZ4F 🙃🙃🙃🙃 λ Fluo ( nm ); Table 1 The photophysical and electrochemical data of PICZ4F and PI3CZ4F
433	(10^-9.0) * Meter^(1.0)	λem	https://doi.org/10.1039/D0TC04959J	toluene	456	C(C)(C)(C)C=1C=CC=2N(C3=CC=C(C=C3C2C1)C(C)(C)C)C1=C(C#N)C(=C(C=C1N1C2=CC=C(C=C2C=2C=C(C=CC12)C(C)(C)C)C(C)(C)C)N1C2=CC=C(C=C2C=2C=C(C=CC12)C(C)(C)C)C(C)(C)C)N1C2=CC=C(C=C2C=2C=C(C=CC12)C(C)(C)C)C(C)(C)C	0	456 , 472 , 486 , 471 🙃🙃🙃🙃 4TCzBN 🙃🙃🙃🙃 λ em [ nm ] ; [ b ] Measured in toluene solution . ; [ c ] Measured in CH2Cl2 solution . ; [ d ] Measured in ethanol solution . ; [ e ] Measured in films at 300 K .; Table 1 Basic photophysical and electrochemical parameters of 4TCzBN, 4TCzBN-o-PhCz and 4TCzBN-o-mCP
434	(10^-9.0) * Meter^(1.0)	λem	https://doi.org/10.1039/D1QM01625C	THF	575	C1=CC=CC=2OC3=CC=CC=C3N(C12)C1=CC=C(C=C1)C(=O)C=1C=CC=2N(C3=CC=CC=C3C2C1)C1=CC(=C(C=C1)C1=C(C=C(C=C1)N1C2=CC=CC=C2C=2C=CC=CC12)C)C	0	575 🙃🙃🙃🙃 CDBP - BP - PXZ 🙃🙃🙃🙃 Solution [ a ] Measured in THF solution ( 10−5 M ) at room temperature . 🙃🙃🙃🙃 λ em ( nm ); Table 1 The photophysical data of CDBP-BP-PXZ and CDBP-BP-DMAC
435	(10^-9.0) * Meter^(1.0)	λem	https://doi.org/10.1039/D1QM01625C	DMAC	523	C1=CC=CC=2OC3=CC=CC=C3N(C12)C1=CC=C(C=C1)C(=O)C=1C=CC=2N(C3=CC=CC=C3C2C1)C1=CC(=C(C=C1)C1=C(C=C(C=C1)N1C2=CC=CC=C2C=2C=CC=CC12)C)C	0	523 🙃🙃🙃🙃 CDBP - BP - PXZ 🙃🙃🙃🙃 Neat film [ b ] Neat film and doped film ( for CDBP - BP - PXZ : 20 wt % doping concentration with CBP as the host ; for CDBP - BP - DMAC : 40 wt % doping concentration with PPF as the host ) , vacuum - deposited on a quartz substrate . 🙃🙃🙃🙃 λ em ( nm ); Table 1 The photophysical data of CDBP-BP-PXZ and CDBP-BP-DMAC
436	(10^-9.0) * Meter^(1.0)	λem	https://doi.org/10.1039/D1QM01625C	DMAC	515	C1=CC=CC=2OC3=CC=CC=C3N(C12)C1=CC=C(C=C1)C(=O)C=1C=CC=2N(C3=CC=CC=C3C2C1)C1=CC(=C(C=C1)C1=C(C=C(C=C1)N1C2=CC=CC=C2C=2C=CC=CC12)C)C	0	515 🙃🙃🙃🙃 CDBP - BP - PXZ 🙃🙃🙃🙃 Doped film [ b ] Neat film and doped film ( for CDBP - BP - PXZ : 20 wt % doping concentration with CBP as the host ; for CDBP - BP - DMAC : 40 wt % doping concentration with PPF as the host ) , vacuum - deposited on a quartz substrate . 🙃🙃🙃🙃 λ em ( nm ); Table 1 The photophysical data of CDBP-BP-PXZ and CDBP-BP-DMAC
437	(10^-9.0) * Meter^(1.0)	λem	https://doi.org/10.1039/D1QM01625C		534	C1=CC=CC=2C3=CC=CC=C3N(C12)C1=CC(=C(C=C1)C1=C(C=C(C=C1)N1C2=CC=CC=C2C=2C=C(C=CC12)C(=O)C1=CC=C(C=C1)N1C=2C=CC=CC2C(C2=CC=CC=C12)(C)C)C)C	0	534 🙃🙃🙃🙃 CDBP - BP - DMAC 🙃🙃🙃🙃 Solution [ a ] Measured in THF solution ( 10−5 M ) at room temperature . 🙃🙃🙃🙃 λ em ( nm ); Table 1 The photophysical data of CDBP-BP-PXZ and CDBP-BP-DMAC
438	(10^-9.0) * Meter^(1.0)	λem	https://doi.org/10.1039/D1QM01625C		488	C1=CC=CC=2C3=CC=CC=C3N(C12)C1=CC(=C(C=C1)C1=C(C=C(C=C1)N1C2=CC=CC=C2C=2C=C(C=CC12)C(=O)C1=CC=C(C=C1)N1C=2C=CC=CC2C(C2=CC=CC=C12)(C)C)C)C	0	488 🙃🙃🙃🙃 CDBP - BP - DMAC 🙃🙃🙃🙃 Neat film [ b ] Neat film and doped film ( for CDBP - BP - PXZ : 20 wt % doping concentration with CBP as the host ; for CDBP - BP - DMAC : 40 wt % doping concentration with PPF as the host ) , vacuum - deposited on a quartz substrate . 🙃🙃🙃🙃 λ em ( nm ); Table 1 The photophysical data of CDBP-BP-PXZ and CDBP-BP-DMAC
439	(10^-9.0) * Meter^(1.0)	λem	https://doi.org/10.1039/D1QM01625C		495	C1=CC=CC=2C3=CC=CC=C3N(C12)C1=CC(=C(C=C1)C1=C(C=C(C=C1)N1C2=CC=CC=C2C=2C=C(C=CC12)C(=O)C1=CC=C(C=C1)N1C=2C=CC=CC2C(C2=CC=CC=C12)(C)C)C)C	0	495 🙃🙃🙃🙃 CDBP - BP - DMAC 🙃🙃🙃🙃 Doped film [ b ] Neat film and doped film ( for CDBP - BP - PXZ : 20 wt % doping concentration with CBP as the host ; for CDBP - BP - DMAC : 40 wt % doping concentration with PPF as the host ) , vacuum - deposited on a quartz substrate . 🙃🙃🙃🙃 λ em ( nm ); Table 1 The photophysical data of CDBP-BP-PXZ and CDBP-BP-DMAC
440	(10^-9.0) * Meter^(1.0)	λPL	https://doi.org/10.1039/D1TC03849D	toluene	520	C1(=CC=C(C=C1)N(C1=C2C=CC=CC2=C(C2=CC=CC=C12)C1=CC=C(C=C1)P(C1=CC=CC=C1)(C1=CC=CC=C1)=O)C1=CC=C(C=C1)C)C	0	520 🙃🙃🙃🙃 TAA - PPO 🙃🙃🙃🙃 λ PL / nm ; [ a ] Absorption and photoluminescence spectra ( λexc = 450 nm ) measured in toluene with a concentration of 10−5 M at 300 K .; Table 1 Optoelectronic and thermal properties of TAA-PPO and CzA-PPO
441	(10^-9.0) * Meter^(1.0)	λPL	https://doi.org/10.1039/D1TC03849D	toluene	522	C1=CC=CC=2C3=CC=CC=C3N(C12)C1=CC=C(C=C1)P(C1=CC=CC=C1)(C1=CC=C(C=C1)C=1C2=CC=CC=C2C(=C2C=CC=CC12)N(C1=CC=C(C=C1)C)C1=CC=C(C=C1)C)=O	0	522 🙃🙃🙃🙃 CzA - PPO 🙃🙃🙃🙃 λ PL / nm ; [ a ] Absorption and photoluminescence spectra ( λexc = 450 nm ) measured in toluene with a concentration of 10−5 M at 300 K .; Table 1 Optoelectronic and thermal properties of TAA-PPO and CzA-PPO
442	(10^-9.0) * Meter^(1.0)	λPL	https://doi.org/10.1039/D3MH01850D	NPA	434	CC1(C2=CC(=CC=C2C=2C=3C=CC=NC3C=CC21)C=2C1=CC=CC=C1C(=C1C=CC=CC21)C2=CC=C(C=C2)C2=CC=CC1=CC=CC=C21)C	0	434 , 449 [ a ] In dilute solution . [ b ] In neat film . 🙃🙃🙃🙃 2MIQ - NPA 🙃🙃🙃🙃 λPL ( nm ); Table 1 Summarized photophysical data of 2MIQ-NPA
443	(10^-9.0) * Meter^(1.0)	λem	https://doi.org/10.1039/C7TC03133E	THF	472	C1(=CC=CC=C1)C1=NC(=NC(=N1)C1=CC=CC=C1)C1=C(C=C(C=C1)C1=CC(=C(C=C1)C1=NC(=NC(=N1)C1=CC=CC=C1)C1=CC=CC=C1)N1C2=CC=CC=C2C=2C=CC=CC12)N1C2=CC=CC=C2C=2C=CC=CC12	0	472 🙃🙃🙃🙃 mCBPTrz -1 🙃🙃🙃🙃 Experimental 🙃🙃🙃🙃 λ em [ nm ] ; [ b ] Measured in polystyrene films ( 1 wt % ) .; Table 1 Photophysical properties and computational results
444	(10^-9.0) * Meter^(1.0)	λem	https://doi.org/10.1039/C7TC03133E	THF	482	C1(=CC=CC=C1)C1=NC(=NC(=N1)C1=CC=CC=C1)C1=C(C=C(C=C1)C1=CC(=C(C=C1)C1=NC(=NC(=N1)C1=CC=CC=C1)C1=CC=CC=C1)N1C2=CC=C(C=C2C=2C=C(C=CC12)C(C)(C)C)C(C)(C)C)N1C2=CC=C(C=C2C=2C=C(C=CC12)C(C)(C)C)C(C)(C)C	0	482 🙃🙃🙃🙃 mCBPTrz -2 🙃🙃🙃🙃 Experimental 🙃🙃🙃🙃 λ em [ nm ] ; [ b ] Measured in polystyrene films ( 1 wt % ) .; Table 1 Photophysical properties and computational results
445	(10^-9.0) * Meter^(1.0)	λPL	https://doi.org/10.1039/C9TC00193J		457	C1(=CC=CC=C1)C1=NC(=NC(=N1)C1=CC=CC=C1)C1=CC(=C(C=C1)N1C2=C([Si]3(C4=C1C=CC=C4)C4=C(C1=C3C=CC=C1)C=CC=C4)C=CC=C2)C	0	457 🙃🙃🙃🙃 mCP 🙃🙃🙃🙃 λ PL ( nm ) ; [ a ] Photoluminescence ( PL ) peak .; Table 1 Photophysical properties of SAzTrz
446	(10^-9.0) * Meter^(1.0)	λPL	https://doi.org/10.1039/C9TC00193J		465	C1(=CC=CC=C1)C1=NC(=NC(=N1)C1=CC=CC=C1)C1=CC(=C(C=C1)N1C2=C([Si]3(C4=C1C=CC=C4)C4=C(C1=C3C=CC=C1)C=CC=C4)C=CC=C2)C	0	465 🙃🙃🙃🙃 mCP : TSPO1 🙃🙃🙃🙃 λ PL ( nm ) ; [ a ] Photoluminescence ( PL ) peak .; Table 1 Photophysical properties of SAzTrz
447	(10^-9.0) * Meter^(1.0)	λPL	https://doi.org/10.1039/C9TC00193J		469	C1(=CC=CC=C1)C1=NC(=NC(=N1)C1=CC=CC=C1)C1=CC(=C(C=C1)N1C2=C([Si]3(C4=C1C=CC=C4)C4=C(C1=C3C=CC=C1)C=CC=C4)C=CC=C2)C	0	469 🙃🙃🙃🙃 DPEPO 🙃🙃🙃🙃 λ PL ( nm ) ; [ a ] Photoluminescence ( PL ) peak .; Table 1 Photophysical properties of SAzTrz
448	(10^-9.0) * Meter^(1.0)	λfluo	https://doi.org/10.1039/C7TC00681K	acetonitrile	487	C1=CC=CC=2C3=CC=CC=C3N(C12)C1=CC=2S(C3=CC=CC=C3S(C2C=C1)(=O)=O)(=O)=O	0	487 🙃🙃🙃🙃 CZ - TTR 🙃🙃🙃🙃 λ fluo . / nm ; [ c ] Determined from the energy peak of the fluorescence spectra of dopants mixed in mCP excited at 300 nm at 77 K .; Table 1 Physical properties of compounds in this work
449	(10^-9.0) * Meter^(1.0)	λfluo	https://doi.org/10.1039/C7TC00681K	acetonitrile	502	C1=CC=CC=2C3=CC=CC=C3N(C12)C1=CC=2S(C3=CC=CC=C3S(C2C=C1N1C2=CC=CC=C2C=2C=CC=CC12)(=O)=O)(=O)=O	0	502 🙃🙃🙃🙃 DCZ - TTR 🙃🙃🙃🙃 λ fluo . / nm ; [ c ] Determined from the energy peak of the fluorescence spectra of dopants mixed in mCP excited at 300 nm at 77 K .; Table 1 Physical properties of compounds in this work
450	(10^-9.0) * Meter^(1.0)	λem	https://doi.org/10.1039/C8TC06081A	toluene	583	CC1(C=2C=CC=CC2N(C=2C=C3C(=CC12)NC1=CC=CC=C13)C1=CC=CC=C1)C	0	583 🙃🙃🙃🙃 IDAC – BPPZ 🙃🙃🙃🙃 λ em ( nm ) ; [ b ] Measured in 11 wt % doped thin films at room temperature .; Table 1 Physical properties of IDAC–BPPZ and ACID–BPPZ
452	(10^-9.0) * Meter^(1.0)	λem	https://doi.org/10.1039/D2TC00731B	CH2Cl2	400	C1=CC=CC=2C3=CC=CC=C3N(C12)C1=CC=C(C=C1)P(C1=CC=C(C=C1)N1C2=CC=CC=C2C=2C=CC=CC12)(C1=CC=C(C=C1)N1C2=CC=CC=C2C=2C=CC=CC12)=O	0	400 🙃🙃🙃🙃 3CzPO 🙃🙃🙃🙃 292 , 325 , 337 🙃🙃🙃🙃 λ em [ nm ] ; [ a ] Peak values measured in CH2Cl2 ( up line ) and neat film ( down line ) at room temperature .; Table 1 Physical properties of the compounds
453	(10^-9.0) * Meter^(1.0)	λem	https://doi.org/10.1039/D2TC00731B	CH2Cl2	408	C1=CC=CC=2C3=CC=CC=C3N(C12)C1=CC=C(C=C1)P(C1=CC=C(C=C1)N1C2=CC=CC=C2C=2C=CC=CC12)(C1=CC=C(C=C1)N1C2=CC=CC=C2C=2C=CC=CC12)=O	0	408 🙃🙃🙃🙃 3CzPO 🙃🙃🙃🙃 295 , 328 , 342 🙃🙃🙃🙃 λ em [ nm ] ; [ a ] Peak values measured in CH2Cl2 ( up line ) and neat film ( down line ) at room temperature .; Table 1 Physical properties of the compounds
454	(10^-9.0) * Meter^(1.0)	PL	https://doi.org/10.1039/D0TC01144D	Toluene	366	C1=CC=CC=2C3=CC=CC=C3N(C12)C=1C=C(C=C(C1)N1C2=CC=CC=C2C=2C=CC=CC12)C=1C=CC=2C(C3=CC=CC=C3OC2C1)=O	0	366 , 418 🙃🙃🙃🙃 Xp - mCP 🙃🙃🙃🙃 PL ( nm ) 🙃🙃🙃🙃 Sol ; [ a ] Toluene solution .; Table 1 Optical, photophysical, and electrochemical properties of Xp-mCP and Xm-mCP
455	(10^-9.0) * Meter^(1.0)	PL	https://doi.org/10.1039/D0TC01144D	Toluene	375	C1=CC=CC=2C3=CC=CC=C3N(C12)C=1C=C(C=C(C1)N1C2=CC=CC=C2C=2C=CC=CC12)C=1C=CC=2C(C3=CC=CC=C3OC2C1)=O	0	375 , 445 🙃🙃🙃🙃 Xp - mCP 🙃🙃🙃🙃 PL ( nm ) 🙃🙃🙃🙃 Film; Table 1 Optical, photophysical, and electrochemical properties of Xp-mCP and Xm-mCP
456	(10^-9.0) * Meter^(1.0)	PL	https://doi.org/10.1039/D0TC01144D	Toluene	365	C1=CC=CC=2C3=CC=CC=C3N(C12)C=1C=C(C=C(C1)N1C2=CC=CC=C2C=2C=CC=CC12)C1=CC=2C(C3=CC=CC=C3OC2C=C1)=O	0	365 🙃🙃🙃🙃 Xm - mCP 🙃🙃🙃🙃 PL ( nm ) 🙃🙃🙃🙃 Sol ; [ a ] Toluene solution .; Table 1 Optical, photophysical, and electrochemical properties of Xp-mCP and Xm-mCP
457	(10^-9.0) * Meter^(1.0)	PL	https://doi.org/10.1039/D0TC01144D	Toluene	374	C1=CC=CC=2C3=CC=CC=C3N(C12)C=1C=C(C=C(C1)N1C2=CC=CC=C2C=2C=CC=CC12)C1=CC=2C(C3=CC=CC=C3OC2C=C1)=O	0	374 , 444 🙃🙃🙃🙃 Xm - mCP 🙃🙃🙃🙃 PL ( nm ) 🙃🙃🙃🙃 Film; Table 1 Optical, photophysical, and electrochemical properties of Xp-mCP and Xm-mCP
458	(10^-9.0) * Meter^(1.0)	λPL	https://doi.org/10.1039/C6TC02702D	CH2Cl2	553	C1(=CC=CC=C1)C=1N=NC(=C(N1)C1=CC=C(C=C1)N1C2=CC=CC=C2OC=2C=CC=CC12)C1=CC=C(C=C1)N1C2=CC=CC=C2OC=2C=CC=CC12	0	401 / 553 🙃🙃🙃🙃 DPXZ – as - TAZ 🙃🙃🙃🙃 λ abs / λPL [ nm ] ; [ a ] Measured in CH2Cl2 ( 10−5 M ) at room temperature . ; [ b ] Measured in doped CBP films ( 1.5 wt % ) at room temperature .; Table 2 Photophysical properties of two compounds
459	(10^-9.0) * Meter^(1.0)	λPL	https://doi.org/10.1039/C6TC02702D	CH2Cl2	555	N1=NC(=NC(=C1C1=CC=C(C=C1)N1C2=CC=CC=C2OC=2C=CC=CC12)C1=CC=C(C=C1)N1C2=CC=CC=C2OC=2C=CC=CC12)C1=CC=C(C=C1)N1C2=CC=CC=C2OC=2C=CC=CC12	0	399 / 555 🙃🙃🙃🙃 TPXZ – as - TAZ 🙃🙃🙃🙃 λ abs / λPL [ nm ] ; [ a ] Measured in CH2Cl2 ( 10−5 M ) at room temperature . ; [ b ] Measured in doped CBP films ( 1.5 wt % ) at room temperature .; Table 2 Photophysical properties of two compounds
460	(10^-9.0) * Meter^(1.0)	λem	https://doi.org/10.1039/D1QM01303C		480	CC1(C2=CC=CC=C2N(C=2C=CC=CC12)C1=CC=C(C=C1)C1=CC(=NC(=C1)C1=CC=C(C#N)C=C1)C1=CC=C(C#N)C=C1)C	0	480 🙃🙃🙃🙃 PyDCN – DMAC 🙃🙃🙃🙃 λ em [ nm ] ; [ a ] Absorption and fluorescence peak wavelengths in dilute toluene solutions .; Table 1 Summary of physical parameters of PyDCN–PXZ and PyDCN–DMAC
461	(10^-9.0) * Meter^(1.0)	λPL	https://doi.org/10.1039/D0TC00039F	toluene	424	C1(=CC=CC=C1)C1=NC(=CC(=N1)C1=CC=C(C=C1)N1C2=CC=CC=C2C=2C3=C(C=CC12)C=1C=CC=CC1C31C3=CC=CC=C3C=3C=CC=CC31)C3=CC=CC=C3	0	424 🙃🙃🙃🙃 SFI34pPM 🙃🙃🙃🙃 λ PL ( nm ) ; [ a ] Measured in toluene solution at 300 K .; Table 1 Basic photophysical and electrochemical parameters of PM derivatives
462	(10^-9.0) * Meter^(1.0)	λPL	https://doi.org/10.1039/D0TC00039F	toluene	414	C1(=CC=CC=C1)C1=NC(=CC(=N1)C1=CC=C(C=C1)N1C2=CC=CC=C2C=2C=C3C(=CC12)C1(C2=CC=CC=C23)C2=CC=CC=C2C=2C=CC=CC21)C2=CC=CC=C2	0	414 🙃🙃🙃🙃 SFI23pPM 🙃🙃🙃🙃 λ PL ( nm ) ; [ a ] Measured in toluene solution at 300 K .; Table 1 Basic photophysical and electrochemical parameters of PM derivatives
463	(10^-9.0) * Meter^(1.0)	λPL	https://doi.org/10.1039/D0TC00039F	toluene	412	C1(=CC=CC=C1)C1=NC(=CC(=N1)C1=CC=C(C=C1)N1C2=CC=CC=C2C=2C=C(C=CC12)C1=CC=CC=C1)C1=CC=CC=C1	0	412 🙃🙃🙃🙃 3CzPhpPM 🙃🙃🙃🙃 λ PL ( nm ) ; [ a ] Measured in toluene solution at 300 K .; Table 1 Basic photophysical and electrochemical parameters of PM derivatives
465	(10^-9.0) * Meter^(1.0)	λem	https://doi.org/10.1039/C9TC04679H	THF	526	C1=CC=CC2=C1C1=C(N(C=3C=CC=CC13)C1=C(C#N)C=C(C=C1)C1=NC(=NC(=N1)C1=CC=CC=C1)C1=CC=CC=C1)S2	0	526 🙃🙃🙃🙃 BTITrz 🙃🙃🙃🙃 λ em ( nm ) , ( film ) ; [ b ] Collected for 10 wt % doped films in DPEPO .; Table 1 Photophysical, electrochemical and thermal data of the compounds
466	(10^-9.0) * Meter^(1.0)	λem	https://doi.org/10.1039/C9TC04679H	THF	518	C1=CC=CC2=C1C1=C(N(C=3C=CC=CC13)C1=C(C#N)C=C(C=C1)C1=NC(=NC(=N1)C1=CC=CC=C1)C1=CC=CC=C1)O2	0	518 🙃🙃🙃🙃 BFITrz 🙃🙃🙃🙃 λ em ( nm ) , ( film ) ; [ b ] Collected for 10 wt % doped films in DPEPO .; Table 1 Photophysical, electrochemical and thermal data of the compounds
467	(10^-9.0) * Meter^(1.0)	λEm	https://doi.org/10.1039/D2TC04403J		542	CC1(C2=CC=CC=C2N(C=2C=CC=CC12)C=1C=C2N=C3CCCCC3=NC2=CC1)C	0	542 🙃🙃🙃🙃 DMAC - TTPZ 🙃🙃🙃🙃 λ Em [ nm ] ; [ a ] Measured in toluene solution at room temperature ( 5 × 10−5 mol L−1 ) .; Table 1 Photophysical and electrochemical properties of DMAC-TTPZ, PXZ-TTPZ, and PTZ-TTPZ
468	(10^-9.0) * Meter^(1.0)	λEm	https://doi.org/10.1039/D2TC04403J		555	CC1(C2=CC=CC=C2N(C=2C=CC=CC12)C=1C=C2N=C3CCCCC3=NC2=CC1)C	0	555 🙃🙃🙃🙃 DMAC - TTPZ 🙃🙃🙃🙃 λ Em [ nm ] ; [ b ] Measured in the solid state .; Table 1 Photophysical and electrochemical properties of DMAC-TTPZ, PXZ-TTPZ, and PTZ-TTPZ
469	(10^-9.0) * Meter^(1.0)	λEm	https://doi.org/10.1039/D2TC04403J		540	CC1(C2=CC=CC=C2N(C=2C=CC=CC12)C=1C=C2N=C3CCCCC3=NC2=CC1)C	0	540 🙃🙃🙃🙃 DMAC - TTPZ 🙃🙃🙃🙃 λ Em [ nm ] ; [ c ] Measured in the doped PMMA films at 298 K and 77 K ; ΦF : fluorescence quantum yield , τp : the prompt lifetime , τd : the delayed lifetime ; ES and ET are calculated by the onset of the fluorescence and phosphorescence spectra . ΔEST = ES − ET .; Table 1 Photophysical and electrochemical properties of DMAC-TTPZ, PXZ-TTPZ, and PTZ-TTPZ
470	(10^-9.0) * Meter^(1.0)	λEm	https://doi.org/10.1039/D2TC04403J	toluene	594	C1=CC=CC=2OC3=CC=CC=C3N(C12)C=1C=C2N=C3CCCCC3=NC2=CC1N1C2=CC=CC=C2OC=2C=CC=CC12	0	594 🙃🙃🙃🙃 PXZ - TTPZ 🙃🙃🙃🙃 λ Em [ nm ] ; [ a ] Measured in toluene solution at room temperature ( 5 × 10−5 mol L−1 ) .; Table 1 Photophysical and electrochemical properties of DMAC-TTPZ, PXZ-TTPZ, and PTZ-TTPZ
471	(10^-9.0) * Meter^(1.0)	λEm	https://doi.org/10.1039/D2TC04403J	toluene	625	C1=CC=CC=2OC3=CC=CC=C3N(C12)C=1C=C2N=C3CCCCC3=NC2=CC1N1C2=CC=CC=C2OC=2C=CC=CC12	0	625 🙃🙃🙃🙃 PXZ - TTPZ 🙃🙃🙃🙃 λ Em [ nm ] ; [ b ] Measured in the solid state .; Table 1 Photophysical and electrochemical properties of DMAC-TTPZ, PXZ-TTPZ, and PTZ-TTPZ
472	(10^-9.0) * Meter^(1.0)	λEm	https://doi.org/10.1039/D2TC04403J	DMAC	547	C1=CC=CC=2OC3=CC=CC=C3N(C12)C=1C=C2N=C3CCCCC3=NC2=CC1N1C2=CC=CC=C2OC=2C=CC=CC12	0	547 🙃🙃🙃🙃 PXZ - TTPZ 🙃🙃🙃🙃 λ Em [ nm ] ; [ c ] Measured in the doped PMMA films at 298 K and 77 K ; ΦF : fluorescence quantum yield , τp : the prompt lifetime , τd : the delayed lifetime ; ES and ET are calculated by the onset of the fluorescence and phosphorescence spectra . ΔEST = ES − ET .; Table 1 Photophysical and electrochemical properties of DMAC-TTPZ, PXZ-TTPZ, and PTZ-TTPZ
473	(10^-9.0) * Meter^(1.0)	λEm	https://doi.org/10.1039/D2TC04403J	toluene	613	C1=C(C=CC2=NC=3CCCCC3N=C12)N1C2=CC=CC=C2SC=2C=CC=CC12	0	613 🙃🙃🙃🙃 PTZ - TTPZ 🙃🙃🙃🙃 λ Em [ nm ] ; [ a ] Measured in toluene solution at room temperature ( 5 × 10−5 mol L−1 ) .; Table 1 Photophysical and electrochemical properties of DMAC-TTPZ, PXZ-TTPZ, and PTZ-TTPZ
474	(10^-9.0) * Meter^(1.0)	λEm	https://doi.org/10.1039/D2TC04403J	DMAC	563	C1=C(C=CC2=NC=3CCCCC3N=C12)N1C2=CC=CC=C2SC=2C=CC=CC12	0	563 🙃🙃🙃🙃 PTZ - TTPZ 🙃🙃🙃🙃 λ Em [ nm ] ; [ c ] Measured in the doped PMMA films at 298 K and 77 K ; ΦF : fluorescence quantum yield , τp : the prompt lifetime , τd : the delayed lifetime ; ES and ET are calculated by the onset of the fluorescence and phosphorescence spectra . ΔEST = ES − ET .; Table 1 Photophysical and electrochemical properties of DMAC-TTPZ, PXZ-TTPZ, and PTZ-TTPZ
475	(10^-9.0) * Meter^(1.0)	λPL	https://doi.org/10.1039/D2MH00639A		590	C1=CC=NC2=C1C1=NC3=CC=C(C=C3N=C1C1=C2N=CC=C1)N1C=2C=CC=CC2C2(C3=CC=CC=C3C=3C=CC=CC23)C2=CC=CC=C12	0	590 🙃🙃🙃🙃 SAF -2NP 🙃🙃🙃🙃 λ PL [ nm ] ; [ d ] Measured in dilute toluene solutions ( 10−5 M ) .; Table 1 Summary of physical properties of SAF-2NP
476	(10^-9.0) * Meter^(1.0)	PL	https://doi.org/10.1039/D3TC03395C	toluene	448	C1=CC=CC=2C3=CC=CC=C3N(C12)CCOC=1C=CC=2N(C3=CC=C(C=C3C2C1)OCCN1C2=CC=CC=C2C=2C=CC=CC12)C1=CC=C(C=C1)S(=O)(=O)C1=CC=C(C=C1)N1C2=CC=C(C=C2C=2C=C(C=CC12)OCCN1C2=CC=CC=C2C=2C=CC=CC12)OCCN1C2=CC=CC=C2C=2C=CC=CC12	0	448 [ a ] Measured in toluene solution at room temperature . 🙃🙃🙃🙃 4Cz - SO 🙃🙃🙃🙃 PL ( nm ); Table 1 Physical and electrochemical properties of 4Cz-SO and 43Cz-SO
477	(10^-9.0) * Meter^(1.0)	PL	https://doi.org/10.1039/D3TC03395C	toluene	457	C1=CC=CC=2C3=CC=CC=C3N(C12)CCOC=1C=CC=2N(C3=CC=C(C=C3C2C1)OCCN1C2=CC=CC=C2C=2C=CC=CC12)C1=CC=C(C=C1)S(=O)(=O)C1=CC=C(C=C1)N1C2=CC=C(C=C2C=2C=C(C=CC12)OCCN1C2=CC=CC=C2C=2C=CC=CC12)OCCN1C2=CC=CC=C2C=2C=CC=CC12	0	457 [ b ] Measured in thin films at room temperature . 🙃🙃🙃🙃 4Cz - SO 🙃🙃🙃🙃 PL ( nm ); Table 1 Physical and electrochemical properties of 4Cz-SO and 43Cz-SO
478	(10^-9.0) * Meter^(1.0)	PL	https://doi.org/10.1039/D3TC03395C	toluene	445	C1=CC=CC=2C3=CC=CC=C3N(C12)C=1C=CC=2N(C3=CC=C(C=C3C2C1)N1C2=CC=CC=C2C=2C=CC=CC12)CCOC=1C=CC=2N(C3=CC=C(C=C3C2C1)OCCN1C2=CC=C(C=C2C=2C=C(C=CC12)N1C2=CC=CC=C2C=2C=CC=CC12)N1C2=CC=CC=C2C=2C=CC=CC12)C1=CC=C(C=C1)S(=O)(=O)C1=CC=C(C=C1)N1C2=CC=C(C=C2C=2C=C(C=CC12)OCCN1C2=CC=C(C=C2C=2C=C(C=CC12)N1C2=CC=CC=C2C=2C=CC=CC12)N1C2=CC=CC=C2C=2C=CC=CC12)OCCN1C2=CC=C(C=C2C=2C=C(C=CC12)N1C2=CC=CC=C2C=2C=CC=CC12)N…	0	445 [ a ] Measured in toluene solution at room temperature . 🙃🙃🙃🙃 43Cz - SO 🙃🙃🙃🙃 PL ( nm ); Table 1 Physical and electrochemical properties of 4Cz-SO and 43Cz-SO
479	(10^-9.0) * Meter^(1.0)	PL	https://doi.org/10.1039/D3TC03395C	toluene	447	C1=CC=CC=2C3=CC=CC=C3N(C12)C=1C=CC=2N(C3=CC=C(C=C3C2C1)N1C2=CC=CC=C2C=2C=CC=CC12)CCOC=1C=CC=2N(C3=CC=C(C=C3C2C1)OCCN1C2=CC=C(C=C2C=2C=C(C=CC12)N1C2=CC=CC=C2C=2C=CC=CC12)N1C2=CC=CC=C2C=2C=CC=CC12)C1=CC=C(C=C1)S(=O)(=O)C1=CC=C(C=C1)N1C2=CC=C(C=C2C=2C=C(C=CC12)OCCN1C2=CC=C(C=C2C=2C=C(C=CC12)N1C2=CC=CC=C2C=2C=CC=CC12)N1C2=CC=CC=C2C=2C=CC=CC12)OCCN1C2=CC=C(C=C2C=2C=C(C=CC12)N1C2=CC=CC=C2C=2C=CC=CC12)N…	0	447 [ b ] Measured in thin films at room temperature . 🙃🙃🙃🙃 43Cz - SO 🙃🙃🙃🙃 PL ( nm ); Table 1 Physical and electrochemical properties of 4Cz-SO and 43Cz-SO
480	(10^-9.0) * Meter^(1.0)	Fluorescence peak	https://doi.org/10.1039/D0TC03534C	THF	490	C1(=CC=CC=C1)C1=NC(=NC(=N1)C1=CC=CC=C1)C=1C(=C(C=CC1)C=1C=C2C=3C=CC=CC3N3C2=C(C1)C1=CC=CC=C13)N1C3=CC=CC=C3C=3C=C(C=CC13)C=1C=CC=3N(C2=CC=CC=C2C3C1)C1=CC=CC=C1	0	490 / 480 [ b ] Fluorescence peak wavelength measured in frozen THF at 77 K . [ c ] Phosphorescence peak wavelength measured in frozen THF at 77 K . 🙃🙃🙃🙃 TrzCbzICz -1 🙃🙃🙃🙃 λ PL ( nm ); Table 1 Photophysical, electrochemical and thermal analysis data of TrzCbzICz-1 and TrzCbzICz-2
481	(10^-9.0) * Meter^(1.0)	Fluorescence peak	https://doi.org/10.1039/D0TC03534C	THF	471	C1(=CC=CC=C1)C1=NC(=NC(=N1)C1=CC=CC=C1)C=1C=CC(=C(C1)C=1C=C2C=3C=CC=CC3N3C2=C(C1)C1=CC=CC=C13)N1C3=CC=CC=C3C=3C=C(C=CC13)C=1C=CC=3N(C2=CC=CC=C2C3C1)C1=CC=CC=C1	0	471 / 493 [ b ] Fluorescence peak wavelength measured in frozen THF at 77 K . [ c ] Phosphorescence peak wavelength measured in frozen THF at 77 K . 🙃🙃🙃🙃 TrzCbzICz -2 🙃🙃🙃🙃 λ PL ( nm ); Table 1 Photophysical, electrochemical and thermal analysis data of TrzCbzICz-1 and TrzCbzICz-2
483	(10^-9.0) * Meter^(1.0)	PL	https://doi.org/10.1039/C7TC05576E	toluene	531	C1(=CC=CC=C1)N1C(=NC2=C1C1=CC=CC=C1C=1C=CC=CC12)C1=CC=C(C=C1)N1C=2C=CC=CC2N(C2=CC=CC=C12)C1=CC=CC=C1	0	531 🙃🙃🙃🙃 PPZPPI 🙃🙃🙃🙃 PL ( nm ) ; [ a ] Measured in dilute toluene solution at room temperature .; Table 1 Physical properties of PPZTPI and PPZPPI
484	(10^-9.0) * Meter^(1.0)	λems	https://doi.org/10.1039/C8SC05456H	toluene	456	COC=1C=CC=2N(C3=CC=CC=C3C2C1)C1=C(C#N)C(=CC(=C1)N1C2=CC=CC=C2C=2C=C(C=CC12)OC)N1C2=CC=CC=C2C=2C=C(C=CC12)OC	0	456 , 483 [ a ] Measured in toluene solution at 300 K . [ b ] Measured in deposited films at 300 K . 🙃🙃🙃🙃 OCzBN 🙃🙃🙃🙃 λ ems [ nm ]; Table 1 Physical properties of OCzBN and Cz-OCzBN
485	(10^-9.0) * Meter^(1.0)	emission peak	https://doi.org/10.1039/D0TC02884C		480	C1=C(C=CC=2OC3=C(C21)C=CC=C3)C3=CC(=NC=C3)N3C=2N(C1=C3C=CC=C1)C1=C(N2)C=CC=C1	0	480 🙃🙃🙃🙃 4 - DBFBI 🙃🙃🙃🙃 Max emission peak ( nm ); Table 2 Device performances of 4-DBFBI, and 5-DBFBI with 20 wt% of PXB-DI emitter
486	(10^-9.0) * Meter^(1.0)	emission peak	https://doi.org/10.1039/D0TC02884C		483	C1=C(C=CC=2OC3=C(C21)C=CC=C3)C=3C=CC(=NC3)N3C=2N(C1=C3C=CC=C1)C1=C(N2)C=CC=C1	0	483 🙃🙃🙃🙃 5 - DBFBI 🙃🙃🙃🙃 Max emission peak ( nm ); Table 2 Device performances of 4-DBFBI, and 5-DBFBI with 20 wt% of PXB-DI emitter
487	(10^-9.0) * Meter^(1.0)	λemi	https://doi.org/10.1039/D2QM00806H	THF	461	C1=CC=CC=2N(C=3N(C21)C2=C(N3)C=CC=C2)C2=C(C#N)C=C(C=C2)C2=NC(=NC(=N2)C2=CC=CC=C2)C2=CC=CC=C2	0	461 🙃🙃🙃🙃 BzITz 🙃🙃🙃🙃 λ emi ( nm ) ; [ b ] Measured in toluene solution at RT .; Table 1 Photophysical and electrochemical data of the emitter
488	(10^-9.0) * Meter^(1.0)	λem,max	https://doi.org/10.1039/C8TC01698D	toluene	616	C1=CC=CC=2OC3=CC=CC=C3N(C12)C1=CC=C(C=C1)C1=C(C(=NC(=C1C#N)C1=CC=CC=C1)C1=CC=CC=C1)C#N	0	616 / 565 🙃🙃🙃🙃 PXZ - PCN 🙃🙃🙃🙃 λ em , max ( nm ) sol / film ; [ a ] Measured in toluene solution at room temperature ( 10−4 M ) . ; [ b ] Measured in doped CBP films at room temperature ( 10 wt % ) .; Table 1 Photophysical data for the investigated compounds
489	(10^-9.0) * Meter^(1.0)	λem,max	https://doi.org/10.1039/C8TC01698D	toluene	640	C1=CC=CC=2OC3=CC=CC=C3N(C12)C1=CC=C(C=C1)C1=NC(=C(C(=C1C#N)C1=CC=CC=C1)C#N)C1=CC=C(C=C1)N1C2=CC=CC=C2OC=2C=CC=CC12	0	640 / 601 🙃🙃🙃🙃 Bis - PXZ - PCN 🙃🙃🙃🙃 λ em , max ( nm ) sol / film ; [ a ] Measured in toluene solution at room temperature ( 10−4 M ) . ; [ b ] Measured in doped CBP films at room temperature ( 10 wt % ) .; Table 1 Photophysical data for the investigated compounds
490	(10^-9.0) * Meter^(1.0)	λem,max	https://doi.org/10.1039/C8TC01698D	toluene	649	C1=CC=CC=2OC3=CC=CC=C3N(C12)C1=CC=C(C=C1)C1=NC(=C(C(=C1C#N)C1=CC=C(C=C1)N1C2=CC=CC=C2OC=2C=CC=CC12)C#N)C1=CC=C(C=C1)N1C2=CC=CC=C2OC=2C=CC=CC12	0	649 / 606 🙃🙃🙃🙃 Tri - PXZ - PCN 🙃🙃🙃🙃 λ em , max ( nm ) sol / film ; [ a ] Measured in toluene solution at room temperature ( 10−4 M ) . ; [ b ] Measured in doped CBP films at room temperature ( 10 wt % ) .; Table 1 Photophysical data for the investigated compounds
492	(10^-9.0) * Meter^(1.0)	λem	https://doi.org/10.1039/C9TC02032B	toluene	507	S(=O)(=O)(C1=CC=C(C=C1)N1C2=CC=CC=C2OC=2C=CC=CC12)C1=CC=C(C=C1)N1C2=CC=CC=C2OC=2C=CC=CC12	0	507 🙃🙃🙃🙃 DPS - PXZ 🙃🙃🙃🙃 λ em [ nm ] ; [ b ] Maximum wavelength of the fluorescence spectrum measured in toluene at room temperature .; Table 1 Photophysical parameters of SPFS-PXZ and DPS-PXZ
493	(10^-9.0) * Meter^(1.0)	λPL	https://doi.org/10.1039/D3TC02352D	PhMe	595	CC1(C2=CC=CC=C2N(C=2C=CC=CC12)C=1C=C2N=C3C4=C(C5=C(C3=NC2=CC1)C=CC=C5)C=CC=C4)C	0	595 🙃🙃🙃🙃 DMACBP 🙃🙃🙃🙃 λPL / nm ; [ a ] In PhMe at 298 K ( λexc = 340 nm ) .; Table 1 Summary of photophysical properties of nitrogen-doped PAH acceptor-based compounds
494	(10^-9.0) * Meter^(1.0)	λPL	https://doi.org/10.1039/D3TC02352D	PhMe	568	CC1(C2=CC=CC=C2N(C=2C=CC=CC12)C=1C=C2N=C3C4=C(C5=C(C3=NC2=CC1)C=CC=C5)C=CC=C4)C	0	568 🙃🙃🙃🙃 DMACBP 🙃🙃🙃🙃 λPL / nm ; [ b ] Spin - coated 2 wt % emitters doped in CBP films and ΦPL values were determined using an integrating sphere ( λexc = 340 nm ) . Values quoted are under N2 . Values in parentheses are in air .; Table 1 Summary of photophysical properties of nitrogen-doped PAH acceptor-based compounds
495	(10^-9.0) * Meter^(1.0)	λPL	https://doi.org/10.1039/D3TC02352D	PhMe	645	CC1(C2=CC=CC=C2N(C=2C=CC=CC12)C1=CC=2C(=NC=3C4=C(C5=C(C3N2)C=CC=C5)C=CC=C4)N=C1)C	0	645 🙃🙃🙃🙃 DMACPyBP 🙃🙃🙃🙃 λPL / nm ; [ a ] In PhMe at 298 K ( λexc = 340 nm ) .; Table 1 Summary of photophysical properties of nitrogen-doped PAH acceptor-based compounds
496	(10^-9.0) * Meter^(1.0)	λPL	https://doi.org/10.1039/D3TC02352D	PhMe	601	CC1(C2=CC=CC=C2N(C=2C=CC=CC12)C1=CC=2C(=NC=3C4=C(C5=C(C3N2)C=CC=C5)C=CC=C4)N=C1)C	0	601 🙃🙃🙃🙃 DMACPyBP 🙃🙃🙃🙃 λPL / nm ; [ b ] Spin - coated 2 wt % emitters doped in CBP films and ΦPL values were determined using an integrating sphere ( λexc = 340 nm ) . Values quoted are under N2 . Values in parentheses are in air .; Table 1 Summary of photophysical properties of nitrogen-doped PAH acceptor-based compounds
497	(10^-9.0) * Meter^(1.0)	λPL	https://doi.org/10.1039/D3TC02352D	PhMe	630	CC1(C2=CC=CC=C2N(C=2C=CC=CC12)C=1C=C2N=C3C4=C(C5=C(C3=NC2=CC1)C=CC=N5)N=CC=C4)C	0	630 🙃🙃🙃🙃 DMACBPN 🙃🙃🙃🙃 λPL / nm ; [ a ] In PhMe at 298 K ( λexc = 340 nm ) .; Table 1 Summary of photophysical properties of nitrogen-doped PAH acceptor-based compounds
498	(10^-9.0) * Meter^(1.0)	λPL	https://doi.org/10.1039/D3TC02352D	PhMe	586	CC1(C2=CC=CC=C2N(C=2C=CC=CC12)C=1C=C2N=C3C4=C(C5=C(C3=NC2=CC1)C=CC=N5)N=CC=C4)C	0	586 🙃🙃🙃🙃 DMACBPN 🙃🙃🙃🙃 λPL / nm ; [ b ] Spin - coated 2 wt % emitters doped in CBP films and ΦPL values were determined using an integrating sphere ( λexc = 340 nm ) . Values quoted are under N2 . Values in parentheses are in air .; Table 1 Summary of photophysical properties of nitrogen-doped PAH acceptor-based compounds
499	(10^-9.0) * Meter^(1.0)	λPL	https://doi.org/10.1039/D3TC02352D	PhMe	672	CC1(C2=CC=CC=C2N(C=2C=CC=CC12)C1=CC=2C(=NC=3C(=C4C=CC=NC4=C4N=CC=CC34)N2)N=C1)C	0	672 🙃🙃🙃🙃 DMACPyBPN 🙃🙃🙃🙃 λPL / nm ; [ a ] In PhMe at 298 K ( λexc = 340 nm ) .; Table 1 Summary of photophysical properties of nitrogen-doped PAH acceptor-based compounds
500	(10^-9.0) * Meter^(1.0)	λPL	https://doi.org/10.1039/D3TC02352D	PhMe	606	CC1(C2=CC=CC=C2N(C=2C=CC=CC12)C1=CC=2C(=NC=3C(=C4C=CC=NC4=C4N=CC=CC34)N2)N=C1)C	0	606 🙃🙃🙃🙃 DMACPyBPN 🙃🙃🙃🙃 λPL / nm ; [ b ] Spin - coated 2 wt % emitters doped in CBP films and ΦPL values were determined using an integrating sphere ( λexc = 340 nm ) . Values quoted are under N2 . Values in parentheses are in air .; Table 1 Summary of photophysical properties of nitrogen-doped PAH acceptor-based compounds
501	(10^-9.0) * Meter^(1.0)	λem	https://doi.org/10.1039/D1QM00880C	THF	437	C1=CC=CC=2C3=CC=CC=C3N(C12)C=1C=C(C=CC1)C1=C2C=CC(=CC2=C(C2=CC=C(C=C12)C(C)(C)C)C1=CC=C(C#N)C=C1)C(C)(C)C	0	437 / 453 🙃🙃🙃🙃 mCz - TAn - CN 🙃🙃🙃🙃 λ em ( nm ) 🙃🙃🙃🙃 Soln / film ; [ a ] In THF solution ( 10−5 M ) . ; [ b ] Neat solid films obtained by vacuum - deposition .; Table 1 Photophysical properties, thermal stabilities and energy levels of mCz-TAn-CN and m2Cz-TAn-CN
502	(10^-9.0) * Meter^(1.0)	λem	https://doi.org/10.1039/D1QM00880C	THF	438	C(C)(C)(C)C1=CC2=C(C3=CC=C(C=C3C(=C2C=C1)C1=CC(=CC(=C1)N1C2=CC=CC=C2C=2C=CC=CC12)N1C2=CC=CC=C2C=2C=CC=CC12)C(C)(C)C)C1=CC=C(C#N)C=C1	0	438 / 454 🙃🙃🙃🙃 m2Cz - TAn - CN 🙃🙃🙃🙃 λ em ( nm ) 🙃🙃🙃🙃 Soln / film ; [ a ] In THF solution ( 10−5 M ) . ; [ b ] Neat solid films obtained by vacuum - deposition .; Table 1 Photophysical properties, thermal stabilities and energy levels of mCz-TAn-CN and m2Cz-TAn-CN
503	(10^-9.0) * Meter^(1.0)	λFl	https://doi.org/10.1039/D2NJ04063H		428	C1=CC=CC=2C3=CC=CC=C3N(C12)C1=CC=C(C=C1)N1C2=CC=CC=C2C=2C=C(C=CC12)C1=CC=C(C=C1)C1=NC(=NC(=N1)C1=CC=CC=C1)C1=CC=CC=C1	0	428 🙃🙃🙃🙃 DCBTRZ 🙃🙃🙃🙃 λ Fl ( nm ) ; [ b ] Measured at 77 K .; Table 1 Summary of photoluminescence properties of DCBTRZ and PPCTRZ
504	(10^-9.0) * Meter^(1.0)	λFl	https://doi.org/10.1039/D2NJ04063H		430	C1(=CC=CC=C1)C1=NC(=NC(=N1)C1=CC=CC=C1)C1=CC=C(C=C1)C=1C=CC=2N(C3=CC=CC=C3C2C1)C1=CC=C(C=C1)C1=NC2=C(N1C1=CC=CC=C1)C1=CC=CC=C1C=1C=CC=CC12	0	430 🙃🙃🙃🙃 PPCTRZ 🙃🙃🙃🙃 λ Fl ( nm ) ; [ b ] Measured at 77 K .; Table 1 Summary of photoluminescence properties of DCBTRZ and PPCTRZ
505	(10^-9.0) * Meter^(1.0)	λFl	https://doi.org/10.1039/D2NJ04063H		446	C1=CC=CC=2C3=CC=CC=C3N(C12)C1=CC=C(C=C1)N1C2=CC=CC=C2C=2C=C(C=CC12)C1=CC=C(C=C1)C1=NC(=NC(=N1)C1=CC=CC=C1)C1=CC=CC=C1	0	446 🙃🙃🙃🙃 DCBTRZ 🙃🙃🙃🙃 λ Fl ( nm ) ; [ a ] Measured in non - doped films .; Table 2 Summary of photoluminescence properties of films
506	(10^-9.0) * Meter^(1.0)	λFl	https://doi.org/10.1039/D2NJ04063H		435	C1=CC=CC=2C3=CC=CC=C3N(C12)C1=CC=C(C=C1)N1C2=CC=CC=C2C=2C=C(C=CC12)C1=CC=C(C=C1)C1=NC(=NC(=N1)C1=CC=CC=C1)C1=CC=CC=C1	0	435 🙃🙃🙃🙃 DCBTRZ 🙃🙃🙃🙃 λ Fl ( nm ) ; [ b ] Measured in doped films .; Table 2 Summary of photoluminescence properties of films
507	(10^-9.0) * Meter^(1.0)	λFl	https://doi.org/10.1039/D2NJ04063H		448	C1(=CC=CC=C1)C1=NC(=NC(=N1)C1=CC=CC=C1)C1=CC=C(C=C1)C=1C=CC=2N(C3=CC=CC=C3C2C1)C1=CC=C(C=C1)C1=NC2=C(N1C1=CC=CC=C1)C1=CC=CC=C1C=1C=CC=CC12	0	448 🙃🙃🙃🙃 PPCTRZ 🙃🙃🙃🙃 λ Fl ( nm ) ; [ a ] Measured in non - doped films .; Table 2 Summary of photoluminescence properties of films
508	(10^-9.0) * Meter^(1.0)	λFl	https://doi.org/10.1039/D2NJ04063H		411	C1(=CC=CC=C1)C1=NC(=NC(=N1)C1=CC=CC=C1)C1=CC=C(C=C1)C=1C=CC=2N(C3=CC=CC=C3C2C1)C1=CC=C(C=C1)C1=NC2=C(N1C1=CC=CC=C1)C1=CC=CC=C1C=1C=CC=CC12	0	411 🙃🙃🙃🙃 PPCTRZ 🙃🙃🙃🙃 λ Fl ( nm ) ; [ b ] Measured in doped films .; Table 2 Summary of photoluminescence properties of films
509	(10^-9.0) * Meter^(1.0)	λem	https://doi.org/10.1039/C9TC03334C	toluene	431	C1=CC=CC=2C3=CC=CC=C3N(C12)CCCCCCOC1=CC=C(C=C1)C1=CC(=C2C=CC3=C(C=C(C4=CC=C1C2=C34)C3=CC=C(C=C3)OCCCCCCN3C4=CC=CC=C4C=4C=CC=CC34)C3=CC=C(C=C3)OCCCCCCN3C4=CC=CC=C4C=4C=CC=CC34)C3=CC=C(C=C3)OCCCCCCN3C4=CC=CC=C4C=4C=CC=CC34	0	431 🙃🙃🙃🙃 PY - Cz 🙃🙃🙃🙃 λ em [ nm ] ; [ b ] Measured in toluene solution at 300 K .; Table 1 Basic photophysical and electrochemical parameters of PY, PY-Cz, 3CzBN, and 3CzBN-Cz
510	(10^-9.0) * Meter^(1.0)	λem	https://doi.org/10.1039/C9TC03334C	toluene	415	C1=CC=CC=2C3=CC=CC=C3N(C12)C1=C(C#N)C(=CC(=C1)N1C2=CC=CC=C2C=2C=CC=CC12)N1C2=CC=CC=C2C=2C=CC=CC12	0	415 🙃🙃🙃🙃 3CzBN 🙃🙃🙃🙃 λ em [ nm ] ; [ b ] Measured in toluene solution at 300 K .; Table 1 Basic photophysical and electrochemical parameters of PY, PY-Cz, 3CzBN, and 3CzBN-Cz
511	(10^-9.0) * Meter^(1.0)	λem	https://doi.org/10.1039/C9TC03334C	toluene	423	C1=CC=CC=2C3=CC=CC=C3N(C12)CCCCCCC=1C=CC=2N(C3=CC=CC=C3C2C1)C1=C(C#N)C(=CC(=C1)N1C2=CC=CC=C2C=2C=C(C=CC12)CCCCCCN1C2=CC=CC=C2C=2C=CC=CC12)N1C2=CC=CC=C2C=2C=C(C=CC12)CCCCCCN1C2=CC=CC=C2C=2C=CC=CC12	0	423 🙃🙃🙃🙃 3CzBN - Cz 🙃🙃🙃🙃 λ em [ nm ] ; [ b ] Measured in toluene solution at 300 K .; Table 1 Basic photophysical and electrochemical parameters of PY, PY-Cz, 3CzBN, and 3CzBN-Cz
512	(10^-9.0) * Meter^(1.0)	λem	https://doi.org/10.1039/C8TC02050G	CH2Cl2	321	C(C)(C)(C)C=1C=CC(=C(C1)P(C1=CC=CC=C1)(C1=CC=CC=C1)=O)OC1=CC=C(C=C1)C(C)(C)C	0	321 🙃🙃🙃🙃 POBBPE 🙃🙃🙃🙃 λ em ( nm ) ; [ a ] UV - vis absorption and PL spectra were measured in CH2Cl2 solution .; Table 1 Photophysical and electrochemical properties of POBBPE
513	(10^-9.0) * Meter^(1.0)	λem	https://doi.org/10.1039/C8TC02050G	toluene	319	C(C)(C)(C)C=1C=CC(=C(C1)P(C1=CC=CC=C1)(C1=CC=CC=C1)=O)OC1=CC=C(C=C1)C(C)(C)C	0	319 🙃🙃🙃🙃 POBBPE 🙃🙃🙃🙃 λ em ( nm ) ; [ b ] PL spectra were measured in thin solid film .; Table 1 Photophysical and electrochemical properties of POBBPE
514	(10^-9.0) * Meter^(1.0)	emission peak	https://doi.org/10.1039/D1TC01119G		488	C1=CC=CC=2C3=CC=CC=C3N(C12)C=1C=C(C=CC1)C=1C(=CC=CC1)C1=CC(=CC=C1)N1C2=CC=CC=C2C=2C=CC=CC12	0	488 🙃🙃🙃🙃 DCz - OTP 🙃🙃🙃🙃 Max emission peak ( nm ); Table 2 Device performances of DCz-OTP, oCN-OTP, and mCN-OTP with 30% of DBA-DI
515	(10^-9.0) * Meter^(1.0)	λem	https://doi.org/10.1039/D0SC05631F	toluene	500	C1(=CC=CC=C1)C1(C2=CC=CC=C2N(C=2C=CC=CC12)C1=CC2=C(C=C1)C(C1=CC=CC=C1C21C2=CC=CC=C2C=2C=CC=CC12)=O)C1=CC=CC=C1	0	500 / 535 / 495 🙃🙃🙃🙃 SPBP - DPAC 🙃🙃🙃🙃 λ em [ nm ] ; [ b ] Measured in toluene , THF and neat films at room temperature ( 298 K ) .; Table 1 Summary of the key physical parameters of the emitters in this work
516	(10^-9.0) * Meter^(1.0)	λem	https://doi.org/10.1039/D0SC05631F	THF	535	C1(=CC=CC=C1)C1(C2=CC=CC=C2N(C=2C=CC=CC12)C1=CC2=C(C=C1)C(C1=CC=CC=C1C21C2=CC=CC=C2C=2C=CC=CC12)=O)C1=CC=CC=C1	0	500 / 535 / 495 🙃🙃🙃🙃 SPBP - DPAC 🙃🙃🙃🙃 λ em [ nm ] ; [ b ] Measured in toluene , THF and neat films at room temperature ( 298 K ) .; Table 1 Summary of the key physical parameters of the emitters in this work
517	(10^-9.0) * Meter^(1.0)	λem	https://doi.org/10.1039/D0SC05631F	toluene	497	C1=CC=CC=2C3=CC=CC=C3C3(C12)C1=CC=CC=C1N(C=1C=CC=CC13)C1=CC3=C(C=C1)C(C1=CC=CC=C1C31C3=CC=CC=C3C=3C=CC=CC13)=O	0	497 / 542 / 504 🙃🙃🙃🙃 SPBP - SPAC 🙃🙃🙃🙃 λ em [ nm ] ; [ b ] Measured in toluene , THF and neat films at room temperature ( 298 K ) .; Table 1 Summary of the key physical parameters of the emitters in this work
518	(10^-9.0) * Meter^(1.0)	λem	https://doi.org/10.1039/D0SC05631F	THF	542	C1=CC=CC=2C3=CC=CC=C3C3(C12)C1=CC=CC=C1N(C=1C=CC=CC13)C1=CC3=C(C=C1)C(C1=CC=CC=C1C31C3=CC=CC=C3C=3C=CC=CC13)=O	0	497 / 542 / 504 🙃🙃🙃🙃 SPBP - SPAC 🙃🙃🙃🙃 λ em [ nm ] ; [ b ] Measured in toluene , THF and neat films at room temperature ( 298 K ) .; Table 1 Summary of the key physical parameters of the emitters in this work
519	(10^-9.0) * Meter^(1.0)	λPL	https://doi.org/10.1039/D1TC01079D	DCM	450	C1(=CC=CC2=CC=CC=C12)N1C(=NN=C1C1=CC=CC=C1)C1=CC=C(C=C1)C1=CC=C(C=C1)C1=NC2=C(N1C1=CC=CC=C1)C1=CC=CC=C1C=1C=CC=CC12	0	450 🙃🙃🙃🙃 4NTAZ - PPI 🙃🙃🙃🙃 λ PL ( nm ) ; [ b ] Measured in thin films .; Table 1 Photophysical data and energy levels of 4NTAZ-PPI and TAZ-PPI
520	(10^-9.0) * Meter^(1.0)	λPL	https://doi.org/10.1039/D1TC01079D	DCM	450	C1(=CC=CC=C1)N1C(=NN=C1C1=CC=CC=C1)C1=CC=C(C=C1)C1=CC=C(C=C1)C1=NC2=C(N1C1=CC=CC=C1)C1=CC=CC=C1C=1C=CC=CC12	0	450 🙃🙃🙃🙃 TAZ - PPI 🙃🙃🙃🙃 λ PL ( nm ) ; [ b ] Measured in thin films .; Table 1 Photophysical data and energy levels of 4NTAZ-PPI and TAZ-PPI
521	(10^-9.0) * Meter^(1.0)	λem	https://doi.org/10.1039/D4TC03503H	toluene	392	C(C)(C)(C)C=1C=CC=2OC=3C=C(C=C4OC=5C=CC(=CC5B(C34)C2C1)C(C)(C)C)N1C2=CC=CC=C2C=2C=CC=CC12	0	392 🙃🙃🙃🙃 TDBA - Cz 🙃🙃🙃🙃 λ em ( nm ) ; [ a ] Measured in the toluene solution ( 1.0 × 10−5 M ) .; Table 1 Summary of the photophysical properties of TDBA-Cz, TDBA-α-Cb, TDBA-β-Cb and TDBA-γ-Cb
522	(10^-9.0) * Meter^(1.0)	λem	https://doi.org/10.1039/D4TC03503H	toluene	393	C(C)(C)(C)C=1C=CC=2OC=3C=C(C=C4OC=5C=CC(=CC5B(C34)C2C1)C(C)(C)C)N1C2=C(C3=CC=CC=C13)C=CC=N2	0	393 🙃🙃🙃🙃 TDBA - α - Cb 🙃🙃🙃🙃 λ em ( nm ) ; [ a ] Measured in the toluene solution ( 1.0 × 10−5 M ) .; Table 1 Summary of the photophysical properties of TDBA-Cz, TDBA-α-Cb, TDBA-β-Cb and TDBA-γ-Cb
523	(10^-9.0) * Meter^(1.0)	λem	https://doi.org/10.1039/D4TC03503H	toluene	392	C(C)(C)(C)C=1C=CC=2OC=3C=C(C=C4OC=5C=CC(=CC5B(C34)C2C1)C(C)(C)C)N1C2=C(C3=CC=CC=C13)C=CN=C2	0	392 / 404 🙃🙃🙃🙃 TDBA - β - Cb 🙃🙃🙃🙃 λ em ( nm ) ; [ a ] Measured in the toluene solution ( 1.0 × 10−5 M ) .; Table 1 Summary of the photophysical properties of TDBA-Cz, TDBA-α-Cb, TDBA-β-Cb and TDBA-γ-Cb
524	(10^-9.0) * Meter^(1.0)	λem	https://doi.org/10.1039/D4TC03503H	toluene	391	C(C)(C)(C)C=1C=CC=2OC=3C=C(C=C4OC=5C=CC(=CC5B(C34)C2C1)C(C)(C)C)N1C2=C(C=3C=CC=CC13)C=NC=C2	0	391 🙃🙃🙃🙃 TDBA - γ - Cb 🙃🙃🙃🙃 λ em ( nm ) ; [ a ] Measured in the toluene solution ( 1.0 × 10−5 M ) .; Table 1 Summary of the photophysical properties of TDBA-Cz, TDBA-α-Cb, TDBA-β-Cb and TDBA-γ-Cb
525	(10^-9.0) * Meter^(1.0)	λPL	https://doi.org/10.1039/D2TC04968F		575	C1=CC(=CC2=C1C=1N=C3C(=NC1C1=C2C=C(C=C1)C1=CC=C(N(C2=CC=CC=C2)C2=CC=CC=C2)C=C1)N=C(C=C3)C3=CC=C(N(C1=CC=CC=C1)C1=CC=CC=C1)C=C3)C3=CC=C(N(C1=CC=CC=C1)C1=CC=CC=C1)C=C3	0	575 🙃🙃🙃🙃 3,6,11 - triTPA - BPQ 🙃🙃🙃🙃 λ PL [ nm ] ; [ a ] Emission wavelength of the emitters doped in CBP film .; Table 1 Summary of photophysical, electrochemical, and thermal properties
526	(10^-9.0) * Meter^(1.0)	λPL	https://doi.org/10.1039/D2TC04968F		570	C1=CC(=CC2=C1C=1N=C3C(=NC1C1=C2C=C(C=C1)C1=CC=C(N(C2=CC=CC=C2)C2=CC=CC=C2)C=C1)N=CC(=C3)C3=CC=C(N(C1=CC=CC=C1)C1=CC=CC=C1)C=C3)C3=CC=C(N(C1=CC=CC=C1)C1=CC=CC=C1)C=C3	0	570 🙃🙃🙃🙃 3,6,12 - triTPA - BPQ 🙃🙃🙃🙃 λ PL [ nm ] ; [ a ] Emission wavelength of the emitters doped in CBP film .; Table 1 Summary of photophysical, electrochemical, and thermal properties
527	(10^-9.0) * Meter^(1.0)	λem	https://doi.org/10.1039/D4NJ03124E	CH2Cl2	462	C1(=CC=CC=C1)C1=NC(=NC(=N1)C1=CC=CC=C1)C1=C(C=CC=C1)N1C2=CC=CC=C2C=2C=C(C=CC12)C#N	0	462 🙃🙃🙃🙃 o -3CN - TRZ 🙃🙃🙃🙃 273 🙃🙃🙃🙃 λ em ( nm ) ; [ a ] Measured in CH2Cl2 ( up line ) and film ( down line ) at room temperature ( RT ) .; Table 1 Photophysical properties of o-3CN-TRZ and o-4CN-TRZ
528	(10^-9.0) * Meter^(1.0)	λem	https://doi.org/10.1039/D4NJ03124E	CH2Cl2	450	C1(=CC=CC=C1)C1=NC(=NC(=N1)C1=CC=CC=C1)C1=C(C=CC=C1)N1C2=CC=CC=C2C=2C=C(C=CC12)C#N	0	450 🙃🙃🙃🙃 o -3CN - TRZ 🙃🙃🙃🙃 281 🙃🙃🙃🙃 λ em ( nm ) ; [ a ] Measured in CH2Cl2 ( up line ) and film ( down line ) at room temperature ( RT ) .; Table 1 Photophysical properties of o-3CN-TRZ and o-4CN-TRZ
529	(10^-9.0) * Meter^(1.0)	λem	https://doi.org/10.1039/D4NJ03124E	CH2Cl2	490	C1(=CC=CC=C1)C1=NC(=NC(=N1)C1=CC=CC=C1)C1=C(C=CC=C1)N1C2=CC=CC=C2C=2C(=CC=CC12)C#N	0	490 🙃🙃🙃🙃 o -4CN - TRZ 🙃🙃🙃🙃 252 🙃🙃🙃🙃 λ em ( nm ) ; [ a ] Measured in CH2Cl2 ( up line ) and film ( down line ) at room temperature ( RT ) .; Table 1 Photophysical properties of o-3CN-TRZ and o-4CN-TRZ
530	(10^-9.0) * Meter^(1.0)	λem	https://doi.org/10.1039/D4NJ03124E	CH2Cl2	474	C1(=CC=CC=C1)C1=NC(=NC(=N1)C1=CC=CC=C1)C1=C(C=CC=C1)N1C2=CC=CC=C2C=2C(=CC=CC12)C#N	0	474 🙃🙃🙃🙃 o -4CN - TRZ 🙃🙃🙃🙃 272 🙃🙃🙃🙃 λ em ( nm ) ; [ a ] Measured in CH2Cl2 ( up line ) and film ( down line ) at room temperature ( RT ) .; Table 1 Photophysical properties of o-3CN-TRZ and o-4CN-TRZ
531	(10^-9.0) * Meter^(1.0)	λem	https://doi.org/10.1039/C9TC00503J		514	CC1(C2=CC=CC=C2N(C=2C=CC=CC12)C1=NC2=NC(=CC=C2C=C1)N1C=2C=CC=CC2C(C2=CC=CC=C12)(C)C)C	0	514 🙃🙃🙃🙃 A 🙃🙃🙃🙃 λ em ( nm ) ; [ c ] The main EL emission peak at a driving voltage of 6 V .; Table 2 Summary of EL data for the devices A–C and A1–C1
532	(10^-9.0) * Meter^(1.0)	λem	https://doi.org/10.1039/C9TC00503J		534	C1=CC=CC=2SC3=CC=CC=C3N(C12)C1=NC2=NC(=CC=C2C=C1)N1C2=CC=CC=C2SC=2C=CC=CC12	0	534 🙃🙃🙃🙃 B 🙃🙃🙃🙃 λ em ( nm ) ; [ c ] The main EL emission peak at a driving voltage of 6 V .; Table 2 Summary of EL data for the devices A–C and A1–C1
533	(10^-9.0) * Meter^(1.0)	λem	https://doi.org/10.1039/C9TC00503J		568	C1=CC=CC=2OC3=CC=CC=C3N(C12)C1=NC2=NC(=CC=C2C=C1)N1C2=CC=CC=C2OC=2C=CC=CC12	0	568 🙃🙃🙃🙃 C 🙃🙃🙃🙃 λ em ( nm ) ; [ c ] The main EL emission peak at a driving voltage of 6 V .; Table 2 Summary of EL data for the devices A–C and A1–C1
534	(10^-9.0) * Meter^(1.0)	λem	https://doi.org/10.1039/C9TC00503J		488	CC1(C2=CC=CC=C2N(C=2C=CC=CC12)C1=NC2=NC(=CC=C2C=C1)N1C=2C=CC=CC2C(C2=CC=CC=C12)(C)C)C	0	488 🙃🙃🙃🙃 A1 🙃🙃🙃🙃 λ em ( nm ) ; [ c ] The main EL emission peak at a driving voltage of 6 V .; Table 2 Summary of EL data for the devices A–C and A1–C1
535	(10^-9.0) * Meter^(1.0)	λem	https://doi.org/10.1039/C9TC00503J		528	C1=CC=CC=2SC3=CC=CC=C3N(C12)C1=NC2=NC(=CC=C2C=C1)N1C2=CC=CC=C2SC=2C=CC=CC12	0	528 🙃🙃🙃🙃 B1 🙃🙃🙃🙃 λ em ( nm ) ; [ c ] The main EL emission peak at a driving voltage of 6 V .; Table 2 Summary of EL data for the devices A–C and A1–C1
536	(10^-9.0) * Meter^(1.0)	λem	https://doi.org/10.1039/C9TC00503J		544	C1=CC=CC=2OC3=CC=CC=C3N(C12)C1=NC2=NC(=CC=C2C=C1)N1C2=CC=CC=C2OC=2C=CC=CC12	0	544 🙃🙃🙃🙃 C1 🙃🙃🙃🙃 λ em ( nm ) ; [ c ] The main EL emission peak at a driving voltage of 6 V .; Table 2 Summary of EL data for the devices A–C and A1–C1
537	(10^-9.0) * Meter^(1.0)	λPL	https://doi.org/10.1039/D2TC01406H	toluene	432	C1(=CC=CC=C1)N1C2=CC=CC=C2C=2C=C(C=CC12)C1=CC=C(C=C1)C1=C2C=CC=CC2=C(C2=CC=CC=C12)C1=CC=C(C=C1)B1OC(C)(C)C(C)(C)O1	0	432 / 451 / 441 🙃🙃🙃🙃 HO - PIAC 🙃🙃🙃🙃 λ PL ( nm ) sol / film / df ; [ a ] Measured in a solution of toluene . ; [ b ] Measured in a thin film coated on the fused silica substrates . ; [ c ] Measured in 10 wt % doped CBP thin film coated on fused silica substrates .; Table 1 Key physical data of the synthesized anthracene derivatives
538	(10^-9.0) * Meter^(1.0)	λPL	https://doi.org/10.1039/D2TC01406H	toluene	432	C1(=CC=CC=C1)N1C2=CC=CC=C2C=2C=C(C=CC12)C1=CC=C(C=C1)C1=C2C=CC=CC2=C(C2=CC=CC=C12)C1=CC=C(C=C1)B1OC(C)(C)C(C)(C)O1	0	432 / 450 / 437 🙃🙃🙃🙃 PIAC 🙃🙃🙃🙃 λ PL ( nm ) sol / film / df ; [ a ] Measured in a solution of toluene . ; [ b ] Measured in a thin film coated on the fused silica substrates . ; [ c ] Measured in 10 wt % doped CBP thin film coated on fused silica substrates .; Table 1 Key physical data of the synthesized anthracene derivatives
539	(10^-9.0) * Meter^(1.0)	λem	https://doi.org/10.1039/C9TC02618E	THF	403	C1=CC=CC=2C3=CC=CC=C3N(C12)C1=C(C#N)C(=CC=C1)N1C2=CC=CC=C2C=2C=CC=CC12	0	403 🙃🙃🙃🙃 CzBN 🙃🙃🙃🙃 λ em ( nm ) , ( film ) ; [ b ] Collected for the DPEPO film doped with 10 wt % emitter .; Table 1 Photophysical, electrochemical and thermal data of the compounds
540	(10^-9.0) * Meter^(1.0)	λem	https://doi.org/10.1039/C9TC02618E	THF	453	C1=CC=CC=2C3=CC=CC=C3N(C12)C1=C(C=CC(=C1C#N)N1C2=CC=CC=C2C=2C=CC=CC12)C1=CC(=C(C(=C1)N1C2=CC=CC=C2C=2C=CC=CC12)C#N)N1C2=CC=CC=C2C=2C=CC=CC12	0	453 🙃🙃🙃🙃 34CzBN 🙃🙃🙃🙃 λ em ( nm ) , ( film ) ; [ b ] Collected for the DPEPO film doped with 10 wt % emitter .; Table 1 Photophysical, electrochemical and thermal data of the compounds
541	(10^-9.0) * Meter^(1.0)	λem	https://doi.org/10.1039/C9TC02618E	THF	490	C1=CC=CC=2C3=CC=CC=C3N(C12)C=1C=C(C=C(C1C#N)N1C2=CC=CC=C2C=2C=CC=CC12)C1=CC(=C(C(=C1)N1C2=CC=CC=C2C=2C=CC=CC12)C#N)N1C2=CC=CC=C2C=2C=CC=CC12	0	490 🙃🙃🙃🙃 44CzBN 🙃🙃🙃🙃 λ em ( nm ) , ( film ) ; [ b ] Collected for the DPEPO film doped with 10 wt % emitter .; Table 1 Photophysical, electrochemical and thermal data of the compounds
542	(10^-9.0) * Meter^(1.0)	λem	https://doi.org/10.1039/C7QM00605E	dichloromethane	420	BrC=1C=CC=2N(C3=CC=CC=C3C2C1)C1=CC=C(C=C1)C1=NC(=NC(=N1)C1=CC=CC=C1)C1=CC=CC=C1	0	420 🙃🙃🙃🙃 TRTZ 🙃🙃🙃🙃 λ em ( nm ) ; [ b ] Emission peak in room - temperature steady - state emission spectra measured in toluene solution .; Table 1 Photophysical properties and electrochemical properties of the compounds
543	(10^-9.0) * Meter^(1.0)	λem	https://doi.org/10.1039/C7QM00605E	dichloromethane	434	C1=CC=CC=2C3=CC(=CC=C3C3(C12)C1=CC=CC=C1C=1C=CC=CC13)C=1C=CC=3N(C2=CC=CC=C2C3C1)C1=CC=C(C=C1)C1=NC(=NC(=N1)C1=CC=CC=C1)C1=CC=CC=C1	0	434 🙃🙃🙃🙃 SFCC 🙃🙃🙃🙃 λ em ( nm ) ; [ b ] Emission peak in room - temperature steady - state emission spectra measured in toluene solution .; Table 1 Photophysical properties and electrochemical properties of the compounds
544	(10^-9.0) * Meter^(1.0)	λem	https://doi.org/10.1039/D2CC00998F	toluene	529	CN1C2=CC=CC=C2C=2C(=C(C=CC12)O)C1=C(C=CC=2N(C3=CC=CC=C3C12)C)O	0	529 🙃🙃🙃🙃 B1TPNF2 🙃🙃🙃🙃 λ em ( nm ) ; [ a ] Measured in toluene solutions .; Table 1 Photophysical properties of the CP-TADF emitters
545	(10^-9.0) * Meter^(1.0)	λPL	https://doi.org/10.1039/C8TC01656A	toluene	535	C1=CC=CC=2OC3=CC=CC=C3N(C12)C1=CC=C(C=C1)C=1C=C2C(C(C(C2=CC1)=O)(C)C)=O	0	291 / 535 🙃🙃🙃🙃 5PXZ - PIDO 🙃🙃🙃🙃 λ abs / λ PL [ nm ] ; [ a ] Measured in toluene solution ( 10−5 M ) at room temperature . ; [ b ] Measured in doped CBP films ( 1.5 wt % ) at room temperature .; Table 1 Thermal, electrochemical and photophysical properties of 5PXZ-PIDO and 5,6PXZ-PIDO
546	(10^-9.0) * Meter^(1.0)	λPL	https://doi.org/10.1039/C8TC01656A	toluene	544	C1=CC=CC=2OC3=CC=CC=C3N(C12)C1=CC=C(C=C1)C=1C=C2C(C(C(C2=CC1C1=CC=C(C=C1)N1C2=CC=CC=C2OC=2C=CC=CC12)=O)(C)C)=O	0	283 / 544 🙃🙃🙃🙃 5,6PXZ - PIDO 🙃🙃🙃🙃 λ abs / λ PL [ nm ] ; [ a ] Measured in toluene solution ( 10−5 M ) at room temperature . ; [ b ] Measured in doped CBP films ( 1.5 wt % ) at room temperature .; Table 1 Thermal, electrochemical and photophysical properties of 5PXZ-PIDO and 5,6PXZ-PIDO
547	(10^-9.0) * Meter^(1.0)	λFL	https://doi.org/10.1039/D2TC01233B	DCM	633	C1(=CC=CC=C1)N(C1=CC=C(C=C1)C1=CC=C(C2=NSN=C21)C2=CC=C(C=C2)C2=NC1=C(N2C2=CC=CC=C2)C=CC=C1)C1=CC=CC=C1	0	633 ( 605 ) 🙃🙃🙃🙃 TPA - BT - PBI 🙃🙃🙃🙃 λ FL [ nm ] ; [ a ] Absorption and photoluminescence peaks measured in 10−5 M DCM and neat films , data in the parentheses are for neat films ( data in parentheses ) .; Table 1 Summary of the physical data of TPA-BT-PBI and TPA-BT-IM
548	(10^-9.0) * Meter^(1.0)	λFL	https://doi.org/10.1039/D2TC01233B	DCM	638	C1(=CC=CC=C1)N(C1=CC=C(C=C1)C1=CC=C(C2=NSN=C21)C2=CC=C(C=C2)C=2N(C(=C(N2)C2=CC=CC=C2)C2=CC=CC=C2)C2=CC=CC=C2)C2=CC=CC=C2	0	638 ( 602 ) 🙃🙃🙃🙃 TPA - BT - IM 🙃🙃🙃🙃 λ FL [ nm ] ; [ a ] Absorption and photoluminescence peaks measured in 10−5 M DCM and neat films , data in the parentheses are for neat films ( data in parentheses ) .; Table 1 Summary of the physical data of TPA-BT-PBI and TPA-BT-IM
549	(10^-9.0) * Meter^(1.0)	PL	https://doi.org/10.1039/C6TC00385K	chloroform	379	C1=CC=CC=2C3=CC=CC=C3N(C12)C1=CC(=CC=C1)N1C2=CC=CC=C2C=2C=CC=CC12	0	379 🙃🙃🙃🙃 mCP 🙃🙃🙃🙃 PL [ nm ] ; [ a ] The values were obtained from solution spectra in chloroform .; Table 1 Photophysical and electrochemical properties of mCP, ZDZ, ZDN, and NDN
550	(10^-9.0) * Meter^(1.0)	PL	https://doi.org/10.1039/C6TC00385K	chloroform	378	C1=CC=CC=2C3=CC=CC=C3N(C12)C1=CC2=C(SC3=C2C=C(C=C3)N3C2=CC=CC=C2C=2C=CC=CC32)C=C1	0	378 🙃🙃🙃🙃 ZDZ 🙃🙃🙃🙃 PL [ nm ] ; [ a ] The values were obtained from solution spectra in chloroform .; Table 1 Photophysical and electrochemical properties of mCP, ZDZ, ZDN, and NDN
552	(10^-9.0) * Meter^(1.0)	PL	https://doi.org/10.1039/C6TC00385K	chloroform	380	N1=CC=CC2=C1N(C1=CC=CC=C21)C2=CC1=C(SC3=C1C=C(C=C3)N3C1=C(C4=CC=CC=C34)C=CC=N1)C=C2	0	380 🙃🙃🙃🙃 NDN 🙃🙃🙃🙃 PL [ nm ] ; [ a ] The values were obtained from solution spectra in chloroform .; Table 1 Photophysical and electrochemical properties of mCP, ZDZ, ZDN, and NDN
553	(10^-9.0) * Meter^(1.0)	λem	https://doi.org/10.1039/C7TC04934J	THF	535	C1=CC=CC=2C3=CC=CC=C3N(C12)C=1C=C(C=C(C1)N1C2=CC=CC=C2C=2C=CC=CC12)C(=O)C1=CC=C(C=C1)N1C=2C=CC=CC2C(C2=CC=CC=C12)(C)C	0	535 🙃🙃🙃🙃 DCPDAPM 🙃🙃🙃🙃 λ em ( nm ) ; [ b ] Measured in THF : H2O ( 1 : 95 ) .; Table 1 Physical properties of DCPDAPM
554	(10^-9.0) * Meter^(1.0)	λem	https://doi.org/10.1039/C7TC04934J	THF	518	C1=CC=CC=2C3=CC=CC=C3N(C12)C=1C=C(C=C(C1)N1C2=CC=CC=C2C=2C=CC=CC12)C(=O)C1=CC=C(C=C1)N1C=2C=CC=CC2C(C2=CC=CC=C12)(C)C	0	518 🙃🙃🙃🙃 DCPDAPM 🙃🙃🙃🙃 λ em ( nm ) ; [ c ] Measured in films .; Table 1 Physical properties of DCPDAPM
555	(10^-9.0) * Meter^(1.0)	λPL	https://doi.org/10.1039/D2SC01543A	toluene	450	C(C)(C)(C)C1=CC=C2N3C4=C(C5=C6C(=C4C4(C2=C1)C1=CC=CC=C1C=1C=CC=CC14)C1=C(N6C6=C(C=C(C=C6)C(C)(C)C)C56C5=CC=CC=C5C=5C=CC=CC65)C=CC(=C1)C)C1=CC(=CC=C13)C	0	450 🙃🙃🙃🙃 pSFIAc2 🙃🙃🙃🙃 λ PL [ nm ] , 298 K ; [ a ] Measured in toluene ( 10−5 M ) at room temperature .; Table 1 Photophysical properties of pSFIAc1 and pSFIAc2
556	(10^-9.0) * Meter^(1.0)	λem	https://doi.org/10.1039/D1MA00181G	toluene	468	C1(=CC=CC=2C3=CC=CC=C3NC12)C=1C=C2C(C(=O)N(C2=O)C23CC4CC(CC(C2)C4)C3)=CC1	0	468 🙃🙃🙃🙃 4 - CzAIAd 🙃🙃🙃🙃 λ em [ nm ] ; [ b ] Measured in toluene solution ( 10−5 M ) .; Table 1 Physical properties of 4-CzAIAd, 4-TBCzAIAd and 4-DPFCzAIAd
557	(10^-9.0) * Meter^(1.0)	λem	https://doi.org/10.1039/D1MA00181G	toluene	486	C(C)(C)(C)C=1C=C(C=2NC3=CC=C(C=C3C2C1)C(C)(C)C)C=1C=C2C(C(=O)N(C2=O)C23CC4CC(CC(C2)C4)C3)=CC1	0	486 🙃🙃🙃🙃 4 - TBCzAIAd 🙃🙃🙃🙃 λ em [ nm ] ; [ b ] Measured in toluene solution ( 10−5 M ) .; Table 1 Physical properties of 4-CzAIAd, 4-TBCzAIAd and 4-DPFCzAIAd
558	(10^-9.0) * Meter^(1.0)	λem	https://doi.org/10.1039/D1MA00181G	toluene	477	C1(=CC=CC=C1)C1C2=CC=CC=C2C=2C=CC=C(C12)C=1C=C(C=2NC3=CC=C(C=C3C2C1)C1=CC=CC=2C3=CC=CC=C3C(C12)C1=CC=CC=C1)C=1C=C2C(C(=O)N(C2=O)C23CC4CC(CC(C2)C4)C3)=CC1	0	477 🙃🙃🙃🙃 4 - DPFCzAIAd 🙃🙃🙃🙃 λ em [ nm ] ; [ b ] Measured in toluene solution ( 10−5 M ) .; Table 1 Physical properties of 4-CzAIAd, 4-TBCzAIAd and 4-DPFCzAIAd
559	(10^-9.0) * Meter^(1.0)	λem	https://doi.org/10.1039/C9TC04418C	toluene	559	C1(=CC=CC=C1)C=1C=CC=2N(C3=CC=C(C=C3C2C1)C1=CC=CC=C1)C=1C=CC=2C3=C(C4=CC=C(C=C4C2C1)N1C2=CC=C(C=C2C=2C=C(C=CC12)C1=CC=CC=C1)C1=CC=CC=C1)N=C(C(=N3)C#N)C#N	0	559 🙃🙃🙃🙃 DDPhCz - DCPP 🙃🙃🙃🙃 λ em ( nm ) ; [ c ] Measured in dilute toluene solution .; Table 1 The thermal, electrochemical and photophysical properties of DDPhCz-DCPP and DDTPACz-DCPP
560	(10^-9.0) * Meter^(1.0)	λem	https://doi.org/10.1039/C9TC04418C	toluene	593	C1(=CC=CC=C1)C=1C=CC=2N(C3=CC=C(C=C3C2C1)C1=CC=CC=C1)C=1C=CC=2C3=C(C4=CC=C(C=C4C2C1)N1C2=CC=C(C=C2C=2C=C(C=CC12)C1=CC=CC=C1)C1=CC=CC=C1)N=C(C(=N3)C#N)C#N	0	593 🙃🙃🙃🙃 DDPhCz - DCPP 🙃🙃🙃🙃 λ em ( nm ) ; [ d ] Measured in 10 wt % Emitter : CBP film .; Table 1 The thermal, electrochemical and photophysical properties of DDPhCz-DCPP and DDTPACz-DCPP
561	(10^-9.0) * Meter^(1.0)	λem	https://doi.org/10.1039/C9TC04418C	toluene	619	C1(=CC=CC=C1)N(C1=CC=C(C=C1)C=1C=CC=2N(C3=CC=C(C=C3C2C1)C1=CC=C(C=C1)N(C1=CC=CC=C1)C1=CC=CC=C1)C=1C=CC=2C3=C(C4=CC=C(C=C4C2C1)N1C2=CC=C(C=C2C=2C=C(C=CC12)C1=CC=C(C=C1)N(C1=CC=CC=C1)C1=CC=CC=C1)C1=CC=C(C=C1)N(C1=CC=CC=C1)C1=CC=CC=C1)N=C(C(=N3)C#N)C#N)C3=CC=CC=C3	0	619 🙃🙃🙃🙃 DDTPACz - DCPP 🙃🙃🙃🙃 λ em ( nm ) ; [ c ] Measured in dilute toluene solution .; Table 1 The thermal, electrochemical and photophysical properties of DDPhCz-DCPP and DDTPACz-DCPP
562	(10^-9.0) * Meter^(1.0)	λem	https://doi.org/10.1039/C9TC04418C	toluene	663	C1(=CC=CC=C1)N(C1=CC=C(C=C1)C=1C=CC=2N(C3=CC=C(C=C3C2C1)C1=CC=C(C=C1)N(C1=CC=CC=C1)C1=CC=CC=C1)C=1C=CC=2C3=C(C4=CC=C(C=C4C2C1)N1C2=CC=C(C=C2C=2C=C(C=CC12)C1=CC=C(C=C1)N(C1=CC=CC=C1)C1=CC=CC=C1)C1=CC=C(C=C1)N(C1=CC=CC=C1)C1=CC=CC=C1)N=C(C(=N3)C#N)C#N)C3=CC=CC=C3	0	663 🙃🙃🙃🙃 DDTPACz - DCPP 🙃🙃🙃🙃 λ em ( nm ) ; [ d ] Measured in 10 wt % Emitter : CBP film .; Table 1 The thermal, electrochemical and photophysical properties of DDPhCz-DCPP and DDTPACz-DCPP
563	(10^-9.0) * Meter^(1.0)	λPL	https://doi.org/10.1039/D0TC01811B	Toluene	420	O1C(=NC2=C1C=1C=CC=CC1C=1C=CC=CC12)C=1C=C(C=CC1)C1=C2C=CC=CC2=C(C2=CC=CC=C12)C1=CC=C(C#N)C=C1	0	420 🙃🙃🙃🙃 m - PO - ABN 🙃🙃🙃🙃 Solution ; [ a ] Toluene solution ( 1.0 × 10−5 M ) . 🙃🙃🙃🙃 λ PL ( nm ); Table 1 Photophysical properties of the synthesized compounds
564	(10^-9.0) * Meter^(1.0)	λPL	https://doi.org/10.1039/D0TC01811B	Toluene	451	O1C(=NC2=C1C=1C=CC=CC1C=1C=CC=CC12)C=1C=C(C=CC1)C1=C2C=CC=CC2=C(C2=CC=CC=C12)C1=CC=C(C#N)C=C1	0	451 🙃🙃🙃🙃 m - PO - ABN 🙃🙃🙃🙃 Film ; [ b ] The film thickness is 50 nm on fused silica . 🙃🙃🙃🙃 λ PL ( nm ); Table 1 Photophysical properties of the synthesized compounds
565	(10^-9.0) * Meter^(1.0)	λPL	https://doi.org/10.1039/D0TC01811B	Toluene	440	O1C(=NC2=C1C=1C=CC=CC1C=1C=CC=CC12)C1=CC=C(C=C1)C1=C2C=CC=CC2=C(C2=CC=CC=C12)C1=CC=C(C#N)C=C1	0	440 🙃🙃🙃🙃 p - PO - ABN 🙃🙃🙃🙃 Solution ; [ a ] Toluene solution ( 1.0 × 10−5 M ) . 🙃🙃🙃🙃 λ PL ( nm ); Table 1 Photophysical properties of the synthesized compounds
566	(10^-9.0) * Meter^(1.0)	λPL	https://doi.org/10.1039/D0TC01811B	Toluene	460	O1C(=NC2=C1C=1C=CC=CC1C=1C=CC=CC12)C1=CC=C(C=C1)C1=C2C=CC=CC2=C(C2=CC=CC=C12)C1=CC=C(C#N)C=C1	0	460 🙃🙃🙃🙃 p - PO - ABN 🙃🙃🙃🙃 Film ; [ b ] The film thickness is 50 nm on fused silica . 🙃🙃🙃🙃 λ PL ( nm ); Table 1 Photophysical properties of the synthesized compounds
567	(10^-9.0) * Meter^(1.0)	λem	https://doi.org/10.1039/D0TC01964J	DCM	437	C1=CC=CC=2C3=CC=CC=C3N(C12)C1=CC=C(C=C1)C1=CC=C(C=C1)C1=C2C=CC=CC2=C(C2=CC=CC=C12)C1=CC=C(C#N)C=C1	0	437 / 444 🙃🙃🙃🙃 pCzphAnBzt 🙃🙃🙃🙃 λ em ( nm ) soln / film ; [ d ] PL spectra in dilute dichloromethane solution and thin films .; Table 1 Thermal, electrochemical, and photophysical properties of pCzAnBzt, pCzPhAnBzt, mCzAnBzt and m2CzAnBzt
568	(10^-9.0) * Meter^(1.0)	λem	https://doi.org/10.1039/D0TC01964J	DCM	430	C1=CC=CC=2C3=CC=CC=C3N(C12)C=1C=C(C=CC1)C1=C2C=CC=CC2=C(C2=CC=CC=C12)C1=CC=C(C#N)C=C1	0	430 / 443 🙃🙃🙃🙃 mCzAnBzt 🙃🙃🙃🙃 λ em ( nm ) soln / film ; [ d ] PL spectra in dilute dichloromethane solution and thin films .; Table 1 Thermal, electrochemical, and photophysical properties of pCzAnBzt, pCzPhAnBzt, mCzAnBzt and m2CzAnBzt
569	(10^-9.0) * Meter^(1.0)	λem	https://doi.org/10.1039/D0TC01964J	DCM	428	C1=CC=CC=2C3=CC=CC=C3N(C12)C=1C=C(C=C(C1)N1C2=CC=CC=C2C=2C=CC=CC12)C1=C2C=CC=CC2=C(C2=CC=CC=C12)C1=CC=C(C#N)C=C1	0	428 / 450 🙃🙃🙃🙃 m2CzAnBzt 🙃🙃🙃🙃 λ em ( nm ) soln / film ; [ d ] PL spectra in dilute dichloromethane solution and thin films .; Table 1 Thermal, electrochemical, and photophysical properties of pCzAnBzt, pCzPhAnBzt, mCzAnBzt and m2CzAnBzt
570	(10^-9.0) * Meter^(1.0)	λem	https://doi.org/10.1039/C7TC00457E	toluene	495	C(C)(C)(C)C=1C=CC=2N(C3=CC=C(C=C3C2C1)C(C)(C)C)C=1C=C(C=C(C1)N1C2=CC=C(C=C2C=2C=C(C=CC12)C(C)(C)C)C(C)(C)C)C(=O)C1=CC=NC=C1	0	495 🙃🙃🙃🙃 4BPy - mDTC 🙃🙃🙃🙃 λ em ( nm ) ; [ a ] Measured in toluene ( 1 × 10−5 M ) at room temperature .; Table 1 Physical properties of 4BPy-mDTC, 3BPy-mDTC, 2BPy-mDTC and BP-mDTC
571	(10^-9.0) * Meter^(1.0)	λem	https://doi.org/10.1039/C7TC00457E	toluene	478	C(C)(C)(C)C=1C=CC=2N(C3=CC=C(C=C3C2C1)C(C)(C)C)C=1C=C(C=C(C1)N1C2=CC=C(C=C2C=2C=C(C=CC12)C(C)(C)C)C(C)(C)C)C(=O)C1=CC=NC=C1	0	478 🙃🙃🙃🙃 4BPy - mDTC 🙃🙃🙃🙃 λ em ( nm ) ; [ b ] Phosphorescence measured in toluene ( 1 × 10−5 M ) at 77 K .; Table 1 Physical properties of 4BPy-mDTC, 3BPy-mDTC, 2BPy-mDTC and BP-mDTC
572	(10^-9.0) * Meter^(1.0)	λem	https://doi.org/10.1039/C7TC00457E	toluene	480	C(C)(C)(C)C=1C=CC=2N(C3=CC=C(C=C3C2C1)C(C)(C)C)C=1C=C(C=C(C1)N1C2=CC=C(C=C2C=2C=C(C=CC12)C(C)(C)C)C(C)(C)C)C(=O)C=1C=NC=CC1	0	480 🙃🙃🙃🙃 3BPy - mDTC 🙃🙃🙃🙃 λ em ( nm ) ; [ a ] Measured in toluene ( 1 × 10−5 M ) at room temperature .; Table 1 Physical properties of 4BPy-mDTC, 3BPy-mDTC, 2BPy-mDTC and BP-mDTC
573	(10^-9.0) * Meter^(1.0)	λem	https://doi.org/10.1039/C7TC00457E	toluene	476	C(C)(C)(C)C=1C=CC=2N(C3=CC=C(C=C3C2C1)C(C)(C)C)C=1C=C(C=C(C1)N1C2=CC=C(C=C2C=2C=C(C=CC12)C(C)(C)C)C(C)(C)C)C(=O)C=1C=NC=CC1	0	476 🙃🙃🙃🙃 3BPy - mDTC 🙃🙃🙃🙃 λ em ( nm ) ; [ b ] Phosphorescence measured in toluene ( 1 × 10−5 M ) at 77 K .; Table 1 Physical properties of 4BPy-mDTC, 3BPy-mDTC, 2BPy-mDTC and BP-mDTC
574	(10^-9.0) * Meter^(1.0)	λem	https://doi.org/10.1039/C7TC00457E	toluene	494	C(C)(C)(C)C=1C=CC=2N(C3=CC=C(C=C3C2C1)C(C)(C)C)C=1C=C(C=C(C1)N1C2=CC=C(C=C2C=2C=C(C=CC12)C(C)(C)C)C(C)(C)C)C(=O)C1=NC=CC=C1	0	494 🙃🙃🙃🙃 2BPy - mDTC 🙃🙃🙃🙃 λ em ( nm ) ; [ a ] Measured in toluene ( 1 × 10−5 M ) at room temperature .; Table 1 Physical properties of 4BPy-mDTC, 3BPy-mDTC, 2BPy-mDTC and BP-mDTC
575	(10^-9.0) * Meter^(1.0)	λem	https://doi.org/10.1039/C7TC00457E	toluene	488	C(C)(C)(C)C=1C=CC=2N(C3=CC=C(C=C3C2C1)C(C)(C)C)C=1C=C(C=C(C1)N1C2=CC=C(C=C2C=2C=C(C=CC12)C(C)(C)C)C(C)(C)C)C(=O)C1=NC=CC=C1	0	488 🙃🙃🙃🙃 2BPy - mDTC 🙃🙃🙃🙃 λ em ( nm ) ; [ b ] Phosphorescence measured in toluene ( 1 × 10−5 M ) at 77 K .; Table 1 Physical properties of 4BPy-mDTC, 3BPy-mDTC, 2BPy-mDTC and BP-mDTC
576	(10^-9.0) * Meter^(1.0)	λem	https://doi.org/10.1039/C7TC00457E	toluene	465	C(C)(C)(C)C=1C=CC=2N(C3=CC=C(C=C3C2C1)C(C)(C)C)C=1C=C(C=C(C1)N1C2=CC=C(C=C2C=2C=C(C=CC12)C(C)(C)C)C(C)(C)C)C(=O)C1=CC=CC=C1	0	465 🙃🙃🙃🙃 BP - mDTC 🙃🙃🙃🙃 λ em ( nm ) ; [ a ] Measured in toluene ( 1 × 10−5 M ) at room temperature .; Table 1 Physical properties of 4BPy-mDTC, 3BPy-mDTC, 2BPy-mDTC and BP-mDTC
577	(10^-9.0) * Meter^(1.0)	λem	https://doi.org/10.1039/C7TC00457E	toluene	458	C(C)(C)(C)C=1C=CC=2N(C3=CC=C(C=C3C2C1)C(C)(C)C)C=1C=C(C=C(C1)N1C2=CC=C(C=C2C=2C=C(C=CC12)C(C)(C)C)C(C)(C)C)C(=O)C1=CC=CC=C1	0	458 🙃🙃🙃🙃 BP - mDTC 🙃🙃🙃🙃 λ em ( nm ) ; [ b ] Phosphorescence measured in toluene ( 1 × 10−5 M ) at 77 K .; Table 1 Physical properties of 4BPy-mDTC, 3BPy-mDTC, 2BPy-mDTC and BP-mDTC
578	(10^-9.0) * Meter^(1.0)	λem	https://doi.org/10.1039/C9TC06497D	toluene	546	ClC1=NC(=NC(=N1)C1=CC=C(C=C1)B(C1=C(C=C(C=C1C)C)C)C1=C(C=C(C=C1C)C)C)C1=CC=CC=C1	0	546 🙃🙃🙃🙃 PX - TRZ - B 🙃🙃🙃🙃 λ em / nm ; [ a ] In toluene , 10−5 M .; Table 1 Physical properties of PX-TRZ-B and PX-SF-B
579	(10^-9.0) * Meter^(1.0)	λem	https://doi.org/10.1039/C9TC06497D	toluene	533	ClC1=NC(=NC(=N1)C1=CC=C(C=C1)B(C1=C(C=C(C=C1C)C)C)C1=C(C=C(C=C1C)C)C)C1=CC=CC=C1	0	533 🙃🙃🙃🙃 PX - SF - B 🙃🙃🙃🙃 λ em / nm ; [ a ] In toluene , 10−5 M .; Table 1 Physical properties of PX-TRZ-B and PX-SF-B
580	(10^-9.0) * Meter^(1.0)	λem	https://doi.org/10.1039/C9TC03582F		452	CC1(C2=CC=CC=C2N(C=2C=CC=CC12)C1=CC=C(C=C1)S(=O)(=O)C1=CC=CC=C1)C	0	452 🙃🙃🙃🙃 DMAC -1DPS 🙃🙃🙃🙃 λ em [ nm ] ; [ a ] Measured in toluene ( 1 × 10−5 M ) at room temperature .; Table 2 The summary of the photophysical properties of DMAC-1DPS and SBA-2DPS
581	(10^-9.0) * Meter^(1.0)	λem	https://doi.org/10.1039/C9TC03582F		468	CC1(C2=CC=CC=C2N(C=2C=CC=CC12)C1=CC=C(C=C1)S(=O)(=O)C1=CC=CC=C1)C	0	468 🙃🙃🙃🙃 DMAC -1DPS 🙃🙃🙃🙃 λ em [ nm ] ; [ b ] Measured in doped DPEPO films ( with 30 wt % doping concentration ) .; Table 2 The summary of the photophysical properties of DMAC-1DPS and SBA-2DPS
582	(10^-9.0) * Meter^(1.0)	λem	https://doi.org/10.1039/C9TC03582F	toluene	442	C1(=CC=CC=C1)S(=O)(=O)C1=CC=C(C=C1)N1C=2C=CC=CC2C2(C3=CC=CC=C13)C1=CC=CC=C1N(C=1C=CC=CC12)C1=CC=C(C=C1)S(=O)(=O)C1=CC=CC=C1	0	442 🙃🙃🙃🙃 SBA -2DPS 🙃🙃🙃🙃 λ em [ nm ] ; [ a ] Measured in toluene ( 1 × 10−5 M ) at room temperature .; Table 2 The summary of the photophysical properties of DMAC-1DPS and SBA-2DPS
583	(10^-9.0) * Meter^(1.0)	λem	https://doi.org/10.1039/C9TC03582F	toluene	459	C1(=CC=CC=C1)S(=O)(=O)C1=CC=C(C=C1)N1C=2C=CC=CC2C2(C3=CC=CC=C13)C1=CC=CC=C1N(C=1C=CC=CC12)C1=CC=C(C=C1)S(=O)(=O)C1=CC=CC=C1	0	459 🙃🙃🙃🙃 SBA -2DPS 🙃🙃🙃🙃 λ em [ nm ] ; [ b ] Measured in doped DPEPO films ( with 30 wt % doping concentration ) .; Table 2 The summary of the photophysical properties of DMAC-1DPS and SBA-2DPS
584	(10^-9.0) * Meter^(1.0)	λPL	https://doi.org/10.1039/D3TC00341H	chlorobenzene	405	C1(=CC=CC=C1)N(/C(=C/C(=O)N(C1=CC=CC=C1)C1=CC=CC=C1)/O)C1=CC=CC=C1	0	405 🙃🙃🙃🙃 DNPhB 🙃🙃🙃🙃 λ PL ( nm ) ; [ b ] Steady - state PL at room temperature measured in films .; Table 1 The summary of the photophysical properties of neat DNPhB and mCBP films as well as mixed films
585	(10^-9.0) * Meter^(1.0)	λPL	https://doi.org/10.1039/D3TC00341H	chlorobenzene	370	C1=CC=CC=2C3=CC=CC=C3N(C12)C=1C=C(C=CC1)C1=CC(=CC=C1)N1C2=CC=CC=C2C=2C=CC=CC12	0	370 , 395 🙃🙃🙃🙃 mCBP 🙃🙃🙃🙃 λ PL ( nm ) ; [ b ] Steady - state PL at room temperature measured in films .; Table 1 The summary of the photophysical properties of neat DNPhB and mCBP films as well as mixed films
586	(10^-9.0) * Meter^(1.0)	λPL	https://doi.org/10.1039/D4TC00988F	toluene	545	C1=CC=CC=2C3=CC=CC=C3N(C12)C1=C2N=C3C(=NC2=C(C(=C1N1C2=CC=CC=C2C=2C=CC=CC12)N1C2=CC=CC=C2C=2C=CC=CC12)N1C2=CC=CC=C2C=2C=CC=CC12)C=1C=CC=C2C=CC=C3C12	0	545 🙃🙃🙃🙃 4CzAQ 🙃🙃🙃🙃 λPL ( nm ) ; [ a ] Measured in toluene solution ( 10−5 mol L−1 ) .; Table 1 Photophysical properties of 4CzAQ and 4CzDP
587	(10^-9.0) * Meter^(1.0)	λPL	https://doi.org/10.1039/D4TC00988F	toluene	595	C1=CC=CC=2C3=CC=CC=C3N(C12)C1=C2N=C3C4=C(C5=C(C3=NC2=C(C(=C1N1C2=CC=CC=C2C=2C=CC=CC12)N1C2=CC=CC=C2C=2C=CC=CC12)N1C2=CC=CC=C2C=2C=CC=CC12)C=CC=C5)C=CC=C4	0	595 🙃🙃🙃🙃 4CzDP 🙃🙃🙃🙃 λPL ( nm ) ; [ a ] Measured in toluene solution ( 10−5 mol L−1 ) .; Table 1 Photophysical properties of 4CzAQ and 4CzDP
588	(10^-9.0) * Meter^(1.0)	λem	https://doi.org/10.1039/D2SC06335B		589	C1(=CC=CC=C1)N(C1=CC=C(C=C1)C=1C=C2N=C3C4=C(C5=C(C3=NC2=CC1C1=CC=C(C=C1)N(C1=CC=CC=C1)C1=CC=CC=C1)C=CC(=C5)C5=CC=C(C#N)C=C5)C=C(C=C4)C4=CC=C(C#N)C=C4)C4=CC=CC=C4	0	589 🙃🙃🙃🙃 TNPZ 🙃🙃🙃🙃 λ em ( nm ) ; [ b ] PL emission peak in a 10 wt % doped CBP film .; Table 1 Summary of photophysical properties
589	(10^-9.0) * Meter^(1.0)	λem	https://doi.org/10.1039/D0TC02016H	THF	568	C1=CC=CC=2OC3=CC=CC=C3N(C12)C1=CC=C(C=C1)C(=O)C=1C=CC=2N(C3=CC=CC=C3C2C1)C1=CC(=CC=C1)C=1C=NC=C(C1)C1=CC(=CC=C1)N1C2=CC=CC=C2C=2C=CC=CC12	0	568 🙃🙃🙃🙃 35DCPP - BP - PXZ 🙃🙃🙃🙃 Solution ; [ a ] Measured in the THF solution ( 10−5 M ) at room temperature . 🙃🙃🙃🙃 λ em ( nm ); Table 1 Photophysical data of 35DCPP-BP-PXZ and 26DCPP-BP-PXZ
590	(10^-9.0) * Meter^(1.0)	λem	https://doi.org/10.1039/D0TC02016H	THF	530	C1=CC=CC=2OC3=CC=CC=C3N(C12)C1=CC=C(C=C1)C(=O)C=1C=CC=2N(C3=CC=CC=C3C2C1)C1=CC(=CC=C1)C=1C=NC=C(C1)C1=CC(=CC=C1)N1C2=CC=CC=C2C=2C=CC=CC12	0	530 🙃🙃🙃🙃 35DCPP - BP - PXZ 🙃🙃🙃🙃 Neat film ; [ b ] Vacuum - deposited on a quartz substrate . 🙃🙃🙃🙃 λ em ( nm ); Table 1 Photophysical data of 35DCPP-BP-PXZ and 26DCPP-BP-PXZ
591	(10^-9.0) * Meter^(1.0)	λem	https://doi.org/10.1039/D0TC02016H	THF	569	C1=CC=CC=2OC3=CC=CC=C3N(C12)C1=CC=C(C=C1)C(=O)C=1C=CC=2N(C3=CC=CC=C3C2C1)C1=CC(=CC=C1)C1=NC(=CC=C1)C1=CC(=CC=C1)N1C2=CC=CC=C2C=2C=CC=CC12	0	569 🙃🙃🙃🙃 26DCPP - BP - PXZ 🙃🙃🙃🙃 Solution ; [ a ] Measured in the THF solution ( 10−5 M ) at room temperature . 🙃🙃🙃🙃 λ em ( nm ); Table 1 Photophysical data of 35DCPP-BP-PXZ and 26DCPP-BP-PXZ
592	(10^-9.0) * Meter^(1.0)	λem	https://doi.org/10.1039/D0TC02016H	THF	533	C1=CC=CC=2OC3=CC=CC=C3N(C12)C1=CC=C(C=C1)C(=O)C=1C=CC=2N(C3=CC=CC=C3C2C1)C1=CC(=CC=C1)C1=NC(=CC=C1)C1=CC(=CC=C1)N1C2=CC=CC=C2C=2C=CC=CC12	0	533 🙃🙃🙃🙃 26DCPP - BP - PXZ 🙃🙃🙃🙃 Neat film ; [ b ] Vacuum - deposited on a quartz substrate . 🙃🙃🙃🙃 λ em ( nm ); Table 1 Photophysical data of 35DCPP-BP-PXZ and 26DCPP-BP-PXZ
593	(10^-9.0) * Meter^(1.0)	λem	https://doi.org/10.1039/D1TC01458G	THF	477	C(C)(C)(C)C1=CC=2C=3C=C(C=C4C=C(C=C(C5=CC(=CC(=C1)C52)C(C)(C)C)C43)C(C)(C)C)C(C)(C)C	0	477 🙃🙃🙃🙃 TBPe 🙃🙃🙃🙃 λ em ( nm ) ; [ a ] Maximum wavelength of the UV – Vis absorption and emission .; Table 1 The basic material parameters and chemical structure of the TBPe quencher and the 5CzCN emitter
594	(10^-9.0) * Meter^(1.0)	λem	https://doi.org/10.1039/D1TC01458G	THF	481	C1=CC=CC=2C3=CC=CC=C3N(C12)C1=C(C#N)C(=C(C(=C1N1C2=CC=CC=C2C=2C=CC=CC12)N1C2=CC=CC=C2C=2C=CC=CC12)N1C2=CC=CC=C2C=2C=CC=CC12)N1C2=CC=CC=C2C=2C=CC=CC12	0	481 🙃🙃🙃🙃 5CzCN 🙃🙃🙃🙃 λ em ( nm ) ; [ a ] Maximum wavelength of the UV – Vis absorption and emission .; Table 1 The basic material parameters and chemical structure of the TBPe quencher and the 5CzCN emitter
595	(10^-9.0) * Meter^(1.0)	λPL	https://doi.org/10.1039/D3QO01080E	toluene	411	C1=CC=CC=2C3=CC=CC=C3N(C12)C1=CC=C(C=C1)C1=CC=C(C=N1)C1=NC2=C(N1C1=CC=CC=C1)C1=CC=CC=C1C=1C=CC=CC12	0	411 / 447 🙃🙃🙃🙃 mP9PCZ 🙃🙃🙃🙃 λPL [ nm ] ; [ b ] Measured in dilute toluene solutions , and neat films .; Table 1 Optical and electronic properties of mP9PCZ and mPmPCZ
596	(10^-9.0) * Meter^(1.0)	λPL	https://doi.org/10.1039/D3QO01080E	toluene	404	C1=CC=CC=2C3=CC=CC=C3N(C12)C=1C=C(C=CC1)C1=CC=C(C=N1)C1=NC2=C(N1C1=CC=CC=C1)C1=CC=CC=C1C=1C=CC=CC12	0	404 / 458 🙃🙃🙃🙃 mPmPCZ 🙃🙃🙃🙃 λPL [ nm ] ; [ b ] Measured in dilute toluene solutions , and neat films .; Table 1 Optical and electronic properties of mP9PCZ and mPmPCZ
597	(10^-9.0) * Meter^(1.0)	λFL	https://doi.org/10.1039/D4TC05314A	toluene	401	C1(=C(C(=CC(=C1)C)C)B(C=1C=CC=2N3C4=C(C=CC=C4C(C2C1)(C1=CC=CC=C1)C1=CC=CC=C1)C=1C=CC=CC13)C1=C(C=C(C=C1C)C)C)C	0	401 🙃🙃🙃🙃 p - CZN - B 🙃🙃🙃🙃 λFL ( nm ) ; [ b ] Determined from the room temperature fluorescence in toluene .; Table 1 Summary of the physical properties of p-CZN-B and o-CZN-B
598	(10^-9.0) * Meter^(1.0)	λFL	https://doi.org/10.1039/D4TC05314A	toluene	473	C1(=C(C(=CC(=C1)C)C)B(C=1C=2N3C4=C(C=CC=C4C(C2C=CC1)(C1=CC=CC=C1)C1=CC=CC=C1)C=1C=CC=CC13)C1=C(C=C(C=C1C)C)C)C	0	473 🙃🙃🙃🙃 o - CZN - B 🙃🙃🙃🙃 λFL ( nm ) ; [ b ] Determined from the room temperature fluorescence in toluene .; Table 1 Summary of the physical properties of p-CZN-B and o-CZN-B
599	(10^-9.0) * Meter^(1.0)	λFL	https://doi.org/10.1039/C9CP05907E	toluene	535	CC1=C(C=CC(=C1)N1C2=CC=CC=C2SC=2C=CC=CC12)C1=NC=NC(=C1)C1=C(C=C(C=C1)N1C2=CC=CC=C2SC=2C=CC=CC12)C	0	535 🙃🙃🙃🙃 PTZ - mPYR 🙃🙃🙃🙃 λ FL ( nm ) ; [ a ] Fluorescence wavelength .; Table 1 TADF properties of PTZ-mPYR and 4CzPN in oxygen-free toluene
600	(10^-9.0) * Meter^(1.0)	λFL	https://doi.org/10.1039/C9CP05907E	toluene	525	CC1=C(C=CC(=C1)N1C2=CC=CC=C2SC=2C=CC=CC12)C1=NC=NC(=C1)C1=C(C=C(C=C1)N1C2=CC=CC=C2SC=2C=CC=CC12)C	0	525 🙃🙃🙃🙃 4CzPN 🙃🙃🙃🙃 λ FL ( nm ) ; [ a ] Fluorescence wavelength .; Table 1 TADF properties of PTZ-mPYR and 4CzPN in oxygen-free toluene
601	(10^-9.0) * Meter^(1.0)	λem	https://doi.org/10.1039/D0NJ00905A	toluene	439	C(C)(C)(C)C=1C=CC=2N(C3=CC=C(C=C3C2C1)C(C)(C)C)C1=CC=C(C=C1)C1=NC(=NC(=N1)C1=CC=CC=C1)C1=CC=CC=C1	0	439 🙃🙃🙃🙃 tCPT 🙃🙃🙃🙃 λ em [ nm ] ; [ a ] Absorption and fluorescence peak wavelengths in dilute toluene solutions .; Table 1 The experimentally obtained parameters for the carbazole-triazine compounds
602	(10^-9.0) * Meter^(1.0)	λem	https://doi.org/10.1039/D0NJ00905A	toluene	440	C(C)(C)(C)C=1C=C(C=2N(C3=CC=C(C=C3C2C1)C(C)(C)C)C1=CC=C(C=C1)C1=NC(=NC(=N1)C1=CC=CC=C1)C1=CC=CC=C1)C1=CC=CC=C1	0	440 🙃🙃🙃🙃 Ph - tCPT 🙃🙃🙃🙃 λ em [ nm ] ; [ a ] Absorption and fluorescence peak wavelengths in dilute toluene solutions .; Table 1 The experimentally obtained parameters for the carbazole-triazine compounds
603	(10^-9.0) * Meter^(1.0)	λem	https://doi.org/10.1039/D0NJ00905A	toluene	446	C1=CC=CC=2C3=CC=CC=C3N(C12)C1=C(C=CC=C1)C1=CC(=CC=2C3=CC(=CC=C3N(C12)C1=CC=C(C=C1)C1=NC(=NC(=N1)C1=CC=CC=C1)C1=CC=CC=C1)C(C)(C)C)C(C)(C)C	0	446 🙃🙃🙃🙃 o - PhCz - tCPT 🙃🙃🙃🙃 λ em [ nm ] ; [ a ] Absorption and fluorescence peak wavelengths in dilute toluene solutions .; Table 1 The experimentally obtained parameters for the carbazole-triazine compounds
604	(10^-9.0) * Meter^(1.0)	λem	https://doi.org/10.1039/D0NJ00905A	toluene	443	C1=CC=CC=2C3=CC=CC=C3N(C12)C1=CC=C(C=C1)C1=CC(=CC=2C3=CC(=CC=C3N(C12)C1=CC=C(C=C1)C1=NC(=NC(=N1)C1=CC=CC=C1)C1=CC=CC=C1)C(C)(C)C)C(C)(C)C	0	443 🙃🙃🙃🙃 p - PhCz - tCPT 🙃🙃🙃🙃 λ em [ nm ] ; [ a ] Absorption and fluorescence peak wavelengths in dilute toluene solutions .; Table 1 The experimentally obtained parameters for the carbazole-triazine compounds
605	(10^-9.0) * Meter^(1.0)	λem	https://doi.org/10.1039/D0NJ00905A	toluene	467	C(C)(C)(C)C=1C=C(C=2N(C3=CC=C(C=C3C2C1)C(C)(C)C)C1=CC=C(C=C1)C1=NC(=NC(=N1)C1=CC=CC=C1)C1=CC=CC=C1)C=1C=CC=2N(C3=CC=CC=C3C2C1)C1=CC=CC=C1	0	467 🙃🙃🙃🙃 3 - PhCz - tCPT 🙃🙃🙃🙃 λ em [ nm ] ; [ a ] Absorption and fluorescence peak wavelengths in dilute toluene solutions .; Table 1 The experimentally obtained parameters for the carbazole-triazine compounds
606	(10^-9.0) * Meter^(1.0)	λPL	https://doi.org/10.1039/D2TC02089K		619	CC1(C2=CC=CC=C2N(C=2C=CC=CC12)C1=CC=C2C3=C(C=CC=C13)C1=NC=3C(N=C12)=NON3)C	0	619 🙃🙃🙃🙃 ANOP - DMAC 🙃🙃🙃🙃 λ PL [ nm ] ; [ a ] Measured in 5 % mCP films at room temperature .; Table 1 Photophysical properties of these emitters in the mCP doped films
607	(10^-9.0) * Meter^(1.0)	λPL	https://doi.org/10.1039/D2TC02089K	DMAC	625	CC1=CC2=C(C=C1)N(C1=CC=C(C=C1C21C2=CC=CC=C2C=2C=CC=CC12)C)C1=CC=C2C3=C(C=CC=C13)C1=NC=3C(N=C12)=NON3	0	625 🙃🙃🙃🙃 ANOP - MeFAC 🙃🙃🙃🙃 λ PL [ nm ] ; [ a ] Measured in 5 % mCP films at room temperature .; Table 1 Photophysical properties of these emitters in the mCP doped films
608	(10^-9.0) * Meter^(1.0)	λPL	https://doi.org/10.1039/D2TC02089K		595	CC1(C2=CC=CC=C2N(C=2C=CC=CC12)C1=CC=C2C3=C(C=CC=C13)C1=NC=3C(N=C12)=NSN3)C	0	595 🙃🙃🙃🙃 ANTP - DMAC 🙃🙃🙃🙃 λ PL [ nm ] ; [ a ] Measured in 5 % mCP films at room temperature .; Table 1 Photophysical properties of these emitters in the mCP doped films
609	(10^-9.0) * Meter^(1.0)	λPL	https://doi.org/10.1039/D2TC02089K	DMAC	612	CC1=CC2=C(C=C1)N(C1=CC=C(C=C1C21C2=CC=CC=C2C=2C=CC=CC12)C)C1=CC=C2C3=C(C=CC=C13)C1=NC=3C(N=C12)=NSN3	0	612 🙃🙃🙃🙃 ANTP - MeFAC 🙃🙃🙃🙃 λ PL [ nm ] ; [ a ] Measured in 5 % mCP films at room temperature .; Table 1 Photophysical properties of these emitters in the mCP doped films
610	(10^-9.0) * Meter^(1.0)	λem	https://doi.org/10.1039/D0TC03747H	THF	420	CC1=CC2=NC(=CC=C2C(O1)=O)N1C2=CC=CC=C2OC=2C=CC=CC12	0	420 , 610 🙃🙃🙃🙃 PXZ - PPO 🙃🙃🙃🙃 λ em [ nm ] ; [ b ] Absorption and emission peaks , measured in dilute THF solutions at room temperature .; Table 1 Physical properties of PXZ-PPO and PXZ-BOO
611	(10^-9.0) * Meter^(1.0)	λem	https://doi.org/10.1039/D0TC03747H	THF	580	CC=1OC(C2=C(N1)C=C(C=C2)N2C1=CC=CC=C1OC=1C=CC=CC21)=O	0	580 🙃🙃🙃🙃 PXZ - BOO 🙃🙃🙃🙃 λ em [ nm ] ; [ b ] Absorption and emission peaks , measured in dilute THF solutions at room temperature .; Table 1 Physical properties of PXZ-PPO and PXZ-BOO
612	(10^-9.0) * Meter^(1.0)	PLmax	https://doi.org/10.1039/C5TC00779H	CHX	540	C(C)(C)(C)C1=CC=C(C=C1)N1C(C2=CC=CC=3C2=C(C1=O)C=CC3\C=C\C3=CC1=CC=C(C=C1C=C3)N(C3=CC=CC=C3)C3=CC=CC=C3)=O	0	540 🙃🙃🙃🙃 Tol 🙃🙃🙃🙃 λ PLmax ( nm ) ; [ b ] λ em : fluorescence maximum ( λex = 460 nm ) .; Table 1 Photophysical properties of NA-TNA in solvents with different polarities
613	(10^-9.0) * Meter^(1.0)	PLmax	https://doi.org/10.1039/C5TC00779H	THF	605	C(C)(C)(C)C1=CC=C(C=C1)N1C(C2=CC=CC=3C2=C(C1=O)C=CC3\C=C\C3=CC1=CC=C(C=C1C=C3)N(C3=CC=CC=C3)C3=CC=CC=C3)=O	0	605 🙃🙃🙃🙃 EA 🙃🙃🙃🙃 λ PLmax ( nm ) ; [ b ] λ em : fluorescence maximum ( λex = 460 nm ) .; Table 1 Photophysical properties of NA-TNA in solvents with different polarities
614	(10^-9.0) * Meter^(1.0)	PLmax	https://doi.org/10.1039/C5TC00779H	THF	608	C(C)(C)(C)C1=CC=C(C=C1)N1C(C2=CC=CC=3C2=C(C1=O)C=CC3\C=C\C3=CC1=CC=C(C=C1C=C3)N(C3=CC=CC=C3)C3=CC=CC=C3)=O	0	608 🙃🙃🙃🙃 THF 🙃🙃🙃🙃 λ PLmax ( nm ) ; [ b ] λ em : fluorescence maximum ( λex = 460 nm ) .; Table 1 Photophysical properties of NA-TNA in solvents with different polarities
615	(10^-9.0) * Meter^(1.0)	PLmax	https://doi.org/10.1039/C5TC00779H	DCM	634	C(C)(C)(C)C1=CC=C(C=C1)N1C(C2=CC=CC=3C2=C(C1=O)C=CC3\C=C\C3=CC1=CC=C(C=C1C=C3)N(C3=CC=CC=C3)C3=CC=CC=C3)=O	0	634 🙃🙃🙃🙃 DCM 🙃🙃🙃🙃 λ PLmax ( nm ) ; [ b ] λ em : fluorescence maximum ( λex = 460 nm ) .; Table 1 Photophysical properties of NA-TNA in solvents with different polarities
616	(10^-9.0) * Meter^(1.0)	PLmax	https://doi.org/10.1039/C5TC00779H	DMSO	687	C(C)(C)(C)C1=CC=C(C=C1)N1C(C2=CC=CC=3C2=C(C1=O)C=CC3\C=C\C3=CC1=CC=C(C=C1C=C3)N(C3=CC=CC=C3)C3=CC=CC=C3)=O	0	687 🙃🙃🙃🙃 DMSO 🙃🙃🙃🙃 λ PLmax ( nm ) ; [ b ] λ em : fluorescence maximum ( λex = 460 nm ) .; Table 1 Photophysical properties of NA-TNA in solvents with different polarities
617	(10^-9.0) * Meter^(1.0)	λems	https://doi.org/10.1039/C6TC03063G	CH2Cl2	535	C1=CC=CC=2C3=CC=CC=C3N(C12)CCCCCCOC=1C=CC=2N(C3=CC=CC=C3C2C1)C1=CC=C(C=C1)C1=NC(=NC(=N1)C1=CC=C(C=C1)N1C2=CC=CC=C2C=2C=C(C=CC12)OCCCCCCN1C2=CC=CC=C2C=2C=CC=CC12)C1=CC=C(C=C1)N1C2=CC=CC=C2C=2C=C(C=CC12)OCCCCCCN1C2=CC=CC=C2C=2C=CC=CC12	0	535 [ a ] Measured in CH2Cl2 solution at 300 K . 🙃🙃🙃🙃 TZ - Cz 🙃🙃🙃🙃 λ ems [ nm ] ; [ a ] Measured in CH2Cl2 solution at 300 K .; Table 1 Physical properties of TZ, TZ-Cz and TZ-3Cz
618	(10^-9.0) * Meter^(1.0)	λems	https://doi.org/10.1039/C6TC03063G	CH2Cl2	490	C1=CC=CC=2C3=CC=CC=C3N(C12)CCCCCCOC=1C=CC=2N(C3=CC=CC=C3C2C1)C1=CC=C(C=C1)C1=NC(=NC(=N1)C1=CC=C(C=C1)N1C2=CC=CC=C2C=2C=C(C=CC12)OCCCCCCN1C2=CC=CC=C2C=2C=CC=CC12)C1=CC=C(C=C1)N1C2=CC=CC=C2C=2C=C(C=CC12)OCCCCCCN1C2=CC=CC=C2C=2C=CC=CC12	0	490 [ b ] Measured in deposited films at 300 K . 🙃🙃🙃🙃 TZ - Cz 🙃🙃🙃🙃 λ ems [ nm ] ; [ a ] Measured in CH2Cl2 solution at 300 K .; Table 1 Physical properties of TZ, TZ-Cz and TZ-3Cz
619	(10^-9.0) * Meter^(1.0)	λems	https://doi.org/10.1039/C6TC03063G	CH2Cl2	535	C1=CC=CC=2C3=CC=CC=C3N(C12)C=1C=CC=2N(C3=CC=C(C=C3C2C1)N1C2=CC=CC=C2C=2C=CC=CC12)CCCCCCOC=1C=CC=2N(C3=CC=CC=C3C2C1)C1=CC=C(C=C1)C1=NC(=NC(=N1)C1=CC=C(C=C1)N1C2=CC=CC=C2C=2C=C(C=CC12)OCCCCCCN1C2=CC=C(C=C2C=2C=C(C=CC12)N1C2=CC=CC=C2C=2C=CC=CC12)N1C2=CC=CC=C2C=2C=CC=CC12)C1=CC=C(C=C1)N1C2=CC=CC=C2C=2C=C(C=CC12)OCCCCCCN1C2=CC=C(C=C2C=2C=C(C=CC12)N1C2=CC=CC=C2C=2C=CC=CC12)N1C2=CC=CC=C2C=2C=CC=CC12	0	535 [ a ] Measured in CH2Cl2 solution at 300 K . 🙃🙃🙃🙃 TZ -3Cz 🙃🙃🙃🙃 λ ems [ nm ] ; [ a ] Measured in CH2Cl2 solution at 300 K .; Table 1 Physical properties of TZ, TZ-Cz and TZ-3Cz
620	(10^-9.0) * Meter^(1.0)	λems	https://doi.org/10.1039/C6TC03063G	CH2Cl2	487	C1=CC=CC=2C3=CC=CC=C3N(C12)C=1C=CC=2N(C3=CC=C(C=C3C2C1)N1C2=CC=CC=C2C=2C=CC=CC12)CCCCCCOC=1C=CC=2N(C3=CC=CC=C3C2C1)C1=CC=C(C=C1)C1=NC(=NC(=N1)C1=CC=C(C=C1)N1C2=CC=CC=C2C=2C=C(C=CC12)OCCCCCCN1C2=CC=C(C=C2C=2C=C(C=CC12)N1C2=CC=CC=C2C=2C=CC=CC12)N1C2=CC=CC=C2C=2C=CC=CC12)C1=CC=C(C=C1)N1C2=CC=CC=C2C=2C=C(C=CC12)OCCCCCCN1C2=CC=C(C=C2C=2C=C(C=CC12)N1C2=CC=CC=C2C=2C=CC=CC12)N1C2=CC=CC=C2C=2C=CC=CC12	0	487 [ b ] Measured in deposited films at 300 K . 🙃🙃🙃🙃 TZ -3Cz 🙃🙃🙃🙃 λ ems [ nm ] ; [ a ] Measured in CH2Cl2 solution at 300 K .; Table 1 Physical properties of TZ, TZ-Cz and TZ-3Cz
623	(10^-9.0) * Meter^(1.0)	λem	https://doi.org/10.1039/D4TC04832F	DCM	421	C1(=CC=CC=C1)N1C(=NC2=C1C1=CC=CC=C1C=1C=CC=CC12)C1=CC=C(C=C1)C1=CC=CC2=C1OC1=C2C=CC=C1C1=CC=C(C=C1)C1=NC2=C(N1C1=CC=CC=C1)C1=CC=CC=C1C=1C=CC=CC12	0	421 / 436 🙃🙃🙃🙃 DPPI - DBF 🙃🙃🙃🙃 λem [ nm ] ; [ a ] Measured in CH2Cl2 solutions ( 10−5 M ) at 298K . ; [ b ] Measured in neat films at 298 K .; Table 1 Photophysical properties of DPPI-DBF, Cz-PPI-DBF and TPA-PPI-DBF
624	(10^-9.0) * Meter^(1.0)	λem	https://doi.org/10.1039/D4TC04832F	DCM	419	C1=CC=CC=2C3=CC=CC=C3N(C12)C1=CC=C(C=C1)C1=CC=CC=2C3=C(OC21)C(=CC=C3)C3=CC=C(C=C3)C3=NC2=C(N3C3=CC=CC=C3)C3=CC=CC=C3C=3C=CC=CC32	0	419 / 445 🙃🙃🙃🙃 Cz - PPI - DBF 🙃🙃🙃🙃 λem [ nm ] ; [ a ] Measured in CH2Cl2 solutions ( 10−5 M ) at 298K . ; [ b ] Measured in neat films at 298 K .; Table 1 Photophysical properties of DPPI-DBF, Cz-PPI-DBF and TPA-PPI-DBF
625	(10^-9.0) * Meter^(1.0)	λem	https://doi.org/10.1039/D4TC04832F	DCM	428	C1(=CC=CC=C1)N(C1=CC=C(C=C1)C1=CC=CC2=C1OC1=C2C=CC=C1C1=CC=C(C=C1)C1=NC2=C(N1C1=CC=CC=C1)C1=CC=CC=C1C=1C=CC=CC12)C1=CC=CC=C1	0	428 / 441 🙃🙃🙃🙃 TPA - PPI - DBF 🙃🙃🙃🙃 λem [ nm ] ; [ a ] Measured in CH2Cl2 solutions ( 10−5 M ) at 298K . ; [ b ] Measured in neat films at 298 K .; Table 1 Photophysical properties of DPPI-DBF, Cz-PPI-DBF and TPA-PPI-DBF
626	(10^-9.0) * Meter^(1.0)	λem	https://doi.org/10.1039/D4TC01214C	toluene	630	C1(=CC=CC=C1)N(C1=CC=C(C=C1)C1=CC=CC2=C1C1=NC3=CC(=C(C=C3N=C1C1=C2C=CC=C1)C#N)C#N)C1=CC=CC=C1	0	630 / 564 🙃🙃🙃🙃 3 - TPA - DBPzCN 🙃🙃🙃🙃 λ em ( nm ) tol / zeonex ; [ b ] Fluorescence emission maxima in 10−5 M toluene solution and zeonex film ( λexc = 440 nm ) .; Table 1 Spectroscopic parameters of the four emitters
627	(10^-9.0) * Meter^(1.0)	λem	https://doi.org/10.1039/C9NJ03184G	toluene	617	FC(C=1C=C2N=C(C(=NC2=CC1)C1=CC=C(C=C1)N1C2=CC=CC=C2OC=2C=CC=CC12)C1=CC=C(C=C1)N1C2=CC=CC=C2OC=2C=CC=CC12)(F)F	0	617 🙃🙃🙃🙃 TFM - QP 🙃🙃🙃🙃 λ em ( nm ) ; [ a ] Absorbance and PL measured in toluene solutions at room temperature .; Table 1 Physical data of TFM-QP and CN-QP
628	(10^-9.0) * Meter^(1.0)	λem	https://doi.org/10.1039/C9NJ03184G	toluene	611	C1=CC=CC=2OC3=CC=CC=C3N(C12)C1=CC=C(C=C1)C1=NC2=CC=C(C=C2N=C1C1=CC=C(C=C1)N1C2=CC=CC=C2OC=2C=CC=CC12)C#N	0	611 🙃🙃🙃🙃 CN - QP 🙃🙃🙃🙃 λ em ( nm ) ; [ a ] Absorbance and PL measured in toluene solutions at room temperature .; Table 1 Physical data of TFM-QP and CN-QP
629	(10^-9.0) * Meter^(1.0)	λem	https://doi.org/10.1039/C9NJ03184G		565	FC(C=1C=C2N=C(C(=NC2=CC1)C1=CC=C(C=C1)N1C2=CC=CC=C2OC=2C=CC=CC12)C1=CC=C(C=C1)N1C2=CC=CC=C2OC=2C=CC=CC12)(F)F	0	565 🙃🙃🙃🙃 B1 ( 3 wt % ) 🙃🙃🙃🙃 λ em ( nm ); Table 2 Summary of device performance for TFM-QP and CN-QP based doped and non-doped monochromatic OLEDs
630	(10^-9.0) * Meter^(1.0)	λem	https://doi.org/10.1039/D0TC01897J	toluene	505	C1=C2C=3C=C4C(=CC3NC2=CC=C1)NC=1C=CC=CC14	0	505 🙃🙃🙃🙃 λ em ( nm ) [ b ] Measured at RT . 🙃🙃🙃🙃 BBCz - o - TRZ; Table 1 Theoretical and experimental photophysical data for the investigated molecules
631	(10^-9.0) * Meter^(1.0)	λem	https://doi.org/10.1039/D0TC01897J	toluene	502	C1=C2C=3C=C4C(=CC3NC2=CC=C1)NC=1C=CC=CC14	0	502 🙃🙃🙃🙃 λ em ( nm ) [ b ] Measured at RT . 🙃🙃🙃🙃 BBCz - o -2TRZ; Table 1 Theoretical and experimental photophysical data for the investigated molecules
632	(10^-9.0) * Meter^(1.0)	λem	https://doi.org/10.1039/D0TC01897J		497	C1=C2C=3C=C4C(=CC3NC2=CC=C1)NC=1C=CC=CC14	0	497 🙃🙃🙃🙃 λ em ( nm ) 🙃🙃🙃🙃 BBCz - o - TRZ; Table 1 Theoretical and experimental photophysical data for the investigated molecules
633	(10^-9.0) * Meter^(1.0)	λem	https://doi.org/10.1039/D0TC01897J		498	C1=C2C=3C=C4C(=CC3NC2=CC=C1)NC=1C=CC=CC14	0	498 🙃🙃🙃🙃 λ em ( nm ) 🙃🙃🙃🙃 BBCz - o -2TRZ; Table 1 Theoretical and experimental photophysical data for the investigated molecules
634	(10^-9.0) * Meter^(1.0)	PL	https://doi.org/10.1039/D4NR03955F	toluene	478	C(C)(C)(C)C=1C=CC=2N(C=3C=C(C=C4N(C=5C=CC(=CC5B(C34)C2C1)C(C)(C)C)C1=CC=C(C=C1)C(C)(C)C)C=1C=C2OC=3C=CC=CC3N3C2=C(C1)OC1=C3C=CC=C1)C1=CC=C(C=C1)C(C)(C)C	0	478 🙃🙃🙃🙃 tDABNA - TP 🙃🙃🙃🙃 PL ( nm ) ; [ a ] Measured in a 1 × 10−5 M toluene solution at room temperature .; Table 1 Physical properties of the MR-TADF emitters
635	(10^-9.0) * Meter^(1.0)	PL	https://doi.org/10.1039/D4NR03955F	toluene	470	C(C)(C)(C)C=1C=CC=2N(C=3C=C(C=C4N(C=5C=CC(=CC5B(C34)C2C1)C(C)(C)C)C1=CC=C(C=C1)C(C)(C)C)C=1C=C2OC=3C=CC=CC3N3C2=C(C1)OC1=C3C=CC=C1)C1=CC=C(C=C1)C(C)(C)C	0	470 🙃🙃🙃🙃 tDABNA - DN 🙃🙃🙃🙃 PL ( nm ) ; [ a ] Measured in a 1 × 10−5 M toluene solution at room temperature .; Table 1 Physical properties of the MR-TADF emitters
636	(10^-9.0) * Meter^(1.0)	PL	https://doi.org/10.1039/D4NR03955F	toluene	496	C1=CC=CC=2OC=3C=C(C=C4OC=5C=CC=CC5B(C34)C12)C=1C=C2N(C=3C=CC(=CC3B3C2=C(C1)N(C=1C=CC(=CC13)C(C)(C)C)C1=CC=C(C=C1)C(C)(C)C)C(C)(C)C)C1=CC=C(C=C1)C(C)(C)C	0	496 🙃🙃🙃🙃 tDABNA - DOB 🙃🙃🙃🙃 PL ( nm ) ; [ a ] Measured in a 1 × 10−5 M toluene solution at room temperature .; Table 1 Physical properties of the MR-TADF emitters
637	(10^-9.0) * Meter^(1.0)	λPL	https://doi.org/10.1039/D2QO02039D	THF	419	C(C)(C)(C)C1=CC=C(C=C1)N1C(=NC2=C1C1=CC=CC=C1C=1C=CC=CC12)C1=CC=C(C=C1)C1=CC=C(C=C1)C1=NN=C(N1C1=CC=CC=C1)C1=CC=CC=C1	0	419 / 448 🙃🙃🙃🙃 tBuPPITZ 🙃🙃🙃🙃 λ PL [ nm ] THF / film ; [ b ] PL value in THF ( 10−5 M ) and neat films .; Table 1 Thermal performance and photophysical and electrochemical data of tBuPPITZ and PPITZCN
638	(10^-9.0) * Meter^(1.0)	λPL	https://doi.org/10.1039/D2QO02039D	THF	421	C1(=CC=CC=C1)N1C(=NN=C1C1=CC=CC=C1)C1=CC=C(C=C1)C1=CC=C(C=C1)C1=NC2=C(N1C1=CC=C(C#N)C=C1)C1=CC=CC=C1C=1C=CC=CC12	0	421 / 452 🙃🙃🙃🙃 PPITZCN 🙃🙃🙃🙃 λ PL [ nm ] THF / film ; [ b ] PL value in THF ( 10−5 M ) and neat films .; Table 1 Thermal performance and photophysical and electrochemical data of tBuPPITZ and PPITZCN
639	(10^-9.0) * Meter^(1.0)	λem	https://doi.org/10.1039/D0TC03136D	THF	482	C1(=CC=CC=C1)C(=C(C1=CC=CC=C1)C1=CC=CC=C1)C1=CC=C(C=C1)B1OC(C)(C)C(C)(C)O1	0	482 🙃🙃🙃🙃 PTZTPE -2 🙃🙃🙃🙃 λ em ( nm ) ; [ a ] Recorded in dry THF ( 1 × 10−5 M concentration ) .; Table 1 Photophysical properties of PTZTPE-2 and PTZTPE-3
640	(10^-9.0) * Meter^(1.0)	λPL	https://doi.org/10.1039/D1TC04933J	toluene	497	C(C)(C)(C)C=1C=CC=2N(C3=CC=C(C=C3C2C1)C(C)(C)C)C1=C(C#N)C(=C(C(=C1N1C2=CC=C(C=C2C=2C=C(C=CC12)C(C)(C)C)C(C)(C)C)N1C2=CC=C(C=C2C=2C=C(C=CC12)C(C)(C)C)C(C)(C)C)N1C2=CC=C(C=C2C=2C=C(C=CC12)C(C)(C)C)C(C)(C)C)N1C2=CC=C(C=C2C=2C=C(C=CC12)C(C)(C)C)C(C)(C)C	0	497 🙃🙃🙃🙃 1 🙃🙃🙃🙃 Sol 🙃🙃🙃🙃 λ PL [ nm ] ; [ b ] PL emission maximum .; Table 1 Photophysical data of the ester-based TADF emitters in the solution and neat films
641	(10^-9.0) * Meter^(1.0)	λPL	https://doi.org/10.1039/D1TC04933J		483	C(C)(C)(C)C=1C=CC=2N(C3=CC=C(C=C3C2C1)C(C)(C)C)C1=C(C#N)C(=C(C(=C1N1C2=CC=C(C=C2C=2C=C(C=CC12)C(C)(C)C)C(C)(C)C)N1C2=CC=C(C=C2C=2C=C(C=CC12)C(C)(C)C)C(C)(C)C)N1C2=CC=C(C=C2C=2C=C(C=CC12)C(C)(C)C)C(C)(C)C)N1C2=CC=C(C=C2C=2C=C(C=CC12)C(C)(C)C)C(C)(C)C	0	483 🙃🙃🙃🙃 5BCzBN [ k ] See ESI . 🙃🙃🙃🙃 Sol 🙃🙃🙃🙃 λ PL [ nm ] ; [ b ] PL emission maximum .; Table 1 Photophysical data of the ester-based TADF emitters in the solution and neat films
642	(10^-9.0) * Meter^(1.0)	λPL	https://doi.org/10.1039/D1TC04933J		507	C(C)(C)(C)C=1C=CC=2N(C3=CC=C(C=C3C2C1)C(C)(C)C)C1=C(C#N)C(=C(C(=C1N1C2=CC=C(C=C2C=2C=C(C=CC12)C(C)(C)C)C(C)(C)C)N1C2=CC=C(C=C2C=2C=C(C=CC12)C(C)(C)C)C(C)(C)C)N1C2=CC=C(C=C2C=2C=C(C=CC12)C(C)(C)C)C(C)(C)C)N1C2=CC=C(C=C2C=2C=C(C=CC12)C(C)(C)C)C(C)(C)C	0	507 🙃🙃🙃🙃 5BCzBN [ k ] See ESI . 🙃🙃🙃🙃 Film 🙃🙃🙃🙃 λ PL [ nm ] ; [ b ] PL emission maximum .; Table 1 Photophysical data of the ester-based TADF emitters in the solution and neat films
646	(10^-9.0) * Meter^(1.0)	λPL	https://doi.org/10.1039/C4TC02547D	dichloromethane	401	C(CC)C1(C2=CC=CC=C2C=2C=CC(=CC12)C#CC1=CC=C2C=3C=CC(=CC3C(C2=C1)(CCC)CCC)C#N)CCC	0	401 🙃🙃🙃🙃 C2FLA -1 🙃🙃🙃🙃 λ PL [ nm ]; Table 1 Thermal, photophysical, and electrochemical characteristics of the novel deep-blue emitter, C3FLA-2, compared with those of the deep-blue emitters C2FLA-1 and MDP3FL
3	(10^-9.0) * Meter^(1.0)	λem	https://doi.org/10.1016/j.dyepig.2023.111250	toluene	430	C1(=CC=CC=C1)C1=NC(=NC(=N1)C1=CC=CC=C1)C=1C(=C(C=CC1)C1=CC=CC=C1)N1C2=CC=CC=C2C=2C=CC=CC12	1	400 🙃🙃🙃🙃 PhoCzTrz 🙃🙃🙃🙃 λem ( nm ) ; Wavelength of the singlet emission at the onset position .; Summary of the electrochemical and photophysical properties of oCzTrz and PhoCzTrz.
10	(10^-9.0) * Meter^(1.0)	PL	https://doi.org/10.1016/j.dyepig.2024.112417	toluene	409	C(C)(C)(C)C=1C=CC=2N(C3=CC=C(C=C3C2C1)C(C)(C)C)C1=CC=C(C=C1)C=1N(C(=C(N1)C#N)C#N)C	1	409 / 442 🙃🙃🙃🙃 DCI - Cz 🙃🙃🙃🙃 PL / PL ( nm ) ; Measured in toluene solution . ; Measured in neat films .; Photophysical, electrochemical and thermal properties of the compounds.
12	(10^-9.0) * Meter^(1.0)	PL	https://doi.org/10.1016/j.dyepig.2024.112417	toluene	424	C(C)(C)(C)C=1C=CC=2N(C3=CC=C(C=C3C2C1)C(C)(C)C)C1=CC=C(C=C1)C1=NC2=C(N1C)C=C(C(=C2)C#N)C#N	1	424 / 458 🙃🙃🙃🙃 DCBI - Cz 🙃🙃🙃🙃 PL / PL ( nm ) ; Measured in toluene solution . ; Measured in neat films .; Photophysical, electrochemical and thermal properties of the compounds.
33	(10^-9.0) * Meter^(1.0)	λems	https://doi.org/10.1016/j.orgel.2017.06.034	toluene	667	COC1=CC=C(C=C1)N(C1=CC=C(C=C1)C1=CC=2C(C3=CC=C(C=C3C(C2C=C1)=O)C1=CC=C(C=C1)N(C1=CC=C(C=C1)OC)C1=CC=C(C=C1)OC)=O)C1=CC=C(C=C1)OC	1	/ Measured in deposited films at 300 K . 🙃🙃🙃🙃 MPPA 🙃🙃🙃🙃 437 🙃🙃🙃🙃 407,483 🙃🙃🙃🙃 λems [ nm ]; Physical properties of MPPA, MPPA-Cz and MPPA-3Cz.
37	(10^-9.0) * Meter^(1.0)	λem	https://doi.org/10.1016/j.orgel.2017.06.034	toluene	667	C1=CC=CC=2C3=CC=CC=C3N(C12)CCCCCCOC1=CC=C(C=C1)N(C1=CC=C(C=C1)C1=CC=2C(C3=CC=C(C=C3C(C2C=C1)=O)C1=CC=C(C=C1)N(C1=CC=C(C=C1)OCCCCCCN1C2=CC=CC=C2C=2C=CC=CC12)C1=CC=C(C=C1)OCCCCCCN1C2=CC=CC=C2C=2C=CC=CC12)=O)C1=CC=C(C=C1)OCCCCCCN1C2=CC=CC=C2C=2C=CC=CC12	1	728 🙃🙃🙃🙃 MPPA - Cz 🙃🙃🙃🙃 λem [ nm ]; Device Performances of the solution-processed OLEDs.
38	(10^-9.0) * Meter^(1.0)	λem	https://doi.org/10.1016/j.orgel.2017.06.034	toluene	667	C1=CC=CC=2C3=CC=CC=C3N(C12)C=1C=CC=2N(C3=CC=C(C=C3C2C1)N1C2=CC=CC=C2C=2C=CC=CC12)CCCCCCOC1=CC=C(C=C1)N(C1=CC=C(C=C1)C1=CC=2C(C3=CC=C(C=C3C(C2C=C1)=O)C1=CC=C(C=C1)N(C1=CC=C(C=C1)OCCCCCCN1C2=CC=C(C=C2C=2C=C(C=CC12)N1C2=CC=CC=C2C=2C=CC=CC12)N1C2=CC=CC=C2C=2C=CC=CC12)C1=CC=C(C=C1)OCCCCCCN1C2=CC=C(C=C2C=2C=C(C=CC12)N1C2=CC=CC=C2C=2C=CC=CC12)N1C2=CC=CC=C2C=2C=CC=CC12)=O)C1=CC=C(C=C1)OCCCCCCN1C2=CC=C(C=…	1	715 🙃🙃🙃🙃 MPPA -3Cz 🙃🙃🙃🙃 λem [ nm ]; Device Performances of the solution-processed OLEDs.
47	(10^-9.0) * Meter^(1.0)	λPL	https://doi.org/10.1016/j.orgel.2019.105550	toluene	492	C1=CC=CC=2C3=CC=CC=C3N(C12)C=1C=C(C=C(C1C#N)N1C2=CC=CC=C2C=2C=CC=CC12)C1=CC(=C(C(=C1)N1C2=CC=CC=C2C=2C=CC=CC12)C#N)N1C2=CC=CC=C2C=2C=CC=CC12	1	494 / 516 / 531 / 541 / 554 🙃🙃🙃🙃 🙃🙃🙃🙃 λPL [ nm ] thin films ; Emission maximum in toluene . ; Measured in DCzDPy thin films doped with 4CzDBN at concentrations of 5 , 15 , 30 , 60 and 100 wt % , respectively .; Photophysical and Electrochemical properties of 4CzDBN.
166	(10^-9.0) * Meter^(1.0)	λemb	https://doi.org/10.1016/j.cej.2022.139201	toluene	453	C1(=CC=CC=C1)C1=NC(=NC(=N1)C1=CC=CC=C1)C1=CC=C2OC=3C=CC(=CC3C(C2=C1)(C)C)N(C1=CC=CC=C1)C1=CC=CC=C1	1	453 🙃🙃🙃🙃 DPA - XA - TRZ 🙃🙃🙃🙃 λemb [ nm ]; Photophysical properties of DPA-XA-TRZ and DPA-FR-TRZ.
172	(10^-9.0) * Meter^(1.0)	λmax,fluo	https://doi.org/10.1016/j.dyepig.2024.112478	toluene	475	C1(=CC=C(C=C1)C1=NC(=NC(=N1)C1=CC=C(C=C1)C)C1=CC=C(C=C1)N1C=2C=CC=CC2C2(C3=CC=CC=C3C=3C=CC=CC23)C2=CC=CC=C12)C	1	475 🙃🙃🙃🙃 λmax , fluo ( nm ) 🙃🙃🙃🙃 SpiroAC - MeTRZ; The summery of photophysical properties of SpiroAC-MeTRZ and AdAC-MeTRZ.
173	(10^-9.0) * Meter^(1.0)	λmax,fluo	https://doi.org/10.1016/j.dyepig.2024.112478	toluene	470	C1(=CC=C(C=C1)C1=NC(=NC(=N1)C1=CC=C(C=C1)C)C1=CC=C(C=C1)N1C=2C=CC=CC2C2(C3CC4CC(CC2C4)C3)C3=CC=CC=C13)C	1	470 🙃🙃🙃🙃 λmax , fluo ( nm ) 🙃🙃🙃🙃 AdAC - MeTRZ; The summery of photophysical properties of SpiroAC-MeTRZ and AdAC-MeTRZ.
178	(10^-9.0) * Meter^(1.0)	PL	https://doi.org/10.1016/j.dyepig.2021.109580	toluene	578	C1=CC=CC2=C1C1=NC3=CC=C(C=C3N=C1C1=C2C=CC=C1)N1C=2C=CC=CC2C=2C1=C1C(=C3C=4C=CC=CC4N(C23)C2=CC=CC=C2)N(C=2C=CC=CC21)C2=CC=CC=C2	1	578 🙃🙃🙃🙃 PL Emission peak ( nm ) Measured in 10−5 M toluene solution at room temperature . 🙃🙃🙃🙃 β - DI - DBP; Photophysical and electrochemical properties of synthesized materials.
226	(10^-9.0) * Meter^(1.0)	λPL	https://doi.org/10.1016/j.orgel.2017.06.029	Dichloromethane	405	C1(=CC=CC=C1)P(C1=CC=C(C=C1)N1C2=CC=C(C=C2C=2C=C(C=CC12)N1C2=CC=C(C=C2C=2C=C(C=CC12)C(C)(C)C)C(C)(C)C)N1C2=CC=C(C=C2C=2C=C(C=CC12)C(C)(C)C)C(C)(C)C)(C1=CC=C(C=C1)N1C2=CC=C(C=C2C=2C=C(C=CC12)N1C2=CC=C(C=C2C=2C=C(C=CC12)C(C)(C)C)C(C)(C)C)N1C2=CC=C(C=C2C=2C=C(C=CC12)C(C)(C)C)C(C)(C)C)=O	1	400 🙃🙃🙃🙃 TPPOCz 🙃🙃🙃🙃 λPL [ nm ] ; Measured in neat films at room temperature .; Photophysical and electrochemical data of the emitters.
271	(10^-9.0) * Meter^(1.0)	λPL	https://doi.org/10.1016/j.mtchem.2022.101185	THF	416	C1(=CC=CC=C1)C=1C2=CC=CC=C2C(=C2C=CC=CC12)C1=CC=CC=C1	1	416 / 437 🙃🙃🙃🙃 DPA 🙃🙃🙃🙃 λPL ( nm ) ; Measured in THF solution ( 10−5 M ) / neat films .; Comparison of the solution and solid-state photophysical properties of anthracene derivatives.
274	(10^-9.0) * Meter^(1.0)	λem	https://doi.org/10.1016/j.dyepig.2021.109395	CH2Cl2	634	COC=1C=CC=2N(C3=CC=C(C=C3C2C1)OC)C=1C(=C(C#N)C(=C(N1)N1C2=CC=C(C=C2C=2C=C(C=CC12)OC)OC)N1C2=CC=C(C=C2C=2C=C(C=CC12)OC)OC)N1C2=CC=C(C=C2C=2C=C(C=CC12)OC)OC	1	634 584 🙃🙃🙃🙃 4oCzCNPy 🙃🙃🙃🙃 λem [ nm ] ; Measured in CH2Cl2 ( up line ) and doped film ( down line ) at room temperature .; Physical properties of the compounds.
275	(10^-9.0) * Meter^(1.0)	λem	https://doi.org/10.1016/j.dyepig.2021.109712	CHCl3	418	CC(C)(C1=CC2=C(N(C3=CC=C(C4=CC(C5=CC=C(N6C7=CC=C(C(C)(C)C)C=C7C8=C6C=CC(C(C)(C)C)=C8)C=C5)=CC(N9C(C%10=CC=C(C%11=CC=C(N%12C%13=CC=C(C(C)(C)C)C=C%13C%14=C%12C=CC(C(C)(C)C)=C%14)C=C%11)C=C%10)=NC%15=C9C(C=CC=C%16)=C%16C%17=C%15C=CC=C%17)=C4)C=C3)C%18=CC=C(C(C)(C)C)C=C%182)C=C1)C	1	408 , 418 / 427 , 438 🙃🙃🙃🙃 CPPI 🙃🙃🙃🙃 λem ( nm ) sol / film ; Measured in CHCl3 . ; Measured as a neat film .; Key optical, physical and electronic data of CPPI.
279	(10^-9.0) * Meter^(1.0)	λPLb	https://doi.org/10.1016/j.cej.2021.133078	toluene	474	CC(C)(C=1C=CC=2OC=3C=CC=C4OC=5C=C(C=CC5B(C34)C2C1)N1C=2C=CC=CC2C(C2=CC=CC=C12)(C)C)C=1C=CC=2OC=3C=CC=C4OC=5C=C(C=CC5B(C34)C2C1)N1C=2C=CC=CC2C(C2=CC=CC=C12)(C)C	1	474 , 470 🙃🙃🙃🙃 Me2AcBO 🙃🙃🙃🙃 λPLb ( nm ); Photophysical properties of Me2AcBO, F2AcBO, and tBuAcBO.
281	(10^-9.0) * Meter^(1.0)	λPLb	https://doi.org/10.1016/j.cej.2021.133078	toluene	464	C(C)(C)(C)C1=CC=2B3C4=C(C=CC=C4OC2C=C1)OC=1C=C(C=CC13)N1C=3C=CC=CC3C(C3=CC=CC=C13)(C)C	1	464 , 468 🙃🙃🙃🙃 tBuAcBO 🙃🙃🙃🙃 λPLb ( nm ); Photophysical properties of Me2AcBO, F2AcBO, and tBuAcBO.
284	(10^-9.0) * Meter^(1.0)	PL	https://doi.org/10.1016/j.synthmet.2024.117551	toluene	364	C1=CC=CC=2C3=CC=CC=C3N(C12)C=1C=C(C=CC1)C1=C(C(=CC=C1)C#N)C1=CC=CC2=C1OC1=C2C=CC=C1	1	364 🙃🙃🙃🙃 4DBF - oBNPhCz 🙃🙃🙃🙃 PL ( nm ) ( b ); Photophysical and electrochemical properties of 4DBFBPhCz, 4DBF-oBNPhCz, 4DBF-mBNPhCz, and TtBCZ-Trz.
296	(10^-9.0) * Meter^(1.0)	λPL	https://doi.org/10.1039/C7TC00025A	toluene	559	C1=CC=CC=2C3=CC=CC=C3N(C12)C1=CC=C(C2=NSN=C21)N2C1=CC=CC=C1C=1C=CC=CC21	1	559 / 578 🙃🙃🙃🙃 BTZ – CZ 🙃🙃🙃🙃 λ PL [ nm ] sol / film ; [ b ] Measured in toluene ( 1 × 10−4 M ) at room temperature . ; [ c ] Measured in films at room temperature .; Table 1 Thermal, photophysical and electrochemical data of BTZ–CZ, BTZ–DMAC and BTZ–DPA
298	(10^-9.0) * Meter^(1.0)	λPL	https://doi.org/10.1039/C7TC00025A	toluene	648	C1(=CC=CC=C1)N(C1=CC=C(C2=NSN=C21)N(C2=CC=CC=C2)C2=CC=CC=C2)C2=CC=CC=C2	1	648 / 661 🙃🙃🙃🙃 BTZ – DPA 🙃🙃🙃🙃 λ PL [ nm ] sol / film ; [ b ] Measured in toluene ( 1 × 10−4 M ) at room temperature . ; [ c ] Measured in films at room temperature .; Table 1 Thermal, photophysical and electrochemical data of BTZ–CZ, BTZ–DMAC and BTZ–DPA
302	(10^-9.0) * Meter^(1.0)	λPL	https://doi.org/10.1039/D0TC04465B	toluene	651	C1(=CC=CC=C1)N1C=2C=CC=CC2C2=C3C(=C4C(=C12)C=1C=CC=CC1N4C4=CC=C(C=C4)C4=NC=1C(=CC=C(C1N=C4C4=CC=CC=C4)C#N)C#N)C=4C=CC=CC4N3C3=CC=CC=C3	1	651 🙃🙃🙃🙃 5,8 - DCNQx - DICz 🙃🙃🙃🙃 λ PL [ nm ] sol ; [ a ] UV - vis absorption and photoluminescence ( PL ) λmax measured in toluene solution at 300 K .; Table 1 Photophysical parameters of 6,7-DCNQx-DICz and 5,8-DCNQx-DICz TADF emitters
307	(10^-9.0) * Meter^(1.0)	λem	https://doi.org/10.1039/D2TC02283D	toluene	472	C(C)(C)(C)C=1C=C2N(C3=C(B4C=5C=CC=C6C5N(C(C1)=C42)C4=C(C=CC=C4)C64C6=CC=CC=C6C=6C=CC=CC46)C=CC=C3)C3=CC=CC=C3	1	472 / 474 🙃🙃🙃🙃 B - dpa - SpiroAc 🙃🙃🙃🙃 λ em ( nm ) ; [ b ] Emission peak in toluene solution ( 1 × 10−5 M ) and 1 wt % emitter doped in mCBP film .; Table 1 Summary of photophysical and electrochemical properties of B-dpa-Cz, B-dpa-dmAc and B-dpa-SpiroAc
315	(10^-9.0) * Meter^(1.0)	λPL,max	https://doi.org/10.1039/D4SC02351J	toluene	459	CC=1C=CC=2N(C=3C=C(C=C4N(C=5C=CC(=CC5B(C34)C2C1)C)C1=CC=C(C=C1)C)N(C1=CC=C(C=C1)C)C1=CC=C(C=C1)C)C1=CC=C(C=C1)C	1	459 🙃🙃🙃🙃 TTABN 🙃🙃🙃🙃 λ PL , max [ nm ] ; [ a ] Absorption and photoluminescence spectra measured in toluene ( 1.0 × 10−5 M ) at 300 K .; Table 1 Photophysical properties of TTABN and TAzBN
355	(10^-9.0) * Meter^(1.0)	λPL	https://doi.org/10.1039/D0TC01268H	tetrahydrofuran	473	C1(N(C2=CC=CC=C2)C3=CC4=C(N5C6=C4C7=C(C=CC=C7)C=C6C8=CC(N(C9=CC=CC=C9)C%10=CC=CC=C%10)=CC=C85)C=C3)=CC=CC=C1	1	473 🙃🙃🙃🙃 NIDPA -1 🙃🙃🙃🙃 λ PL ( nm ) ; [ b ] Measured in 2 wt % emitter - doped PANB host film .; Table 1 Photophysical, electrochemical and thermal analysis data of NIDPA-1 and NIDPA-2 emitters
361	(10^-9.0) * Meter^(1.0)	λem	https://doi.org/10.1039/D1TC04885F	toluene	407	S1C(=NC2=C1C=CC=C2)C2=CC=C(C=C2)N2C1=CC=CC=C1OC=1C=CC=CC21	1	479 🙃🙃🙃🙃 BTaz - Ph - PXZ 🙃🙃🙃🙃 401 🙃🙃🙃🙃 λ em ( nm ) ; [ c ] Fluorescence emission maxima in zeonex film .; Table 3 Spectroscopic data for the three emitter molecules
382	(10^-9.0) * Meter^(1.0)	λPL	https://doi.org/10.1039/D1TC05696D	toluene	460	N#CC1=CC(N2C3=C(C4=C2C=CC=C4)C=C(P(C5=CC=CC=C5)(C6=CC=CC=C6)=O)C=C3)=C(N7C8=C(C9=C7C=CC=C9)C=C(P(C%10=CC=CC=C%10)(C%11=CC=CC=C%11)=O)C=C8)C=C1C#N	1	NA 🙃🙃🙃🙃 2CzPN 🙃🙃🙃🙃 317 , 329 , 375 [ h ] Values from ref . 86 . 🙃🙃🙃🙃 Neat film 🙃🙃🙃🙃 λ PL / nm ; [ e ] In neat thin films .; Table 2 Summary of photophysical and electrochemical properties of PPOCzPN, PPSCzPN, DiPPOCzPN and 2CzPN in apolar media and in the solid state in a mCP matrix and as neat films
392	(10^-9.0) * Meter^(1.0)	λPL	https://doi.org/10.1039/D4QO01751J	toluene	428	C1(=CC=CC=C1)N(C1=CC=C(C=C1)N1C2=CC=C3C(=C2C(C2=CC=CC=C12)(C)C)C=CC(=C3)C#N)C3=CC=CC=C3	1	428 / 462 / 442 🙃🙃🙃🙃 NATPA 🙃🙃🙃🙃 λ PL [ nm ] ; [ b ] Measured in dilute toluene solutions and neat and doped films .; Table 1 Optical and electronic properties of NATPA, NAPCZ, and NAPPI
401	(10^-9.0) * Meter^(1.0)	λem	https://doi.org/10.1039/C8TC03777A	THF	430	C1(=CC=CC=C1)N1C(=NN=C1C1=CC=CC=C1)C1=CC=C(C=C1)C1=CC=C(C=C1)N(C1=CC=CC=C1)C1=CC=CC=C1	1	430 / 454 🙃🙃🙃🙃 TPATZ 🙃🙃🙃🙃 λ em [ nm ] ; [ b ] Fluorescence spectra were measured in the THF solution / film state at room temperature .; Table 1 Photophysical, thermal, and electrochemical data of TPATZ
412	(10^-9.0) * Meter^(1.0)	λem	https://doi.org/10.1039/D3TC01228J	Dichloromethane	662	C1=CC=CC=2N(C3=CC=CC=C3N(C12)C=1C=C(C#N)C=CC1)C=1C=C(C#N)C=CC1	1	760 🙃🙃🙃🙃 Dichloromethane 🙃🙃🙃🙃 271sh ( 71900 ) 🙃🙃🙃🙃 λ em / nm; Table 1 Photophysical data for compounds pBN, mBN, and BPN in different solvents at room temperature
422	(10^-9.0) * Meter^(1.0)	λfl	https://doi.org/10.1039/D4TC00801D	Dichloromethane	583	C1=CC=CC=2OC3=CC=CC=C3N(C12)C1=CC=C(C=C1)C1=NC=2C(=C3C=CC=NC3=C3N=CC=CC23)N=C1C1=CC=C(C=C1)N1C2=CC=CC=C2OC=2C=CC=CC12	1	480 🙃🙃🙃🙃 PXZ - DPPN 🙃🙃🙃🙃 λfl ( nm ); Table 1 Photophysical data measured in doped film samples
482	(10^-9.0) * Meter^(1.0)	PL	https://doi.org/10.1039/C7TC05576E	toluene	532	C(C)(C)(C)C1=CC=C(C=C1)N1C(=NC2=C1C1=CC=CC=C1C=1C=CC=CC12)C1=CC=C(C=C1)N1C=2C=CC=CC2N(C2=CC=CC=C12)C1=CC=CC=C1	1	532 🙃🙃🙃🙃 PPZTPI 🙃🙃🙃🙃 PL ( nm ) ; [ a ] Measured in dilute toluene solution at room temperature .; Table 1 Physical properties of PPZTPI and PPZPPI
491	(10^-9.0) * Meter^(1.0)	λem	https://doi.org/10.1039/C9TC02032B	toluene	492	C1=CC=CC=2OC3=CC=CC=C3N(C12)C1=CC=2C3(C4=CC(=CC=C4S(C2C=C1)(=O)=O)N1C2=CC=CC=C2OC=2C=CC=CC12)C1=CC=CC=C1C=1C=CC=CC13	1	492 🙃🙃🙃🙃 SPFS - PXZ 🙃🙃🙃🙃 λ em [ nm ] ; [ b ] Maximum wavelength of the fluorescence spectrum measured in toluene at room temperature .; Table 1 Photophysical parameters of SPFS-PXZ and DPS-PXZ
551	(10^-9.0) * Meter^(1.0)	PL	https://doi.org/10.1039/C6TC00385K	chloroform	378	C1=CC=CC=2C3=CC=CC=C3N(C12)C=1C=CC2=C(C3=C(S2)C=CC(=C3)N3C2=C(C4=CC=CC=C34)C=CC=N2)C1	1	378 🙃🙃🙃🙃 ZDN 🙃🙃🙃🙃 PL [ nm ] ; [ a ] The values were obtained from solution spectra in chloroform .; Table 1 Photophysical and electrochemical properties of mCP, ZDZ, ZDN, and NDN
621	(10^-9.0) * Meter^(1.0)	λem	https://doi.org/10.1039/D4QM00779D	toluene	382	C1=CC=CC=2C3=CC=CC=C3N(C12)C1=CC=C(C=C1)C=1C=CC2=C(C3=C(O2)C=CC(=C3)C=3C=CC=2C(C4=CC=CC=C4OC2C3)=O)C1	1	382 🙃🙃🙃🙃 8 - CzDbfXan 🙃🙃🙃🙃 λ em ( nm ); Table 1 Experimentally determined physical parameters for the two isomers
622	(10^-9.0) * Meter^(1.0)	λem	https://doi.org/10.1039/D4QM00779D	toluene	403	C1=CC=CC=2C3=CC=CC=C3N(C12)C1=CC=C(C=C1)C1=CC=CC2=C1C1=C(O2)C=CC(=C1)C=1C=CC=2C(C3=CC=CC=C3OC2C1)=O	1	403 🙃🙃🙃🙃 9 - CzDbfXan 🙃🙃🙃🙃 λ em ( nm ); Table 1 Experimentally determined physical parameters for the two isomers
643	(10^-9.0) * Meter^(1.0)	λPL	https://doi.org/10.1039/C9TC05917B	toluene	486	C1(=CC=CC=C1)N1C2=CC=CC=C2C=2C=C(C=CC12)N1C2=CC=CC=C2S(C=2C=CC=CC12)(=O)=O	1	355 , 371 , 486 🙃🙃🙃🙃 3CzNPTO 🙃🙃🙃🙃 λ PL ( nm ) ; [ a ] Measured in dilute toluene solution at room temperature .; Table 1 Thermal, electrochemical, and photophysical properties of 3CzNPTO, 9CzNPTO and DMACMNPTO
644	(10^-9.0) * Meter^(1.0)	λPL	https://doi.org/10.1039/C9TC05917B	toluene	382	CC1(C2=CC=CC=C2N(C=2C=CC=CC12)C1=CC(=C(C=C1C)N1C2=CC=CC=C2S(C=2C=CC=CC12)(=O)=O)C)C	1	382 🙃🙃🙃🙃 DMACMNPTO 🙃🙃🙃🙃 λ PL ( nm ) ; [ a ] Measured in dilute toluene solution at room temperature .; Table 1 Thermal, electrochemical, and photophysical properties of 3CzNPTO, 9CzNPTO and DMACMNPTO
645	(10^-9.0) * Meter^(1.0)	λPL	https://doi.org/10.1039/C4TC02547D	toluene	405	C(CCC)C1(C2=CC(=CC=C2C=2C=CC(=CC12)C#CC1=CC=C2C=3C=CC(=CC3C(C2=C1)(CCC)CCC)C#N)C#CC1=CC=C2C=3C=CC(=CC3C(C2=C1)(CCC)CCC)C#N)CCCC	1	434 , 413 🙃🙃🙃🙃 C3FLA -2 🙃🙃🙃🙃 λ PL [ nm ]; Table 1 Thermal, photophysical, and electrochemical characteristics of the novel deep-blue emitter, C3FLA-2, compared with those of the deep-blue emitters C2FLA-1 and MDP3FL

## Sheet: 1_drop_film
_id	units	specifier	doi	solvent	standard_value	smiles	corrected	context	url	lowered context	contain
0	(10^-9.0) * Meter^(1.0)	λema	https://doi.org/10.1016/j.cej.2022.135775	toluene	638	N1=CC=C(C=C1)C=1C=C2N=C3C(=NC2=CC1C1=CC=NC=C1)C=1C=CC(=C2C=CC=C3C12)N1C2=CC=CC=C2OC=2C=CC=CC12	1	638 🙃🙃🙃🙃 pDPAPQ - PXZ 🙃🙃🙃🙃 λema [ nm ]; Summary of the photophysical properties of pDPAPQ-PXZ and pDPBPZ-PXZ.	link	638 🙃🙃🙃🙃 pdpapq - pxz 🙃🙃🙃🙃 λema [ nm ]; summary of the photophysical properties of pdpapq-pxz and pdpbpz-pxz.	FALSE
1	(10^-9.0) * Meter^(1.0)	λema	https://doi.org/10.1016/j.cej.2022.135775	toluene	639	N1=CC=C(C=C1)C=1C=C2N=C3C4=C(C5=C(C3=NC2=CC1C1=CC=NC=C1)C=CC(=C5)N5C1=CC=CC=C1OC=1C=CC=CC51)C=CC=C4	1	639 🙃🙃🙃🙃 pDPBPZ - PXZ 🙃🙃🙃🙃 λema [ nm ]; Summary of the photophysical properties of pDPAPQ-PXZ and pDPBPZ-PXZ.	link	639 🙃🙃🙃🙃 pdpbpz - pxz 🙃🙃🙃🙃 λema [ nm ]; summary of the photophysical properties of pdpapq-pxz and pdpbpz-pxz.	FALSE
2	(10^-9.0) * Meter^(1.0)	λem	https://doi.org/10.1016/j.dyepig.2023.111250	toluene	465	C1(=CC=CC=C1)C1=NC(=NC(=N1)C1=CC=CC=C1)C1=C(C=CC=C1)N1C2=CC=CC=C2C=2C=CC=CC12	1	402 🙃🙃🙃🙃 oCzTrz 🙃🙃🙃🙃 λem ( nm ) ; Wavelength of the singlet emission at the onset position .; Summary of the electrochemical and photophysical properties of oCzTrz and PhoCzTrz.	link	402 🙃🙃🙃🙃 ocztrz 🙃🙃🙃🙃 λem ( nm ) ; wavelength of the singlet emission at the onset position .; summary of the electrochemical and photophysical properties of ocztrz and phocztrz.	FALSE
4	(10^-9.0) * Meter^(1.0)	λPL	https://doi.org/10.1016/j.jphotochem.2024.116046	toluene	440	C(C)(C)(C)C=1C=CC=2N(C3=CC=C(C=C3C2C1)C(C)(C)C)CCCCCCCCC1(C2=CC=CC=C2C=2C=CC(=CC12)C1=C2C=CC=CC2=C(C2=CC=CC=C12)C1=CC=C(C#N)C=C1)CCCCCCCCN1C2=CC=C(C=C2C=2C=C(C=CC12)C(C)(C)C)C(C)(C)C	0	440 / 449 🙃🙃🙃🙃 FAnCN 🙃🙃🙃🙃 λPL ( nm ) sola / filmb; The physical and photophysical data of the emitters.	link	440 / 449 🙃🙃🙃🙃 fancn 🙃🙃🙃🙃 λpl ( nm ) sola / filmb; the physical and photophysical data of the emitters.	FALSE
5	(10^-9.0) * Meter^(1.0)	λPL	https://doi.org/10.1016/j.jphotochem.2024.116046	toluene	424	C(C)(C)(C)C=1C=CC=2N(C3=CC=C(C=C3C2C1)C(C)(C)C)CCCCCCCCC1(C2=CC=CC=C2C=2C=CC(=CC12)C1=CC2=C3C=CC=CC3=C(C=C2C=2C=CC=CC12)C1=CC=C(C#N)C=C1)CCCCCCCCN1C2=CC=C(C=C2C=2C=C(C=CC12)C(C)(C)C)C(C)(C)C	0	424 / 439 🙃🙃🙃🙃 FCsCN 🙃🙃🙃🙃 λPL ( nm ) sola / filmb; The physical and photophysical data of the emitters.	link	424 / 439 🙃🙃🙃🙃 fcscn 🙃🙃🙃🙃 λpl ( nm ) sola / filmb; the physical and photophysical data of the emitters.	FALSE
6	(10^-9.0) * Meter^(1.0)	λem	https://doi.org/10.1016/j.dyepig.2021.109649	toluene	536	CC1(C2=CC=CC=C2N(C=2C=CC=CC12)C1=CC=C(C=C1)C(=O)C1=CC=C(C=C1)SC1=CC=CC=C1)C	0	536 🙃🙃🙃🙃 PT - BZ - DMAC 🙃🙃🙃🙃 λem [ nm ] ; Absorption and PL peak wavelengths in dilute toluene solutions at RT .; Summary of physical parameters of PT-BZ-DMAC and PS-BZ-DMAC.	link	536 🙃🙃🙃🙃 pt - bz - dmac 🙃🙃🙃🙃 λem [ nm ] ; absorption and pl peak wavelengths in dilute toluene solutions at rt .; summary of physical parameters of pt-bz-dmac and ps-bz-dmac.	TRUE
7	(10^-9.0) * Meter^(1.0)	λem	https://doi.org/10.1016/j.dyepig.2021.109649	toluene	574	CC1(C2=CC=CC=C2N(C=2C=CC=CC12)C1=CC=C(C=C1)C(=O)C1=CC=C(C=C1)S(=O)(=O)C1=CC=CC=C1)C	0	574 🙃🙃🙃🙃 PS - BZ - DMAC 🙃🙃🙃🙃 λem [ nm ] ; Absorption and PL peak wavelengths in dilute toluene solutions at RT .; Summary of physical parameters of PT-BZ-DMAC and PS-BZ-DMAC.	link	574 🙃🙃🙃🙃 ps - bz - dmac 🙃🙃🙃🙃 λem [ nm ] ; absorption and pl peak wavelengths in dilute toluene solutions at rt .; summary of physical parameters of pt-bz-dmac and ps-bz-dmac.	TRUE
8	(10^-9.0) * Meter^(1.0)	λPL	https://doi.org/10.1016/j.jlumin.2021.118683	toluene	654	C(C)(C)C1=C(C(=CC=C1)C(C)C)N1C(C2=CC(=CC=3C2=C(C1=O)C=C(C3)N3C=1C=CC=CC1C(C1=CC=CC=C31)(C)C)N3C=1C=CC=CC1C(C1=CC=CC=C31)(C)C)=O	0	654 / 646 / 618 Measured in toluene solutions ( 1 × 10−5 M ) . Measured in neat film . Measured in doped mCPCN film . 🙃🙃🙃🙃 2DN 🙃🙃🙃🙃 λPL [ nm ]; Summaries of physical data of 2DN and 2PN.	link	654 / 646 / 618 measured in toluene solutions ( 1 × 10−5 m ) . measured in neat film . measured in doped mcpcn film . 🙃🙃🙃🙃 2dn 🙃🙃🙃🙃 λpl [ nm ]; summaries of physical data of 2dn and 2pn.	TRUE
9	(10^-9.0) * Meter^(1.0)	λPL	https://doi.org/10.1016/j.jlumin.2021.118683	toluene	755	C(C)(C)C1=C(C(=CC=C1)C(C)C)N1C(C2=CC(=CC=3C2=C(C1=O)C=C(C3)N3C1=CC=CC=C1OC=1C=CC=CC31)N3C1=CC=CC=C1OC=1C=CC=CC31)=O	0	755 / 725 / 650 Measured in toluene solutions ( 1 × 10−5 M ) . Measured in neat film . Measured in doped mCPCN film . 🙃🙃🙃🙃 2PN 🙃🙃🙃🙃 λPL [ nm ]; Summaries of physical data of 2DN and 2PN.	link	755 / 725 / 650 measured in toluene solutions ( 1 × 10−5 m ) . measured in neat film . measured in doped mcpcn film . 🙃🙃🙃🙃 2pn 🙃🙃🙃🙃 λpl [ nm ]; summaries of physical data of 2dn and 2pn.	TRUE
11	(10^-9.0) * Meter^(1.0)	PL	https://doi.org/10.1016/j.dyepig.2024.112417	toluene	440	C(C)(C)(C)C1=CC=C(C=C1)N(C1=CC=C(C=C1)C=1N(C(=C(N1)C#N)C#N)C)C1=CC=C(C=C1)C(C)(C)C	0	440 / 463 🙃🙃🙃🙃 DCI - TPA 🙃🙃🙃🙃 PL / PL ( nm ) ; Measured in toluene solution . ; Measured in neat films .; Photophysical, electrochemical and thermal properties of the compounds.	link	440 / 463 🙃🙃🙃🙃 dci - tpa 🙃🙃🙃🙃 pl / pl ( nm ) ; measured in toluene solution . ; measured in neat films .; photophysical, electrochemical and thermal properties of the compounds.	TRUE
13	(10^-9.0) * Meter^(1.0)	PL	https://doi.org/10.1016/j.dyepig.2024.112417	toluene	457	C(C)(C)(C)C1=CC=C(C=C1)N(C1=CC=C(C=C1)C1=NC2=C(N1C)C=C(C(=C2)C#N)C#N)C2=CC=C(C=C2)C(C)(C)C	0	457 / 460 🙃🙃🙃🙃 DCBI - TPA 🙃🙃🙃🙃 PL / PL ( nm ) ; Measured in toluene solution . ; Measured in neat films .; Photophysical, electrochemical and thermal properties of the compounds.	link	457 / 460 🙃🙃🙃🙃 dcbi - tpa 🙃🙃🙃🙃 pl / pl ( nm ) ; measured in toluene solution . ; measured in neat films .; photophysical, electrochemical and thermal properties of the compounds.	TRUE
14	(10^-9.0) * Meter^(1.0)	λem	https://doi.org/10.1016/j.cej.2020.126173	toluene	479	C1(=CC=CC=C1)C1=NC(=NC(=N1)C1=CC=CC=C1)C1=C(C=CC=C1)N1C=2C=CC=CC2C=2C=CC3=C(C12)C1=CC=CC=C1C31C3=CC=CC=C3C=3C=CC=CC31	0	479 🙃🙃🙃🙃 SF34oTz 🙃🙃🙃🙃 λem ( nm ) c ; Emission peaks in toluene solution ( 1 * 10−5 M ) .; Thermal, electrochemical, and photophysical data of SFxoTzs.	link	479 🙃🙃🙃🙃 sf34otz 🙃🙃🙃🙃 λem ( nm ) c ; emission peaks in toluene solution ( 1 * 10−5 m ) .; thermal, electrochemical, and photophysical data of sfxotzs.	TRUE
15	(10^-9.0) * Meter^(1.0)	λPL	https://doi.org/10.1016/j.orgel.2018.04.045	toluene	533	C1=CC=CC=2OC3=CC=CC=C3N(C12)C=1C=CC=2C3=C(C4=CC=C(C=C4C2C1)N1C2=CC=CC=C2OC=2C=CC=CC12)N=C(C(=N3)C#N)C#N	0	533 / 564 🙃🙃🙃🙃 PXZ - DCPP 🙃🙃🙃🙃 λPL ( nm ) soln / doped film ; Measured in dilute toluene solution and doped CBP film on quartz , respectively .; The thermal, electrochemical and photophysical properties of PXZ-DCPP and PTZ-DCPP.	link	533 / 564 🙃🙃🙃🙃 pxz - dcpp 🙃🙃🙃🙃 λpl ( nm ) soln / doped film ; measured in dilute toluene solution and doped cbp film on quartz , respectively .; the thermal, electrochemical and photophysical properties of pxz-dcpp and ptz-dcpp.	TRUE
16	(10^-9.0) * Meter^(1.0)	λPL	https://doi.org/10.1016/j.orgel.2018.04.045	toluene	539	C1=CC=CC=2SC3=CC=CC=C3N(C12)C=1C=CC=2C3=C(C4=CC=C(C=C4C2C1)N1C2=CC=CC=C2SC=2C=CC=CC12)N=C(C(=N3)C#N)C#N	0	539 / 580 🙃🙃🙃🙃 PTZ - DCPP 🙃🙃🙃🙃 λPL ( nm ) soln / doped film ; Measured in dilute toluene solution and doped CBP film on quartz , respectively .; The thermal, electrochemical and photophysical properties of PXZ-DCPP and PTZ-DCPP.	link	539 / 580 🙃🙃🙃🙃 ptz - dcpp 🙃🙃🙃🙃 λpl ( nm ) soln / doped film ; measured in dilute toluene solution and doped cbp film on quartz , respectively .; the thermal, electrochemical and photophysical properties of pxz-dcpp and ptz-dcpp.	TRUE
17	(10^-9.0) * Meter^(1.0)	λPLc	https://doi.org/10.1016/j.cej.2020.127591	toluene	415	C1=CC=CC=2C=3C=CC4=C(C3N(C12)C1=NC=C(N=C1)N1C=2C=CC=CC2C=2C=CC3=C(C12)OC1=C3C=CC=C1)OC1=C4C=CC=C1	1	415 🙃🙃🙃🙃 BFCZPZ1 🙃🙃🙃🙃 λPLc [ nm ]; Physical properties of six materials.	link	415 🙃🙃🙃🙃 bfczpz1 🙃🙃🙃🙃 λplc [ nm ]; physical properties of six materials.	FALSE
18	(10^-9.0) * Meter^(1.0)	λPLc	https://doi.org/10.1016/j.cej.2020.127591	toluene	444	C1=C2C=3C4=C(C=CC3N(C2=CC=C1)C1=NC=C(N=C1)N1C2=CC=CC=C2C=2C3=C(C=CC12)C1=C(O3)C=CC=C1)C1=C(O4)C=CC=C1	1	444 🙃🙃🙃🙃 BFCZPZ2 🙃🙃🙃🙃 λPLc [ nm ]; Physical properties of six materials.	link	444 🙃🙃🙃🙃 bfczpz2 🙃🙃🙃🙃 λplc [ nm ]; physical properties of six materials.	FALSE
19	(10^-9.0) * Meter^(1.0)	λPLc	https://doi.org/10.1016/j.cej.2020.127591	toluene	444	C1=CC=CC2=C1C=1C(=CC=C3C4=CC=CC=C4N(C13)C1=NC=C(N=C1)N1C3=CC=CC=C3C3=CC=C4C(=C13)C1=C(O4)C=CC=C1)O2	1	444 🙃🙃🙃🙃 BFCZPZ3 🙃🙃🙃🙃 λPLc [ nm ]; Physical properties of six materials.	link	444 🙃🙃🙃🙃 bfczpz3 🙃🙃🙃🙃 λplc [ nm ]; physical properties of six materials.	FALSE
20	(10^-9.0) * Meter^(1.0)	λPLc	https://doi.org/10.1016/j.cej.2020.127591	toluene	456	C1=CC=CC=2C=3C=CC4=C(C3N(C12)C1=NC=C(N=C1)N1C=2C=CC=CC2C=2C=CC3=C(C12)SC1=C3C=CC=C1)SC1=C4C=CC=C1	1	456 🙃🙃🙃🙃 BTCZPZ1 🙃🙃🙃🙃 λPLc [ nm ]; Physical properties of six materials.	link	456 🙃🙃🙃🙃 btczpz1 🙃🙃🙃🙃 λplc [ nm ]; physical properties of six materials.	FALSE
21	(10^-9.0) * Meter^(1.0)	λPLc	https://doi.org/10.1016/j.cej.2020.127591	toluene	444	C1=C2C=3C4=C(C=CC3N(C2=CC=C1)C1=NC=C(N=C1)N1C2=CC=CC=C2C=2C3=C(C=CC12)C1=C(S3)C=CC=C1)C1=C(S4)C=CC=C1	1	444 🙃🙃🙃🙃 BTCZPZ2 🙃🙃🙃🙃 λPLc [ nm ]; Physical properties of six materials.	link	444 🙃🙃🙃🙃 btczpz2 🙃🙃🙃🙃 λplc [ nm ]; physical properties of six materials.	FALSE
22	(10^-9.0) * Meter^(1.0)	λPLc	https://doi.org/10.1016/j.cej.2020.127591	toluene	454	C1=CC(=CC=2C3=CC=CC=C3N(C12)C1=NC=C(N=C1)N1C2=CC=CC=C2C=2C=C(C=CC12)N1C2=CC=CC=C2C=2C=CC=CC12)N1C2=CC=CC=C2C=2C=CC=CC12	1	454 🙃🙃🙃🙃 CZ9CZPZ 🙃🙃🙃🙃 λPLc [ nm ]; Physical properties of six materials.	link	454 🙃🙃🙃🙃 cz9czpz 🙃🙃🙃🙃 λplc [ nm ]; physical properties of six materials.	FALSE
29	(10^-9.0) * Meter^(1.0)	λem	https://doi.org/10.1016/j.dyepig.2019.107957	toluene	523	C1=CC(=CC2=C1C1=NC3=CC=C(C=C3N=C1C1=C2C=C(C=C1)C1=CC=C(N(C2=CC=CC=C2)C2=CC=CC=C2)C=C1)C1=CC=C(N(C2=CC=CC=C2)C2=CC=CC=C2)C=C1)C1=CC=C(N(C2=CC=CC=C2)C2=CC=CC=C2)C=C1	0	523 , 544 , 527 Measured in toluene at 300 K . Measured in thin films on quartz substrate at 300 K . Measured in doped films on quartz substrate at 300 K . 🙃🙃🙃🙃 DBP -3TPA 🙃🙃🙃🙃 λem [ nm ]; Thermal, photophysical, and electrochemical properties of these compounds.	link	523 , 544 , 527 measured in toluene at 300 k . measured in thin films on quartz substrate at 300 k . measured in doped films on quartz substrate at 300 k . 🙃🙃🙃🙃 dbp -3tpa 🙃🙃🙃🙃 λem [ nm ]; thermal, photophysical, and electrochemical properties of these compounds.	TRUE
30	(10^-9.0) * Meter^(1.0)	λem	https://doi.org/10.1016/j.dyepig.2019.107957	toluene	533	C1=CC(=CC2=C1C1=NC3=CC(=C(C=C3N=C1C1=C2C=C(C=C1)C1=CC=C(N(C2=CC=CC=C2)C2=CC=CC=C2)C=C1)C1=CC=C(N(C2=CC=CC=C2)C2=CC=CC=C2)C=C1)C1=CC=C(N(C2=CC=CC=C2)C2=CC=CC=C2)C=C1)C1=CC=C(N(C2=CC=CC=C2)C2=CC=CC=C2)C=C1	0	533 , 552 , 532 Measured in toluene at 300 K . Measured in thin films on quartz substrate at 300 K . Measured in doped films on quartz substrate at 300 K . 🙃🙃🙃🙃 DBP -4TPA 🙃🙃🙃🙃 λem [ nm ]; Thermal, photophysical, and electrochemical properties of these compounds.	link	533 , 552 , 532 measured in toluene at 300 k . measured in thin films on quartz substrate at 300 k . measured in doped films on quartz substrate at 300 k . 🙃🙃🙃🙃 dbp -4tpa 🙃🙃🙃🙃 λem [ nm ]; thermal, photophysical, and electrochemical properties of these compounds.	TRUE
31	(10^-9.0) * Meter^(1.0)	λem	https://doi.org/10.1016/j.dyepig.2019.107957	toluene	569	C1=CC(=CC2=C1C1=NC3=CC=C(C=C3N=C1C1=C2C=C(C=C1)C1=CC=C(N(C2=CC=C(C=C2)OC)C2=CC=C(C=C2)OC)C=C1)C1=CC=C(N(C2=CC=C(C=C2)OC)C2=CC=C(C=C2)OC)C=C1)C1=CC=C(N(C2=CC=C(C=C2)OC)C2=CC=C(C=C2)OC)C=C1	0	569 , 614 , 579 Measured in toluene at 300 K . Measured in thin films on quartz substrate at 300 K . Measured in doped films on quartz substrate at 300 K . 🙃🙃🙃🙃 DBP -3MOTPA 🙃🙃🙃🙃 λem [ nm ]; Thermal, photophysical, and electrochemical properties of these compounds.	link	569 , 614 , 579 measured in toluene at 300 k . measured in thin films on quartz substrate at 300 k . measured in doped films on quartz substrate at 300 k . 🙃🙃🙃🙃 dbp -3motpa 🙃🙃🙃🙃 λem [ nm ]; thermal, photophysical, and electrochemical properties of these compounds.	TRUE
32	(10^-9.0) * Meter^(1.0)	λem	https://doi.org/10.1016/j.dyepig.2019.107957	toluene	594	C1=CC(=CC2=C1C1=NC3=CC(=C(C=C3N=C1C1=C2C=C(C=C1)C1=CC=C(N(C2=CC=C(C=C2)OC)C2=CC=C(C=C2)OC)C=C1)C1=CC=C(N(C2=CC=C(C=C2)OC)C2=CC=C(C=C2)OC)C=C1)C1=CC=C(N(C2=CC=C(C=C2)OC)C2=CC=C(C=C2)OC)C=C1)C1=CC=C(N(C2=CC=C(C=C2)OC)C2=CC=C(C=C2)OC)C=C1	0	594 , 626 , 596 Measured in toluene at 300 K . Measured in thin films on quartz substrate at 300 K . Measured in doped films on quartz substrate at 300 K . 🙃🙃🙃🙃 DBP -4MOTPA 🙃🙃🙃🙃 λem [ nm ]; Thermal, photophysical, and electrochemical properties of these compounds.	link	594 , 626 , 596 measured in toluene at 300 k . measured in thin films on quartz substrate at 300 k . measured in doped films on quartz substrate at 300 k . 🙃🙃🙃🙃 dbp -4motpa 🙃🙃🙃🙃 λem [ nm ]; thermal, photophysical, and electrochemical properties of these compounds.	TRUE
34	(10^-9.0) * Meter^(1.0)	λems	https://doi.org/10.1016/j.orgel.2017.06.034	toluene	715	COC1=CC=C(C=C1)N(C1=CC=C(C=C1)C1=CC=2C(C3=CC=C(C=C3C(C2C=C1)=O)C1=CC=C(C=C1)N(C1=CC=C(C=C1)OC)C1=CC=C(C=C1)OC)=O)C1=CC=C(C=C1)OC	0	715 Measured in deposited films at 300 K . 🙃🙃🙃🙃 MPPA - Cz 🙃🙃🙃🙃 388 🙃🙃🙃🙃 345,379 , 487 🙃🙃🙃🙃 λems [ nm ]; Physical properties of MPPA, MPPA-Cz and MPPA-3Cz.	link	715 measured in deposited films at 300 k . 🙃🙃🙃🙃 mppa - cz 🙃🙃🙃🙃 388 🙃🙃🙃🙃 345,379 , 487 🙃🙃🙃🙃 λems [ nm ]; physical properties of mppa, mppa-cz and mppa-3cz.	FALSE
35	(10^-9.0) * Meter^(1.0)	λems	https://doi.org/10.1016/j.orgel.2017.06.034	toluene	667	COC1=CC=C(C=C1)N(C1=CC=C(C=C1)C1=CC=2C(C3=CC=C(C=C3C(C2C=C1)=O)C1=CC=C(C=C1)N(C1=CC=C(C=C1)OC)C1=CC=C(C=C1)OC)=O)C1=CC=C(C=C1)OC	0	667 Measured in toluene at 300 K . 🙃🙃🙃🙃 MPPA -3Cz 🙃🙃🙃🙃 427 🙃🙃🙃🙃 265,294,330 🙃🙃🙃🙃 λems [ nm ]; Physical properties of MPPA, MPPA-Cz and MPPA-3Cz.	link	667 measured in toluene at 300 k . 🙃🙃🙃🙃 mppa -3cz 🙃🙃🙃🙃 427 🙃🙃🙃🙃 265,294,330 🙃🙃🙃🙃 λems [ nm ]; physical properties of mppa, mppa-cz and mppa-3cz.	TRUE
36	(10^-9.0) * Meter^(1.0)	λems	https://doi.org/10.1016/j.orgel.2017.06.034	toluene	708	COC1=CC=C(C=C1)N(C1=CC=C(C=C1)C1=CC=2C(C3=CC=C(C=C3C(C2C=C1)=O)C1=CC=C(C=C1)N(C1=CC=C(C=C1)OC)C1=CC=C(C=C1)OC)=O)C1=CC=C(C=C1)OC	0	708 Measured in deposited films at 300 K . 🙃🙃🙃🙃 MPPA -3Cz 🙃🙃🙃🙃 427 🙃🙃🙃🙃 342,479,497 🙃🙃🙃🙃 λems [ nm ]; Physical properties of MPPA, MPPA-Cz and MPPA-3Cz.	link	708 measured in deposited films at 300 k . 🙃🙃🙃🙃 mppa -3cz 🙃🙃🙃🙃 427 🙃🙃🙃🙃 342,479,497 🙃🙃🙃🙃 λems [ nm ]; physical properties of mppa, mppa-cz and mppa-3cz.	FALSE
39	(10^-9.0) * Meter^(1.0)	λem	https://doi.org/10.1016/j.dyepig.2023.111503	toluene	520	C1(=CC=CC=C1)N(C=1C=CC=2N(C3=CC=C(C=C3C2C1)N(C1=CC=CC=C1)C1=CC=CC=C1)C=1C=CC=2C(C3=CC=C(C=C3N(C2C1)C1=CC=CC=C1)N1C2=CC=C(C=C2C=2C=C(C=CC12)N(C1=CC=CC=C1)C1=CC=CC=C1)N(C1=CC=CC=C1)C1=CC=CC=C1)=O)C1=CC=CC=C1	0	520 / 535 🙃🙃🙃🙃 3,6 - DPCz - AD 🙃🙃🙃🙃 λem / λem [ nm ] ; Absorption and fluorescence peak wavelengths in toluene solutions at RT . ; Fluorescence wavelength in doped film in PPF .; The experimentally obtained basic parameters of,6-DPCz-AD.	link	520 / 535 🙃🙃🙃🙃 3,6 - dpcz - ad 🙃🙃🙃🙃 λem / λem [ nm ] ; absorption and fluorescence peak wavelengths in toluene solutions at rt . ; fluorescence wavelength in doped film in ppf .; the experimentally obtained basic parameters of,6-dpcz-ad.	TRUE
42	(10^-9.0) * Meter^(1.0)	λem	https://doi.org/10.1016/j.dyepig.2020.108521	toluene	451	C1=CC=CC=2C3=CC=CC=C3N(C12)C1=CC=C(C=C1)C1=C(C(=NC(=C1C#N)C)C)C#N	0	451 / 445 🙃🙃🙃🙃 λem / ( nm ) Recorded in dilute toluene ( 10−5 M ) . Recorded in doped film ( 10 wt % in PPF ) . 🙃🙃🙃🙃 Me - Cz; Data of simulation, photophysical and electrochemical properties.	link	451 / 445 🙃🙃🙃🙃 λem / ( nm ) recorded in dilute toluene ( 10−5 m ) . recorded in doped film ( 10 wt % in ppf ) . 🙃🙃🙃🙃 me - cz; data of simulation, photophysical and electrochemical properties.	TRUE
43	(10^-9.0) * Meter^(1.0)	λem	https://doi.org/10.1016/j.dyepig.2020.108521	toluene	509	COC=1C=CC=2N(C3=CC=CC=C3C2C1)C1=CC=C(C=C1)C1=C(C(=NC(=C1C#N)C)C)C#N	0	509 / 497 🙃🙃🙃🙃 λem / ( nm ) Recorded in dilute toluene ( 10−5 M ) . Recorded in doped film ( 10 wt % in PPF ) . 🙃🙃🙃🙃 Me - MOC; Data of simulation, photophysical and electrochemical properties.	link	509 / 497 🙃🙃🙃🙃 λem / ( nm ) recorded in dilute toluene ( 10−5 m ) . recorded in doped film ( 10 wt % in ppf ) . 🙃🙃🙃🙃 me - moc; data of simulation, photophysical and electrochemical properties.	TRUE
44	(10^-9.0) * Meter^(1.0)	λem	https://doi.org/10.1016/j.dyepig.2020.108521	toluene	518	COC=1C=CC=2N(C3=CC=C(C=C3C2C1)OC)C1=CC=C(C=C1)C1=C(C(=NC(=C1C#N)C)C)C#N	0	518 / 516 🙃🙃🙃🙃 λem / ( nm ) Recorded in dilute toluene ( 10−5 M ) . Recorded in doped film ( 10 wt % in PPF ) . 🙃🙃🙃🙃 Me - DOC; Data of simulation, photophysical and electrochemical properties.	link	518 / 516 🙃🙃🙃🙃 λem / ( nm ) recorded in dilute toluene ( 10−5 m ) . recorded in doped film ( 10 wt % in ppf ) . 🙃🙃🙃🙃 me - doc; data of simulation, photophysical and electrochemical properties.	TRUE
48	(10^-9.0) * Meter^(1.0)	λPL	https://doi.org/10.1016/j.jlumin.2021.118287	toluene	494	S(=O)(=O)(C1=CC=C(C=C1)N1C2=C(C=3C=CC=CC13)N(C=1C=CC=CC12)CC)C1=CC=C(C=C1)N1C2=C(C=3C=CC=CC13)N(C=1C=CC=CC12)CC	0	494 / 512 🙃🙃🙃🙃 DHID - DPS 🙃🙃🙃🙃 λPL ( nm ) sol / film ; Measured in toluene . ; Measured in solid thin film on fused silica substrates .; Photophysical and electrochemical data of DHID-DPS and DHID-DBS.	link	494 / 512 🙃🙃🙃🙃 dhid - dps 🙃🙃🙃🙃 λpl ( nm ) sol / film ; measured in toluene . ; measured in solid thin film on fused silica substrates .; photophysical and electrochemical data of dhid-dps and dhid-dbs.	TRUE
49	(10^-9.0) * Meter^(1.0)	λPL	https://doi.org/10.1016/j.jlumin.2021.118287	toluene	532	C(CCC)N1C2=C(C=3C=CC=CC13)N(C=1C=CC=CC12)C1=CC2=C(S(C3=C2C=C(C=C3)N3C=2C=CC=CC2C=2N(C=4C=CC=CC4C23)CCCC)(=O)=O)C=C1	0	532 / 530 🙃🙃🙃🙃 DHID - DBS 🙃🙃🙃🙃 λPL ( nm ) sol / film ; Measured in toluene . ; Measured in solid thin film on fused silica substrates .; Photophysical and electrochemical data of DHID-DPS and DHID-DBS.	link	532 / 530 🙃🙃🙃🙃 dhid - dbs 🙃🙃🙃🙃 λpl ( nm ) sol / film ; measured in toluene . ; measured in solid thin film on fused silica substrates .; photophysical and electrochemical data of dhid-dps and dhid-dbs.	TRUE
50	(10^-9.0) * Meter^(1.0)	λem	https://doi.org/10.1016/j.dyepig.2024.112233	toluene	440	C(C)(C)(C)C=1C=CC=2N(C3=CC=C(C=C3C2C1)C(C)(C)C)C1=CC=C(C=C1)C1=NC(=NC(=N1)C1=CC=CC=C1)C1=CC=CC=C1	0	440 / 474 🙃🙃🙃🙃 BuCz - TRZ 🙃🙃🙃🙃 λem / [ nm ] ; Absorption and PL peak wavelengths in toluene solutions at room temperature . ; PL peak wavelengths in 20 wt % - doped DPEPO films at room temperature .; The experimentally determined physical parameters of BuCz-TRZ, CF3P-BuCz-TRZ, PhCz-TRZ and CF3P-PhCz-TRZ.	link	440 / 474 🙃🙃🙃🙃 bucz - trz 🙃🙃🙃🙃 λem / [ nm ] ; absorption and pl peak wavelengths in toluene solutions at room temperature . ; pl peak wavelengths in 20 wt % - doped dpepo films at room temperature .; the experimentally determined physical parameters of bucz-trz, cf3p-bucz-trz, phcz-trz and cf3p-phcz-trz.	TRUE
51	(10^-9.0) * Meter^(1.0)	λem	https://doi.org/10.1016/j.dyepig.2024.112233	toluene	438	C(C)(C)(C)C=1C=C(C=2N(C3=CC=C(C=C3C2C1)C(C)(C)C)C1=CC=C(C=C1)C1=NC(=NC(=N1)C1=CC=CC=C1)C1=CC=CC=C1)C1=C(C=CC=C1)C(F)(F)F	0	438 / 453 🙃🙃🙃🙃 CF3P - BuCz - TRZ 🙃🙃🙃🙃 λem / [ nm ] ; Absorption and PL peak wavelengths in toluene solutions at room temperature . ; PL peak wavelengths in 20 wt % - doped DPEPO films at room temperature .; The experimentally determined physical parameters of BuCz-TRZ, CF3P-BuCz-TRZ, PhCz-TRZ and CF3P-PhCz-TRZ.	link	438 / 453 🙃🙃🙃🙃 cf3p - bucz - trz 🙃🙃🙃🙃 λem / [ nm ] ; absorption and pl peak wavelengths in toluene solutions at room temperature . ; pl peak wavelengths in 20 wt % - doped dpepo films at room temperature .; the experimentally determined physical parameters of bucz-trz, cf3p-bucz-trz, phcz-trz and cf3p-phcz-trz.	TRUE
52	(10^-9.0) * Meter^(1.0)	λem	https://doi.org/10.1016/j.dyepig.2024.112233	toluene	437	C1(=CC=CC=C1)C1=NC(=NC(=N1)C1=CC=CC=C1)C1=CC=C(C=C1)N1C2=CC=C(C=C2C=2C=C(C=C(C12)C1=C(C=CC=C1)C(F)(F)F)C1=CC=CC=C1)C1=CC=CC=C1	0	437 / 456 🙃🙃🙃🙃 CF3P - PhCz - TRZ 🙃🙃🙃🙃 λem / [ nm ] ; Absorption and PL peak wavelengths in toluene solutions at room temperature . ; PL peak wavelengths in 20 wt % - doped DPEPO films at room temperature .; The experimentally determined physical parameters of BuCz-TRZ, CF3P-BuCz-TRZ, PhCz-TRZ and CF3P-PhCz-TRZ.	link	437 / 456 🙃🙃🙃🙃 cf3p - phcz - trz 🙃🙃🙃🙃 λem / [ nm ] ; absorption and pl peak wavelengths in toluene solutions at room temperature . ; pl peak wavelengths in 20 wt % - doped dpepo films at room temperature .; the experimentally determined physical parameters of bucz-trz, cf3p-bucz-trz, phcz-trz and cf3p-phcz-trz.	TRUE
53	(10^-9.0) * Meter^(1.0)	λPL	https://doi.org/10.1016/j.dyepig.2020.108744	toluene	561	C1=CC=CC=2OC3=CC=CC=C3N(C12)C1=CC=C(C(=O)C2=COC3=CC=CC=C3C2=O)C=C1	0	561 🙃🙃🙃🙃 BZC - PXZ 🙃🙃🙃🙃 λPL [ nm ] ; Measured in toluene at room temperature .; Photophysical and electrochemical properties of BZC-PXZ.	link	561 🙃🙃🙃🙃 bzc - pxz 🙃🙃🙃🙃 λpl [ nm ] ; measured in toluene at room temperature .; photophysical and electrochemical properties of bzc-pxz.	TRUE
54	(10^-9.0) * Meter^(1.0)	λem	https://doi.org/10.1016/j.cej.2020.127748	DCM	439	C1=C(C=CC=2C3=CC=CC=C3C3(C12)C1=CC=CC=C1C=1C=CC=CC13)C1=C3C=CC=CC3=C(C3=CC=CC=C13)C1=CC=C(C#N)C=C1	0	439 / 451 🙃🙃🙃🙃 SBF - AnCN 🙃🙃🙃🙃 λem ( nm ) 🙃🙃🙃🙃 Solb ) / filmc ); Thermal, photophysical and electrochemical properties of SBF-AnCN, DPF-AnCN and DMF-AnCN.	link	439 / 451 🙃🙃🙃🙃 sbf - ancn 🙃🙃🙃🙃 λem ( nm ) 🙃🙃🙃🙃 solb ) / filmc ); thermal, photophysical and electrochemical properties of sbf-ancn, dpf-ancn and dmf-ancn.	FALSE
55	(10^-9.0) * Meter^(1.0)	λem	https://doi.org/10.1016/j.cej.2020.127748	DCM	440	C1(=CC=CC=C1)C1(C2=CC=CC=C2C=2C=CC(=CC12)C1=C2C=CC=CC2=C(C2=CC=CC=C12)C1=CC=C(C#N)C=C1)C1=CC=CC=C1	0	440 / 450 🙃🙃🙃🙃 DPF - AnCN 🙃🙃🙃🙃 λem ( nm ) 🙃🙃🙃🙃 Solb ) / filmc ); Thermal, photophysical and electrochemical properties of SBF-AnCN, DPF-AnCN and DMF-AnCN.	link	440 / 450 🙃🙃🙃🙃 dpf - ancn 🙃🙃🙃🙃 λem ( nm ) 🙃🙃🙃🙃 solb ) / filmc ); thermal, photophysical and electrochemical properties of sbf-ancn, dpf-ancn and dmf-ancn.	FALSE
56	(10^-9.0) * Meter^(1.0)	λem	https://doi.org/10.1016/j.cej.2020.127748	DCM	439	CC1(C2=CC=CC=C2C=2C=CC(=CC12)C1=C2C=CC=CC2=C(C2=CC=CC=C12)C1=CC=C(C#N)C=C1)C	0	439 / 451 🙃🙃🙃🙃 DMF - AnCN 🙃🙃🙃🙃 λem ( nm ) 🙃🙃🙃🙃 Solb ) / filmc ); Thermal, photophysical and electrochemical properties of SBF-AnCN, DPF-AnCN and DMF-AnCN.	link	439 / 451 🙃🙃🙃🙃 dmf - ancn 🙃🙃🙃🙃 λem ( nm ) 🙃🙃🙃🙃 solb ) / filmc ); thermal, photophysical and electrochemical properties of sbf-ancn, dpf-ancn and dmf-ancn.	FALSE
57	(10^-9.0) * Meter^(1.0)	PL	https://doi.org/10.1016/j.cej.2022.141061	toluene	556	S1C=CC2=C1C1=NC3=CC(=C(C=C3N=C1C1=C2C=CS1)C1=CC=C(N(C2=CC=CC=C2)C2=CC=CC=C2)C=C1)C1=CC=C(N(C2=CC=CC=C2)C2=CC=CC=C2)C=C1	0	556 a 616b In toluene ( 10−5 mol / L ) ; b In neat film ; c Absolute PL quantum yield evaluated by using an integrating sphere ; d Estimated according to the 0 – 0 transition of fluorescence and phosphorescence spectra , respectively ; e TD - DFT calculated results ; f Calculated according the onset voltages of redox peaks with the equation of - ( Vonset + 4.78 ) eV . 🙃🙃🙃🙃 oDTPA - DTPZ 🙃🙃🙃🙃 PL ( …	link	556 a 616b in toluene ( 10−5 mol / l ) ; b in neat film ; c absolute pl quantum yield evaluated by using an integrating sphere ; d estimated according to the 0 – 0 transition of fluorescence and phosphorescence spectra , respectively ; e td - dft calculated results ; f calculated according the onset voltages of redox peaks with the equation of - ( vonset + 4.78 ) ev . 🙃🙃🙃🙃 odtpa - dtpz 🙃🙃🙃🙃 pl ( …	TRUE
58	(10^-9.0) * Meter^(1.0)	PL	https://doi.org/10.1016/j.cej.2022.141061	toluene	629	C1(=CC=CC=C1)N(C1=CC=C(C=C1)C1=C(C=C2N=C3C4=C(C5=C(C3=NC2=C1)SC=C5)C=CS4)P(C4=CC=CC=C4)(C4=CC=CC=C4)=O)C4=CC=CC=C4	0	629 a 671b In toluene ( 10−5 mol / L ) ; b In neat film ; c Absolute PL quantum yield evaluated by using an integrating sphere ; d Estimated according to the 0 – 0 transition of fluorescence and phosphorescence spectra , respectively ; e TD - DFT calculated results ; f Calculated according the onset voltages of redox peaks with the equation of - ( Vonset + 4.78 ) eV . 🙃🙃🙃🙃 oTPAPO - DTPZ 🙃🙃🙃🙃 PL (…	link	629 a 671b in toluene ( 10−5 mol / l ) ; b in neat film ; c absolute pl quantum yield evaluated by using an integrating sphere ; d estimated according to the 0 – 0 transition of fluorescence and phosphorescence spectra , respectively ; e td - dft calculated results ; f calculated according the onset voltages of redox peaks with the equation of - ( vonset + 4.78 ) ev . 🙃🙃🙃🙃 otpapo - dtpz 🙃🙃🙃🙃 pl (…	TRUE
59	(10^-9.0) * Meter^(1.0)	PL	https://doi.org/10.1016/j.cej.2022.141061	toluene	639	S1C=CC2=C1C1=NC3=C(C=CC(=C3N=C1C1=C2C=CS1)C1=CC=C(N(C2=CC=CC=C2)C2=CC=CC=C2)C=C1)C1=CC=C(N(C2=CC=CC=C2)C2=CC=CC=C2)C=C1	0	639 a 675b In toluene ( 10−5 mol / L ) ; b In neat film ; c Absolute PL quantum yield evaluated by using an integrating sphere ; d Estimated according to the 0 – 0 transition of fluorescence and phosphorescence spectra , respectively ; e TD - DFT calculated results ; f Calculated according the onset voltages of redox peaks with the equation of - ( Vonset + 4.78 ) eV . 🙃🙃🙃🙃 pDTPA - DTPZ 🙃🙃🙃🙃 PL ( …	link	639 a 675b in toluene ( 10−5 mol / l ) ; b in neat film ; c absolute pl quantum yield evaluated by using an integrating sphere ; d estimated according to the 0 – 0 transition of fluorescence and phosphorescence spectra , respectively ; e td - dft calculated results ; f calculated according the onset voltages of redox peaks with the equation of - ( vonset + 4.78 ) ev . 🙃🙃🙃🙃 pdtpa - dtpz 🙃🙃🙃🙃 pl ( …	TRUE
60	(10^-9.0) * Meter^(1.0)	λPL	https://doi.org/10.1016/j.jlumin.2021.118473	Toluene	392	C1(=CC=CC=C1)C=1C=CC=2N(C3=CC=C(C=C3C2C1)C1=CC=CC=C1)C1=NC=NC(=C1)N1C2=CC=C(C=C2C=2C=C(C=CC12)C1=CC=CC=C1)C1=CC=CC=C1	0	392 🙃🙃🙃🙃 pCbz - PYR 🙃🙃🙃🙃 Toluene 🙃🙃🙃🙃 λPL ( nm ) ; Peak wavelength of photoluminescence spectra .; Absorption and emission properties of carbazole–pyrimidine compounds.	link	392 🙃🙃🙃🙃 pcbz - pyr 🙃🙃🙃🙃 toluene 🙃🙃🙃🙃 λpl ( nm ) ; peak wavelength of photoluminescence spectra .; absorption and emission properties of carbazole–pyrimidine compounds.	TRUE
61	(10^-9.0) * Meter^(1.0)	λem	https://doi.org/10.1016/j.dyepig.2022.110430	toluene	516	C(C)(C)(C)C1=NC(=NC(=N1)C(C)(C)C)C1=CC=C(C=C1)N1C2=CC=C(C=C2C=2C=C(C=CC12)N(C1=CC=CC=C1)C1=CC=CC=C1)N(C1=CC=CC=C1)C1=CC=CC=C1	0	516 / 508 🙃🙃🙃🙃 DTPTCzDP 🙃🙃🙃🙃 λem / λem [ nm ] ; Absorption and fluorescence peak wavelengths in toluene solutions at rt . ; Fluorescence wavelengths in doped film .; The experimentally obtained basic parameters of the compounds.	link	516 / 508 🙃🙃🙃🙃 dtptczdp 🙃🙃🙃🙃 λem / λem [ nm ] ; absorption and fluorescence peak wavelengths in toluene solutions at rt . ; fluorescence wavelengths in doped film .; the experimentally obtained basic parameters of the compounds.	TRUE
62	(10^-9.0) * Meter^(1.0)	λem	https://doi.org/10.1016/j.dyepig.2022.110430	toluene	590	C1(=CC=CC=C1)N(C=1C=CC=2N(C3=CC=C(C=C3C2C1)N(C1=CC=CC=C1)C1=CC=CC=C1)C1=C(C#N)C=C(C=C1)C1=NC(=NC(=N1)C(C)(C)C)C(C)(C)C)C1=CC=CC=C1	0	590 / 545 🙃🙃🙃🙃 DTPTCzDP - CN 🙃🙃🙃🙃 λem / λem [ nm ] ; Absorption and fluorescence peak wavelengths in toluene solutions at rt . ; Fluorescence wavelengths in doped film .; The experimentally obtained basic parameters of the compounds.	link	590 / 545 🙃🙃🙃🙃 dtptczdp - cn 🙃🙃🙃🙃 λem / λem [ nm ] ; absorption and fluorescence peak wavelengths in toluene solutions at rt . ; fluorescence wavelengths in doped film .; the experimentally obtained basic parameters of the compounds.	TRUE
63	(10^-9.0) * Meter^(1.0)	λem	https://doi.org/10.1016/j.dyepig.2022.110430	toluene	550	C(C)(C)(C)C1=NC(=NC(=N1)C(C)(C)C)C=1C=CC(=NC1)N1C2=CC=C(C=C2C=2C=C(C=CC12)N(C1=CC=CC=C1)C1=CC=CC=C1)N(C1=CC=CC=C1)C1=CC=CC=C1	0	550 / 532 🙃🙃🙃🙃 DTPTCzDP - Py 🙃🙃🙃🙃 λem / λem [ nm ] ; Absorption and fluorescence peak wavelengths in toluene solutions at rt . ; Fluorescence wavelengths in doped film .; The experimentally obtained basic parameters of the compounds.	link	550 / 532 🙃🙃🙃🙃 dtptczdp - py 🙃🙃🙃🙃 λem / λem [ nm ] ; absorption and fluorescence peak wavelengths in toluene solutions at rt . ; fluorescence wavelengths in doped film .; the experimentally obtained basic parameters of the compounds.	TRUE
64	(10^-9.0) * Meter^(1.0)	λPL,max	https://doi.org/10.1016/j.dyepig.2016.10.029	THF	510	C1(=CC(=CC=C1)C(=O)C1=CC=C(C=C1)N(C1=CC=CC=C1)C1=CC=CC=C1)C(=O)C1=CC=C(C=C1)N(C1=CC=CC=C1)C1=CC=CC=C1	0	510 / 477 🙃🙃🙃🙃 m - DTPACO 🙃🙃🙃🙃 λPL , max [ nm ] ; Measured in THF solution and film after annealing at 80 °C .; Physical properties of m-DTPACO and p-DTPACO.	link	510 / 477 🙃🙃🙃🙃 m - dtpaco 🙃🙃🙃🙃 λpl , max [ nm ] ; measured in thf solution and film after annealing at 80 °c .; physical properties of m-dtpaco and p-dtpaco.	TRUE
65	(10^-9.0) * Meter^(1.0)	λPL,max	https://doi.org/10.1016/j.dyepig.2016.10.029	THF	608	C1(=CC=C(C=C1)C(=O)C1=CC=C(C=C1)N(C1=CC=CC=C1)C1=CC=CC=C1)C(=O)C1=CC=C(C=C1)N(C1=CC=CC=C1)C1=CC=CC=C1	0	608 / 522 🙃🙃🙃🙃 p - DTPACO 🙃🙃🙃🙃 λPL , max [ nm ] ; Measured in THF solution and film after annealing at 80 °C .; Physical properties of m-DTPACO and p-DTPACO.	link	608 / 522 🙃🙃🙃🙃 p - dtpaco 🙃🙃🙃🙃 λpl , max [ nm ] ; measured in thf solution and film after annealing at 80 °c .; physical properties of m-dtpaco and p-dtpaco.	TRUE
66	(10^-9.0) * Meter^(1.0)	λemb	https://doi.org/10.1016/j.dyepig.2018.09.072	toluene	459	C1=CC=CC=2C3=CC=CC=C3N(C12)C1=C(C=CC=C1)C1=NC(=NC(=N1)C1=CC=CC=C1)C1=CC=C(C=C1)C1=NC(=NC(=N1)C1=C(C=CC=C1)N1C2=CC=CC=C2C=2C=CC=CC12)C1=CC=CC=C1	1	459 🙃🙃🙃🙃 BTrzCz 🙃🙃🙃🙃 λemb ( nm ); The photophysical properties of the TADF emitters.	link	459 🙃🙃🙃🙃 btrzcz 🙃🙃🙃🙃 λemb ( nm ); the photophysical properties of the tadf emitters.	FALSE
67	(10^-9.0) * Meter^(1.0)	λemb	https://doi.org/10.1016/j.dyepig.2018.09.072	toluene	477	C(C)(C)(C)C=1C=CC=2N(C3=CC=C(C=C3C2C1)C(C)(C)C)C1=C(C=CC=C1)C1=NC(=NC(=N1)C1=CC=CC=C1)C1=CC=C(C=C1)C1=NC(=NC(=N1)C1=C(C=CC=C1)N1C2=CC=C(C=C2C=2C=C(C=CC12)C(C)(C)C)C(C)(C)C)C1=CC=CC=C1	1	477 🙃🙃🙃🙃 BTrztCz 🙃🙃🙃🙃 λemb ( nm ); The photophysical properties of the TADF emitters.	link	477 🙃🙃🙃🙃 btrztcz 🙃🙃🙃🙃 λemb ( nm ); the photophysical properties of the tadf emitters.	FALSE
68	(10^-9.0) * Meter^(1.0)	λPL	https://doi.org/10.1016/j.jlumin.2022.118926	toluene	407	C1=CC=CC=2C3=CC=CC=C3N(C12)C1=CC(=C(C=C1)C1=CC2=C3C=CC=CC3=C(C=C2C=2C=CC=CC12)C1=CC=C(C#N)C=C1)C	0	407 / 431 🙃🙃🙃🙃 CCsCN 🙃🙃🙃🙃 λPL ( nm ) sol / film ; Measured in diluted toluene ( 1 × 10−5 M ) . ; Measured as neat film coated on fused silica substrates .; Key photophysical and electrochemical data of CCsCN and CTpCN.	link	407 / 431 🙃🙃🙃🙃 ccscn 🙃🙃🙃🙃 λpl ( nm ) sol / film ; measured in diluted toluene ( 1 × 10−5 m ) . ; measured as neat film coated on fused silica substrates .; key photophysical and electrochemical data of ccscn and ctpcn.	TRUE
71	(10^-9.0) * Meter^(1.0)	PL	https://doi.org/10.1016/j.orgel.2022.106450	toluene	389	C1=CC=CC=2C3=CC=CC=C3N(C12)C1=C(C=CC=C1)C1=C(C=CC=C1)N1C2=CC=CC=C2C=2C=CC=CC12	0	389 🙃🙃🙃🙃 oCBP 🙃🙃🙃🙃 PL ( nm ) ( ) ; Wavelength of PL Max .; Photophysical and electrochemical properties of oCBP, 2N-oCBP, 4N-oCBP, and TCZ-Trz.	link	389 🙃🙃🙃🙃 ocbp 🙃🙃🙃🙃 pl ( nm ) ( ) ; wavelength of pl max .; photophysical and electrochemical properties of ocbp, 2n-ocbp, 4n-ocbp, and tcz-trz.	FALSE
72	(10^-9.0) * Meter^(1.0)	PL	https://doi.org/10.1016/j.orgel.2022.106450	toluene	403	C1=CC=CC=2C3=CC=CC=C3N(C12)C1=C(C=CC=C1)C=1C=NC=CC1N1C2=CC=CC=C2C=2C=CC=CC12	0	403 🙃🙃🙃🙃 4N - oCBP 🙃🙃🙃🙃 PL ( nm ) ( ) ; Wavelength of PL Max .; Photophysical and electrochemical properties of oCBP, 2N-oCBP, 4N-oCBP, and TCZ-Trz.	link	403 🙃🙃🙃🙃 4n - ocbp 🙃🙃🙃🙃 pl ( nm ) ( ) ; wavelength of pl max .; photophysical and electrochemical properties of ocbp, 2n-ocbp, 4n-ocbp, and tcz-trz.	FALSE
73	(10^-9.0) * Meter^(1.0)	PL	https://doi.org/10.1016/j.orgel.2022.106450	toluene	467	C1=CC=CC=2C3=CC=CC=C3N(C12)C1=C(C=CC=C1)C1=NC(=NC(=N1)C1=C(C=CC=C1)N1C2=CC=CC=C2C=2C=CC=CC12)C1=C(C=CC=C1)N1C2=CC=CC=C2C=2C=CC=CC12	0	467 🙃🙃🙃🙃 TCz - Trz 🙃🙃🙃🙃 PL ( nm ) ( ) ; Wavelength of PL Max .; Photophysical and electrochemical properties of oCBP, 2N-oCBP, 4N-oCBP, and TCZ-Trz.	link	467 🙃🙃🙃🙃 tcz - trz 🙃🙃🙃🙃 pl ( nm ) ( ) ; wavelength of pl max .; photophysical and electrochemical properties of ocbp, 2n-ocbp, 4n-ocbp, and tcz-trz.	FALSE
77	(10^-9.0) * Meter^(1.0)	λPL	https://doi.org/10.1016/j.dyepig.2017.03.032	THF	425	C1(=CC=CC2=CC=CC=C12)C1=NC2=C(N1C1=CC=CC=C1)C1=CC=CC=C1C=1C=CC=CC12	0	425 🙃🙃🙃🙃 1 🙃🙃🙃🙃 λPL ( nm ) ; Emission peak in neat film .; Key physical properties of 1−3.	link	425 🙃🙃🙃🙃 1 🙃🙃🙃🙃 λpl ( nm ) ; emission peak in neat film .; key physical properties of 1−3.	FALSE
78	(10^-9.0) * Meter^(1.0)	λPL	https://doi.org/10.1016/j.dyepig.2017.03.032	THF	446	C1(=CC=CC2=CC=CC=C12)C1=NC2=C(N1C1=CC=CC=C1)C1=CC=CC=C1C=1C=CC=CC12	0	446 🙃🙃🙃🙃 2 🙃🙃🙃🙃 λPL ( nm ) ; Emission peak in neat film .; Key physical properties of 1−3.	link	446 🙃🙃🙃🙃 2 🙃🙃🙃🙃 λpl ( nm ) ; emission peak in neat film .; key physical properties of 1−3.	FALSE
79	(10^-9.0) * Meter^(1.0)	PL	https://doi.org/10.1016/j.dyepig.2024.112118	Toluene	371	C1=C(C=CC=2SC3=C(C21)C=CC=C3)N3C2=CC=CC=C2C=2C=CC=CC32	0	371 🙃🙃🙃🙃 Cz - DBT 🙃🙃🙃🙃 PL ( nm ) 🙃🙃🙃🙃 Sol . ; Toluene .; Photophysical and electrochemical properties of host materials Cz-DBT, AdCz-DBT, and tPDBA.	link	371 🙃🙃🙃🙃 cz - dbt 🙃🙃🙃🙃 pl ( nm ) 🙃🙃🙃🙃 sol . ; toluene .; photophysical and electrochemical properties of host materials cz-dbt, adcz-dbt, and tpdba.	TRUE
80	(10^-9.0) * Meter^(1.0)	PL	https://doi.org/10.1016/j.dyepig.2024.112118	Toluene	376	C1=C(C=CC=2SC3=C(C21)C=CC=C3)N3C2=CC=CC=C2C=2C=CC=CC32	0	376 🙃🙃🙃🙃 Cz - DBT 🙃🙃🙃🙃 PL ( nm ) 🙃🙃🙃🙃 film; Photophysical and electrochemical properties of host materials Cz-DBT, AdCz-DBT, and tPDBA.	link	376 🙃🙃🙃🙃 cz - dbt 🙃🙃🙃🙃 pl ( nm ) 🙃🙃🙃🙃 film; photophysical and electrochemical properties of host materials cz-dbt, adcz-dbt, and tpdba.	FALSE
81	(10^-9.0) * Meter^(1.0)	PL	https://doi.org/10.1016/j.dyepig.2024.112118	Toluene	371	C12(CC3CC(CC(C1)C3)C2)C=2C=CC=3N(C1=CC=CC=C1C3C2)C2=CC3=C(SC1=C3C=CC=C1)C=C2	0	371 🙃🙃🙃🙃 AdCz - DBT 🙃🙃🙃🙃 PL ( nm ) 🙃🙃🙃🙃 Sol . ; Toluene .; Photophysical and electrochemical properties of host materials Cz-DBT, AdCz-DBT, and tPDBA.	link	371 🙃🙃🙃🙃 adcz - dbt 🙃🙃🙃🙃 pl ( nm ) 🙃🙃🙃🙃 sol . ; toluene .; photophysical and electrochemical properties of host materials cz-dbt, adcz-dbt, and tpdba.	TRUE
82	(10^-9.0) * Meter^(1.0)	PL	https://doi.org/10.1016/j.dyepig.2024.112118	Toluene	375	C12(CC3CC(CC(C1)C3)C2)C=2C=CC=3N(C1=CC=CC=C1C3C2)C2=CC3=C(SC1=C3C=CC=C1)C=C2	0	375 🙃🙃🙃🙃 AdCz - DBT 🙃🙃🙃🙃 PL ( nm ) 🙃🙃🙃🙃 film; Photophysical and electrochemical properties of host materials Cz-DBT, AdCz-DBT, and tPDBA.	link	375 🙃🙃🙃🙃 adcz - dbt 🙃🙃🙃🙃 pl ( nm ) 🙃🙃🙃🙃 film; photophysical and electrochemical properties of host materials cz-dbt, adcz-dbt, and tpdba.	FALSE
83	(10^-9.0) * Meter^(1.0)	PL	https://doi.org/10.1016/j.dyepig.2024.112118	Toluene	404	C(C)(C)(C)C1=CC=C(C=C1)C=1C=C2OC=3C=CC=CC3B3C2=C(C1)OC=1C=CC=CC13	0	404 🙃🙃🙃🙃 tPDBA 🙃🙃🙃🙃 PL ( nm ) 🙃🙃🙃🙃 Sol . ; Toluene .; Photophysical and electrochemical properties of host materials Cz-DBT, AdCz-DBT, and tPDBA.	link	404 🙃🙃🙃🙃 tpdba 🙃🙃🙃🙃 pl ( nm ) 🙃🙃🙃🙃 sol . ; toluene .; photophysical and electrochemical properties of host materials cz-dbt, adcz-dbt, and tpdba.	TRUE
84	(10^-9.0) * Meter^(1.0)	PL	https://doi.org/10.1016/j.dyepig.2024.112118	Toluene	413	C(C)(C)(C)C1=CC=C(C=C1)C=1C=C2OC=3C=CC=CC3B3C2=C(C1)OC=1C=CC=CC13	0	413 🙃🙃🙃🙃 tPDBA 🙃🙃🙃🙃 PL ( nm ) 🙃🙃🙃🙃 film; Photophysical and electrochemical properties of host materials Cz-DBT, AdCz-DBT, and tPDBA.	link	413 🙃🙃🙃🙃 tpdba 🙃🙃🙃🙃 pl ( nm ) 🙃🙃🙃🙃 film; photophysical and electrochemical properties of host materials cz-dbt, adcz-dbt, and tpdba.	FALSE
85	(10^-9.0) * Meter^(1.0)	PL	https://doi.org/10.1016/j.dyepig.2024.112118	Toluene	445	C1=C(C=CC=2SC3=C(C21)C=CC=C3)N3C2=CC=CC=C2C=2C=CC=CC32	0	445 🙃🙃🙃🙃 Cz - DBT : tPDBA 🙃🙃🙃🙃 PL ( nm ) 🙃🙃🙃🙃 film; Photophysical and electrochemical properties of host materials Cz-DBT, AdCz-DBT, and tPDBA.	link	445 🙃🙃🙃🙃 cz - dbt : tpdba 🙃🙃🙃🙃 pl ( nm ) 🙃🙃🙃🙃 film; photophysical and electrochemical properties of host materials cz-dbt, adcz-dbt, and tpdba.	FALSE
86	(10^-9.0) * Meter^(1.0)	PL	https://doi.org/10.1016/j.dyepig.2024.112118	Toluene	447	C12(CC3CC(CC(C1)C3)C2)C=2C=CC=3N(C1=CC=CC=C1C3C2)C2=CC3=C(SC1=C3C=CC=C1)C=C2	0	447 🙃🙃🙃🙃 AdCz - DBT : tPDBA 🙃🙃🙃🙃 PL ( nm ) 🙃🙃🙃🙃 film; Photophysical and electrochemical properties of host materials Cz-DBT, AdCz-DBT, and tPDBA.	link	447 🙃🙃🙃🙃 adcz - dbt : tpdba 🙃🙃🙃🙃 pl ( nm ) 🙃🙃🙃🙃 film; photophysical and electrochemical properties of host materials cz-dbt, adcz-dbt, and tpdba.	FALSE
91	(10^-9.0) * Meter^(1.0)	λema	https://doi.org/10.1016/j.cej.2023.146326	THF	500	C1=CC=CC=2C3=CC=CC=C3N(C12)C=1C=C(C=C(C1)N1C2=CC=CC=C2C=2C=CC=CC12)S(=O)(=O)C=1C=C(C=C(C1)N1C=2C=CC=CC2C(C2=CC=CC=C12)(C)C)N1C=2C=CC=CC2C(C2=CC=CC=C12)(C)C	1	500 🙃🙃🙃🙃 BCZ - DPS - BAD 🙃🙃🙃🙃 λema ( nm ); Steady-state photophysical properties of BCZ-DPS-BAD.	link	500 🙃🙃🙃🙃 bcz - dps - bad 🙃🙃🙃🙃 λema ( nm ); steady-state photophysical properties of bcz-dps-bad.	FALSE
93	(10^-9.0) * Meter^(1.0)	λPL	https://doi.org/10.1016/j.dyepig.2022.110634	toluene	516	C1=CC=CC=2C3=CC=CC=C3N(C12)C=1C=C2N=C3C4=C(C5=C(C3=NC2=CC1N1C2=CC=CC=C2C=2C=CC=CC12)C=CC=N5)N=CC=C4	0	516 🙃🙃🙃🙃 DCz - DPPZ 🙃🙃🙃🙃 λPL ( nm ) ; Measured in dilute toluene solution .; The thermal, electrochemical and photophysical properties of DCz-DPPZ and DDPhCz-DPPZ.	link	516 🙃🙃🙃🙃 dcz - dppz 🙃🙃🙃🙃 λpl ( nm ) ; measured in dilute toluene solution .; the thermal, electrochemical and photophysical properties of dcz-dppz and ddphcz-dppz.	TRUE
94	(10^-9.0) * Meter^(1.0)	λPL	https://doi.org/10.1016/j.dyepig.2022.110634	toluene	555	C1=CC=CC=2C3=CC=CC=C3N(C12)C=1C=C2N=C3C4=C(C5=C(C3=NC2=CC1N1C2=CC=CC=C2C=2C=CC=CC12)C=CC=N5)N=CC=C4	0	555 🙃🙃🙃🙃 DCz - DPPZ 🙃🙃🙃🙃 λPL ( nm ) ; Measured in 10 wt % emitter : CBP doped film .; The thermal, electrochemical and photophysical properties of DCz-DPPZ and DDPhCz-DPPZ.	link	555 🙃🙃🙃🙃 dcz - dppz 🙃🙃🙃🙃 λpl ( nm ) ; measured in 10 wt % emitter : cbp doped film .; the thermal, electrochemical and photophysical properties of dcz-dppz and ddphcz-dppz.	FALSE
95	(10^-9.0) * Meter^(1.0)	λPL	https://doi.org/10.1016/j.dyepig.2022.110634	toluene	555	C1(=CC=CC=C1)C=1C=CC=2N(C3=CC=C(C=C3C2C1)C1=CC=CC=C1)C=1C=C2N=C3C4=C(C5=C(C3=NC2=CC1N1C2=CC=C(C=C2C=2C=C(C=CC12)C1=CC=CC=C1)C1=CC=CC=C1)C=CC=N5)N=CC=C4	0	555 🙃🙃🙃🙃 DDPhCz - DPPZ 🙃🙃🙃🙃 λPL ( nm ) ; Measured in dilute toluene solution .; The thermal, electrochemical and photophysical properties of DCz-DPPZ and DDPhCz-DPPZ.	link	555 🙃🙃🙃🙃 ddphcz - dppz 🙃🙃🙃🙃 λpl ( nm ) ; measured in dilute toluene solution .; the thermal, electrochemical and photophysical properties of dcz-dppz and ddphcz-dppz.	TRUE
96	(10^-9.0) * Meter^(1.0)	λPL	https://doi.org/10.1016/j.dyepig.2022.110634	toluene	566	C1(=CC=CC=C1)C=1C=CC=2N(C3=CC=C(C=C3C2C1)C1=CC=CC=C1)C=1C=C2N=C3C4=C(C5=C(C3=NC2=CC1N1C2=CC=C(C=C2C=2C=C(C=CC12)C1=CC=CC=C1)C1=CC=CC=C1)C=CC=N5)N=CC=C4	0	566 🙃🙃🙃🙃 DDPhCz - DPPZ 🙃🙃🙃🙃 λPL ( nm ) ; Measured in 10 wt % emitter : CBP doped film .; The thermal, electrochemical and photophysical properties of DCz-DPPZ and DDPhCz-DPPZ.	link	566 🙃🙃🙃🙃 ddphcz - dppz 🙃🙃🙃🙃 λpl ( nm ) ; measured in 10 wt % emitter : cbp doped film .; the thermal, electrochemical and photophysical properties of dcz-dppz and ddphcz-dppz.	FALSE
97	(10^-9.0) * Meter^(1.0)	λem	https://doi.org/10.1016/j.dyepig.2016.12.037	toluene	487	C1(=CC=CC=C1)N1C2=CC=CC=C2C=2C=C(C=CC12)C1=CC=2S(C3=CC=CC=C3S(C2C=C1)(=O)=O)(=O)=O	0	487 🙃🙃🙃🙃 PhCzDSO2 🙃🙃🙃🙃 λem [ nm ] ; Measured in thin film .; Thermal, photophysical, and electrochemical properties of these compounds.	link	487 🙃🙃🙃🙃 phczdso2 🙃🙃🙃🙃 λem [ nm ] ; measured in thin film .; thermal, photophysical, and electrochemical properties of these compounds.	FALSE
98	(10^-9.0) * Meter^(1.0)	λem	https://doi.org/10.1016/j.dyepig.2016.12.037	toluene	501	C1=CC=CC=2C3=CC=CC=C3N(C12)C1=CC=C(C=C1)C1=CC=2S(C3=CC=CC=C3S(C2C=C1)(=O)=O)(=O)=O	0	501 🙃🙃🙃🙃 CzPhDSO2 🙃🙃🙃🙃 λem [ nm ] ; Measured in thin film .; Thermal, photophysical, and electrochemical properties of these compounds.	link	501 🙃🙃🙃🙃 czphdso2 🙃🙃🙃🙃 λem [ nm ] ; measured in thin film .; thermal, photophysical, and electrochemical properties of these compounds.	FALSE
99	(10^-9.0) * Meter^(1.0)	λem	https://doi.org/10.1016/j.dyepig.2016.12.037	toluene	558	C1(=CC=CC=C1)N(C1=CC=C(C=C1)C1=CC=2S(C3=CC=CC=C3S(C2C=C1)(=O)=O)(=O)=O)C1=CC=CC=C1	0	558 🙃🙃🙃🙃 TPADSO2 🙃🙃🙃🙃 λem [ nm ] ; Measured in thin film .; Thermal, photophysical, and electrochemical properties of these compounds.	link	558 🙃🙃🙃🙃 tpadso2 🙃🙃🙃🙃 λem [ nm ] ; measured in thin film .; thermal, photophysical, and electrochemical properties of these compounds.	FALSE
100	(10^-9.0) * Meter^(1.0)	λem	https://doi.org/10.1016/j.dyepig.2016.12.037	toluene	610	COC1=CC=C(C=C1)N(C1=CC=C(C=C1)C1=CC=2S(C3=CC=CC=C3S(C2C=C1)(=O)=O)(=O)=O)C1=CC=C(C=C1)OC	0	610 🙃🙃🙃🙃 MOTPADSO2 🙃🙃🙃🙃 λem [ nm ] ; Measured in thin film .; Thermal, photophysical, and electrochemical properties of these compounds.	link	610 🙃🙃🙃🙃 motpadso2 🙃🙃🙃🙃 λem [ nm ] ; measured in thin film .; thermal, photophysical, and electrochemical properties of these compounds.	FALSE
101	(10^-9.0) * Meter^(1.0)	λFl,max	https://doi.org/10.1016/j.dyepig.2017.02.035	toluene	603	C1(=CC=CC=C1)C1=NC2=C(C=CC(=C2N=C1C1=CC=CC=C1)N1C=2C=CC=CC2C(C2=CC=CC=C12)(C)C)N1C=2C=CC=CC2C(C2=CC=CC=C12)(C)C	0	603 🙃🙃🙃🙃 BDQDMAC 🙃🙃🙃🙃 λFl , max [ nm ] ; Measured in film .; Thermal, photophysical, and electrochemical data of all compounds.	link	603 🙃🙃🙃🙃 bdqdmac 🙃🙃🙃🙃 λfl , max [ nm ] ; measured in film .; thermal, photophysical, and electrochemical data of all compounds.	FALSE
103	(10^-9.0) * Meter^(1.0)	λFl,max	https://doi.org/10.1016/j.dyepig.2017.02.035	toluene	537	C1(=CC=CC=C1)C1=NC2=C(C=CC(=C2N=C1C1=CC=CC=C1)N1C2=CC=CC=C2C=2C=CC=CC12)N1C2=CC=CC=C2C=2C=CC=CC12	0	537 🙃🙃🙃🙃 BDQCz 🙃🙃🙃🙃 λFl , max [ nm ] ; Measured in film .; Thermal, photophysical, and electrochemical data of all compounds.	link	537 🙃🙃🙃🙃 bdqcz 🙃🙃🙃🙃 λfl , max [ nm ] ; measured in film .; thermal, photophysical, and electrochemical data of all compounds.	FALSE
104	(10^-9.0) * Meter^(1.0)	λFl,max	https://doi.org/10.1016/j.dyepig.2017.02.035	toluene	502	C1(=CC=CC=C1)C1=NC2=C(C=CC(=C2N=C1C1=CC=CC=C1)C1=CC=C(C=C1)N1C2=CC=CC=C2C=2C=CC=CC12)C1=CC=C(C=C1)N1C2=CC=CC=C2C=2C=CC=CC12	0	502 🙃🙃🙃🙃 BDQPCz 🙃🙃🙃🙃 λFl , max [ nm ] ; Measured in film .; Thermal, photophysical, and electrochemical data of all compounds.	link	502 🙃🙃🙃🙃 bdqpcz 🙃🙃🙃🙃 λfl , max [ nm ] ; measured in film .; thermal, photophysical, and electrochemical data of all compounds.	FALSE
105	(10^-9.0) * Meter^(1.0)	λem	https://doi.org/10.1016/j.cej.2021.133221	toluene	454	C(C)(C)(C)C=1C=CC=2N(C=3C=C(C=C4N(C=5C=CC(=CC5B(C34)C2C1)C(C)(C)C)C1=CC=C(C=C1)C(C)(C)C)N1C=2C=CC=CC2C(C2=CC=CC=C12)(C1=CC=CC=C1)C1=CC=CC=C1)C1=CC=C(C=C1)C(C)(C)C	0	454 / 460 🙃🙃🙃🙃 tDPAC - BN 🙃🙃🙃🙃 λem ( nm ) solution b / film c ; The peak wavelength of the lowest - energy absorption band and the peak wavelength of the PL spectrum in toluene . ; The PL peak wavelength of 1 wt % emitter : 30 wt % DMAC - DPS : DPEPO film .; Photophysical, electrochemical, and thermal analysis data of tDPAC-BN and tDMAC-BN.	link	454 / 460 🙃🙃🙃🙃 tdpac - bn 🙃🙃🙃🙃 λem ( nm ) solution b / film c ; the peak wavelength of the lowest - energy absorption band and the peak wavelength of the pl spectrum in toluene . ; the pl peak wavelength of 1 wt % emitter : 30 wt % dmac - dps : dpepo film .; photophysical, electrochemical, and thermal analysis data of tdpac-bn and tdmac-bn.	TRUE
106	(10^-9.0) * Meter^(1.0)	λem	https://doi.org/10.1016/j.cej.2021.133221	toluene	468	C(C)(C)(C)C=1C=CC2=C(B3C=4C=CC=C5C(C6=C(N(C=7C=C(C=C(N2C2=CC=C(C=C2)C(C)(C)C)C37)N(C3=CC=C(C=C3)C(C)(C)C)C3=CC=C(C=C3)C(C)(C)C)C54)C=CC=C6)(C)C)C1	0	468 / 475 🙃🙃🙃🙃 tDMAC - BN 🙃🙃🙃🙃 λem ( nm ) solution b / film c ; The peak wavelength of the lowest - energy absorption band and the peak wavelength of the PL spectrum in toluene . ; The PL peak wavelength of 1 wt % emitter : 30 wt % DMAC - DPS : DPEPO film .; Photophysical, electrochemical, and thermal analysis data of tDPAC-BN and tDMAC-BN.	link	468 / 475 🙃🙃🙃🙃 tdmac - bn 🙃🙃🙃🙃 λem ( nm ) solution b / film c ; the peak wavelength of the lowest - energy absorption band and the peak wavelength of the pl spectrum in toluene . ; the pl peak wavelength of 1 wt % emitter : 30 wt % dmac - dps : dpepo film .; photophysical, electrochemical, and thermal analysis data of tdpac-bn and tdmac-bn.	TRUE
107	(10^-9.0) * Meter^(1.0)	λem	https://doi.org/10.1016/j.orgel.2018.03.027	CH2Cl2	491	C1=CC=CC=2C3=CC=CC=C3N(C12)C1=NC(=C(C(=C1N1C2=CC=CC=C2C=2C=CC=CC12)C1=CC=C(C#N)C=C1)N1C2=CC=CC=C2C=2C=CC=CC12)N1C2=CC=CC=C2C=2C=CC=CC12	0	491 🙃🙃🙃🙃 4CzCNPhPy 🙃🙃🙃🙃 λem [ nm ] ; Measured in CH2Cl2 solution at room temperature .; Physical properties of 4CzCNPy and 4CzCNPhPy.	link	491 🙃🙃🙃🙃 4czcnphpy 🙃🙃🙃🙃 λem [ nm ] ; measured in ch2cl2 solution at room temperature .; physical properties of 4czcnpy and 4czcnphpy.	TRUE
108	(10^-9.0) * Meter^(1.0)	λem	https://doi.org/10.1016/j.orgel.2018.03.027	CH2Cl2	497	C1=CC=CC=2C3=CC=CC=C3N(C12)C1=NC(=C(C(=C1N1C2=CC=CC=C2C=2C=CC=CC12)C1=CC=C(C#N)C=C1)N1C2=CC=CC=C2C=2C=CC=CC12)N1C2=CC=CC=C2C=2C=CC=CC12	0	497 🙃🙃🙃🙃 4CzCNPhPy 🙃🙃🙃🙃 λem [ nm ] ; Measured in film state at room temperature .; Physical properties of 4CzCNPy and 4CzCNPhPy.	link	497 🙃🙃🙃🙃 4czcnphpy 🙃🙃🙃🙃 λem [ nm ] ; measured in film state at room temperature .; physical properties of 4czcnpy and 4czcnphpy.	FALSE
109	(10^-9.0) * Meter^(1.0)	λem	https://doi.org/10.1016/j.dyepig.2017.11.027	THF	462	ClC=1C(=NC(=C(C1N1C2=CC=CC=C2C=2C=CC=CC12)Cl)Cl)N1C2=CC=CC=C2C=2C=CC=CC12	0	462 🙃🙃🙃🙃 2,4 - CzPyCl3 🙃🙃🙃🙃 λem ( nm ) ; In THF solution .; Photophysical properties of chloropyridine-carbazole conjugates.	link	462 🙃🙃🙃🙃 2,4 - czpycl3 🙃🙃🙃🙃 λem ( nm ) ; in thf solution .; photophysical properties of chloropyridine-carbazole conjugates.	TRUE
110	(10^-9.0) * Meter^(1.0)	λem	https://doi.org/10.1016/j.dyepig.2017.11.027	THF	446	ClC=1C(=NC(=C(C1N1C2=CC=CC=C2C=2C=CC=CC12)Cl)Cl)N1C2=CC=CC=C2C=2C=CC=CC12	0	446 🙃🙃🙃🙃 2,4 - CzPyCl3 🙃🙃🙃🙃 λem ( nm ) ; In solid state . λabs – the wavelength of absorption maximum , λem – the wavelenght of fluorescence emission maximum , Ф – fluorescence quantum yield , τ – excited - state lifetime . * - shoulder .; Photophysical properties of chloropyridine-carbazole conjugates.	link	446 🙃🙃🙃🙃 2,4 - czpycl3 🙃🙃🙃🙃 λem ( nm ) ; in solid state . λabs – the wavelength of absorption maximum , λem – the wavelenght of fluorescence emission maximum , ф – fluorescence quantum yield , τ – excited - state lifetime . * - shoulder .; photophysical properties of chloropyridine-carbazole conjugates.	FALSE
111	(10^-9.0) * Meter^(1.0)	λem	https://doi.org/10.1016/j.dyepig.2017.11.027	THF	459	ClC=1C(=NC(=C(C1N1C2=CC=CC=C2C=2C=CC=CC12)Cl)N1C2=CC=CC=C2C=2C=CC=CC12)N1C2=CC=CC=C2C=2C=CC=CC12	0	459 🙃🙃🙃🙃 2,4,6 - CzPyCl2 🙃🙃🙃🙃 λem ( nm ) ; In THF solution .; Photophysical properties of chloropyridine-carbazole conjugates.	link	459 🙃🙃🙃🙃 2,4,6 - czpycl2 🙃🙃🙃🙃 λem ( nm ) ; in thf solution .; photophysical properties of chloropyridine-carbazole conjugates.	TRUE
112	(10^-9.0) * Meter^(1.0)	λem	https://doi.org/10.1016/j.dyepig.2017.11.027	THF	462	ClC=1C(=NC(=C(C1N1C2=CC=CC=C2C=2C=CC=CC12)Cl)N1C2=CC=CC=C2C=2C=CC=CC12)N1C2=CC=CC=C2C=2C=CC=CC12	0	462 🙃🙃🙃🙃 2,4,6 - CzPyCl2 🙃🙃🙃🙃 λem ( nm ) ; In solid state . λabs – the wavelength of absorption maximum , λem – the wavelenght of fluorescence emission maximum , Ф – fluorescence quantum yield , τ – excited - state lifetime . * - shoulder .; Photophysical properties of chloropyridine-carbazole conjugates.	link	462 🙃🙃🙃🙃 2,4,6 - czpycl2 🙃🙃🙃🙃 λem ( nm ) ; in solid state . λabs – the wavelength of absorption maximum , λem – the wavelenght of fluorescence emission maximum , ф – fluorescence quantum yield , τ – excited - state lifetime . * - shoulder .; photophysical properties of chloropyridine-carbazole conjugates.	FALSE
113	(10^-9.0) * Meter^(1.0)	λPL	https://doi.org/10.1016/j.orgel.2022.106645	Toluene	670	C1(=CC=CC=C1)N(C1=CC=C(C=C1)C=1C=CC=2C(C3=CC=CC=C3C2C1)=C(C#N)C#N)C1=CC=CC=C1	0	670 🙃🙃🙃🙃 3TPAFM 🙃🙃🙃🙃 Toluene solutions 🙃🙃🙃🙃 λPL [ nm ] ; Photoluminescence peaks .; Photophysical data of 3TPAF, 36DTPAF, 3TPAFM and 36DTPAFM in solution and solid film.	link	670 🙃🙃🙃🙃 3tpafm 🙃🙃🙃🙃 toluene solutions 🙃🙃🙃🙃 λpl [ nm ] ; photoluminescence peaks .; photophysical data of 3tpaf, 36dtpaf, 3tpafm and 36dtpafm in solution and solid film.	TRUE
114	(10^-9.0) * Meter^(1.0)	λPL	https://doi.org/10.1016/j.orgel.2022.106645	Toluene	802	C1(=CC=CC=C1)N(C1=CC=C(C=C1)C=1C=CC=2C(C3=CC=CC=C3C2C1)=C(C#N)C#N)C1=CC=CC=C1	0	802 🙃🙃🙃🙃 3TPAFM 🙃🙃🙃🙃 Neat films 🙃🙃🙃🙃 λPL [ nm ] ; Photoluminescence peaks .; Photophysical data of 3TPAF, 36DTPAF, 3TPAFM and 36DTPAFM in solution and solid film.	link	802 🙃🙃🙃🙃 3tpafm 🙃🙃🙃🙃 neat films 🙃🙃🙃🙃 λpl [ nm ] ; photoluminescence peaks .; photophysical data of 3tpaf, 36dtpaf, 3tpafm and 36dtpafm in solution and solid film.	TRUE
115	(10^-9.0) * Meter^(1.0)	λPL	https://doi.org/10.1016/j.orgel.2022.106645	Toluene	670	C1(=CC=CC=C1)N(C1=CC=C(C=C1)C=1C=CC=2C(C3=CC=C(C=C3C2C1)C1=CC=C(C=C1)N(C1=CC=CC=C1)C1=CC=CC=C1)=C(C#N)C#N)C1=CC=CC=C1	0	670 🙃🙃🙃🙃 36DTPAFM 🙃🙃🙃🙃 Toluene solutions 🙃🙃🙃🙃 λPL [ nm ] ; Photoluminescence peaks .; Photophysical data of 3TPAF, 36DTPAF, 3TPAFM and 36DTPAFM in solution and solid film.	link	670 🙃🙃🙃🙃 36dtpafm 🙃🙃🙃🙃 toluene solutions 🙃🙃🙃🙃 λpl [ nm ] ; photoluminescence peaks .; photophysical data of 3tpaf, 36dtpaf, 3tpafm and 36dtpafm in solution and solid film.	TRUE
116	(10^-9.0) * Meter^(1.0)	λPL	https://doi.org/10.1016/j.orgel.2022.106645	Toluene	802	C1(=CC=CC=C1)N(C1=CC=C(C=C1)C=1C=CC=2C(C3=CC=C(C=C3C2C1)C1=CC=C(C=C1)N(C1=CC=CC=C1)C1=CC=CC=C1)=C(C#N)C#N)C1=CC=CC=C1	0	802 🙃🙃🙃🙃 36DTPAFM 🙃🙃🙃🙃 Neat films 🙃🙃🙃🙃 λPL [ nm ] ; Photoluminescence peaks .; Photophysical data of 3TPAF, 36DTPAF, 3TPAFM and 36DTPAFM in solution and solid film.	link	802 🙃🙃🙃🙃 36dtpafm 🙃🙃🙃🙃 neat films 🙃🙃🙃🙃 λpl [ nm ] ; photoluminescence peaks .; photophysical data of 3tpaf, 36dtpaf, 3tpafm and 36dtpafm in solution and solid film.	TRUE
125	(10^-9.0) * Meter^(1.0)	λem	https://doi.org/10.1016/j.dyepig.2019.03.016	toluene	462	COC1=CC=C(C=C1)C=1C=CC=2N(C3=CC=C(C=C3C2C1)C1=CC=C(C=C1)OC)C1=CC=C(C=C1)C(=O)C1=CC2=C(SC3=C2C=CC=C3)C=C1	0	462 🙃🙃🙃🙃 MCZ - B - DTM 🙃🙃🙃🙃 λem [ nm ] ; Measured in thin films doped in mCP .; Thermal and photophysical properties.	link	462 🙃🙃🙃🙃 mcz - b - dtm 🙃🙃🙃🙃 λem [ nm ] ; measured in thin films doped in mcp .; thermal and photophysical properties.	FALSE
126	(10^-9.0) * Meter^(1.0)	λem	https://doi.org/10.1016/j.dyepig.2019.03.016	toluene	493	COC1=CC=C(C=C1)C=1C=CC=2N(C3=CC=C(C=C3C2C1)C1=CC=C(C=C1)OC)C1=CC=C(C=N1)C(=O)C1=CC2=C(SC3=C2C=CC=C3)C=C1	0	493 🙃🙃🙃🙃 MCZ - P2 - DTM 🙃🙃🙃🙃 λem [ nm ] ; Measured in thin films doped in mCP .; Thermal and photophysical properties.	link	493 🙃🙃🙃🙃 mcz - p2 - dtm 🙃🙃🙃🙃 λem [ nm ] ; measured in thin films doped in mcp .; thermal and photophysical properties.	FALSE
127	(10^-9.0) * Meter^(1.0)	λem	https://doi.org/10.1016/j.dyepig.2019.03.016	toluene	484	COC1=CC=C(C=C1)C=1C=CC=2N(C3=CC=C(C=C3C2C1)C1=CC=C(C=C1)OC)C=1C=CC(=NC1)C(=O)C1=CC2=C(SC3=C2C=CC=C3)C=C1	0	484 🙃🙃🙃🙃 MCZ - P3 - DTM 🙃🙃🙃🙃 λem [ nm ] ; Measured in thin films doped in mCP .; Thermal and photophysical properties.	link	484 🙃🙃🙃🙃 mcz - p3 - dtm 🙃🙃🙃🙃 λem [ nm ] ; measured in thin films doped in mcp .; thermal and photophysical properties.	FALSE
133	(10^-9.0) * Meter^(1.0)	λem	https://doi.org/10.1016/j.orgel.2022.106657	hexane	590	CC1(C2=CC=CC=C2N(C=2C=CC=CC12)C1=CC=2C(C3=CC=CC=C3C(C2C=C1)=O)=O)C	0	590 🙃🙃🙃🙃 n - hexane 🙃🙃🙃🙃 λem ( nm ); Spectral properties of DMAC-AQ in different solvents.	link	590 🙃🙃🙃🙃 n - hexane 🙃🙃🙃🙃 λem ( nm ); spectral properties of dmac-aq in different solvents.	TRUE
134	(10^-9.0) * Meter^(1.0)	λem	https://doi.org/10.1016/j.orgel.2022.106657	chloroform	593	CC1(C2=CC=CC=C2N(C=2C=CC=CC12)C1=CC=2C(C3=CC=CC=C3C(C2C=C1)=O)=O)C	0	593 🙃🙃🙃🙃 chloroform 🙃🙃🙃🙃 λem ( nm ); Spectral properties of DMAC-AQ in different solvents.	link	593 🙃🙃🙃🙃 chloroform 🙃🙃🙃🙃 λem ( nm ); spectral properties of dmac-aq in different solvents.	TRUE
135	(10^-9.0) * Meter^(1.0)	λem	https://doi.org/10.1016/j.orgel.2022.106657	DCM	609	CC1(C2=CC=CC=C2N(C=2C=CC=CC12)C1=CC=2C(C3=CC=CC=C3C(C2C=C1)=O)=O)C	0	609 🙃🙃🙃🙃 DCM 🙃🙃🙃🙃 λem ( nm ); Spectral properties of DMAC-AQ in different solvents.	link	609 🙃🙃🙃🙃 dcm 🙃🙃🙃🙃 λem ( nm ); spectral properties of dmac-aq in different solvents.	TRUE
136	(10^-9.0) * Meter^(1.0)	λem	https://doi.org/10.1016/j.orgel.2022.106657	MeOH	594	CC1(C2=CC=CC=C2N(C=2C=CC=CC12)C1=CC=2C(C3=CC=CC=C3C(C2C=C1)=O)=O)C	0	594 🙃🙃🙃🙃 MeOH 🙃🙃🙃🙃 λem ( nm ); Spectral properties of DMAC-AQ in different solvents.	link	594 🙃🙃🙃🙃 meoh 🙃🙃🙃🙃 λem ( nm ); spectral properties of dmac-aq in different solvents.	TRUE
141	(10^-9.0) * Meter^(1.0)	λem,max	https://doi.org/10.1016/j.dyepig.2020.108437	toluene	529	CN1C2=NC=NC(=C2N=C1)C1=CC=C(C=C1)N1C2=CC=CC=C2OC=2C=CC=CC12	0	529 / 513 🙃🙃🙃🙃 1PXZP 🙃🙃🙃🙃 λem , max ( nm ) sol / film ; Measured in toluene solutions at 300K ( 10−5 M ) . ; Measured in CBP films ( 20 wt % ) at 300K .; Photophysical data of 1PXZP and 2PXZP.	link	529 / 513 🙃🙃🙃🙃 1pxzp 🙃🙃🙃🙃 λem , max ( nm ) sol / film ; measured in toluene solutions at 300k ( 10−5 m ) . ; measured in cbp films ( 20 wt % ) at 300k .; photophysical data of 1pxzp and 2pxzp.	TRUE
142	(10^-9.0) * Meter^(1.0)	λem,max	https://doi.org/10.1016/j.dyepig.2020.108437	toluene	534	CN1C2=NC(=NC(=C2N=C1)C1=CC=C(C=C1)N1C2=CC=CC=C2OC=2C=CC=CC12)C1=CC=C(C=C1)N1C2=CC=CC=C2OC=2C=CC=CC12	0	534 / 515 🙃🙃🙃🙃 2PXZP 🙃🙃🙃🙃 λem , max ( nm ) sol / film ; Measured in toluene solutions at 300K ( 10−5 M ) . ; Measured in CBP films ( 20 wt % ) at 300K .; Photophysical data of 1PXZP and 2PXZP.	link	534 / 515 🙃🙃🙃🙃 2pxzp 🙃🙃🙃🙃 λem , max ( nm ) sol / film ; measured in toluene solutions at 300k ( 10−5 m ) . ; measured in cbp films ( 20 wt % ) at 300k .; photophysical data of 1pxzp and 2pxzp.	TRUE
147	(10^-9.0) * Meter^(1.0)	λmax,FL	https://doi.org/10.1016/j.dyepig.2020.109091	THF	379	C1(=CC=CC=C1)C1=NC(=NC(=N1)C1=CC=CC=C1)C1=CC2=C(OC3=C2C=CC=C3C#N)C=C1	1	379 🙃🙃🙃🙃 2Trz6CNDBF 🙃🙃🙃🙃 λmax , FL ( nm ) ; Obtained by fluorescence spectrum .; Physical properties of 2Trz6CNDBF and 2Trz6CNDBT.	link	379 🙃🙃🙃🙃 2trz6cndbf 🙃🙃🙃🙃 λmax , fl ( nm ) ; obtained by fluorescence spectrum .; physical properties of 2trz6cndbf and 2trz6cndbt.	FALSE
148	(10^-9.0) * Meter^(1.0)	λmax,FL	https://doi.org/10.1016/j.dyepig.2020.109091	THF	392	C1(=CC=CC=C1)C1=NC(=NC(=N1)C1=CC=CC=C1)C1=CC2=C(SC3=C2C=CC=C3C#N)C=C1	1	392 🙃🙃🙃🙃 2Trz6CNDBT 🙃🙃🙃🙃 λmax , FL ( nm ) ; Obtained by fluorescence spectrum .; Physical properties of 2Trz6CNDBF and 2Trz6CNDBT.	link	392 🙃🙃🙃🙃 2trz6cndbt 🙃🙃🙃🙃 λmax , fl ( nm ) ; obtained by fluorescence spectrum .; physical properties of 2trz6cndbf and 2trz6cndbt.	FALSE
149	(10^-9.0) * Meter^(1.0)	λem	https://doi.org/10.1016/j.dyepig.2024.112398	toluene	579	C1(=CC=CC=C1)N(C1=CC=C(C=C1)C1=CC(=C(C=C1)C1=NC2=CC(=C(C=C2N=C1)C#N)C#N)C1=CC=C(C=C1)N(C1=CC=CC=C1)C1=CC=CC=C1)C1=CC=CC=C1	0	579 🙃🙃🙃🙃 QCN -2TPA 🙃🙃🙃🙃 λem ( nm ) ; Determined from the emission maxima of 10−5 M toluene solution at R . T .; Summary of the photophysical properties of QCN-2TPA, QCN-TPA and QCN-o-TPA.	link	579 🙃🙃🙃🙃 qcn -2tpa 🙃🙃🙃🙃 λem ( nm ) ; determined from the emission maxima of 10−5 m toluene solution at r . t .; summary of the photophysical properties of qcn-2tpa, qcn-tpa and qcn-o-tpa.	TRUE
150	(10^-9.0) * Meter^(1.0)	PL	https://doi.org/10.1016/j.dyepig.2019.107633	toluene	435	C1=CC=CC=2C3=CC=CC=C3N(C12)C1=CC=C(C=C1)C1=C(C#N)C(=CN=C1)C1=CC=C(C=C1)N1C2=CC=CC=C2C=2C=CC=CC12	0	435 🙃🙃🙃🙃 2CzP - INN 🙃🙃🙃🙃 PL ( nm ) ; Measured in toulene solution at room temperature .; Photophysical performance of 2CzP-INN and 2BTPA-INN.	link	435 🙃🙃🙃🙃 2czp - inn 🙃🙃🙃🙃 pl ( nm ) ; measured in toulene solution at room temperature .; photophysical performance of 2czp-inn and 2btpa-inn.	TRUE
151	(10^-9.0) * Meter^(1.0)	PL	https://doi.org/10.1016/j.dyepig.2019.107633	toluene	480	C1(=CC=C(C=C1)N(C1=CC=C(C=C1)C1=C(C#N)C(=CN=C1)C1=CC=C(C=C1)N(C1=CC=C(C=C1)C1=CC=CC=C1)C1=CC=C(C=C1)C1=CC=CC=C1)C1=CC=C(C=C1)C1=CC=CC=C1)C1=CC=CC=C1	0	480 🙃🙃🙃🙃 2BTPA - INN 🙃🙃🙃🙃 PL ( nm ) ; Measured in toulene solution at room temperature .; Photophysical performance of 2CzP-INN and 2BTPA-INN.	link	480 🙃🙃🙃🙃 2btpa - inn 🙃🙃🙃🙃 pl ( nm ) ; measured in toulene solution at room temperature .; photophysical performance of 2czp-inn and 2btpa-inn.	TRUE
152	(10^-9.0) * Meter^(1.0)	λem	https://doi.org/10.1016/j.dyepig.2020.108705	CH2Cl2	547	C(C)(C)(C)C=1C=CC=2N(C3=CC=C(C=C3C2C1)C(C)(C)C)C1=C(C(=C(C(=C1N1C2=CC=C(C=C2C=2C=C(C=CC12)C(C)(C)C)C(C)(C)C)C(F)(F)F)N1C2=CC=C(C=C2C=2C=C(C=CC12)C(C)(C)C)C(C)(C)C)N1C2=CC=C(C=C2C=2C=C(C=CC12)C(C)(C)C)C(C)(C)C)C(F)(F)F	0	547 520 🙃🙃🙃🙃 285,295,323,335 284,296,321,335 🙃🙃🙃🙃 λem [ nm ] ; Measured in CH2Cl2 ( up line ) and film ( down line ) at room temperature .; Photophysical properties of 4tCzDCF3Ph.	link	547 520 🙃🙃🙃🙃 285,295,323,335 284,296,321,335 🙃🙃🙃🙃 λem [ nm ] ; measured in ch2cl2 ( up line ) and film ( down line ) at room temperature .; photophysical properties of 4tczdcf3ph.	TRUE
153	(10^-9.0) * Meter^(1.0)	λFL	https://doi.org/10.1016/j.orgel.2020.106017	toluene	565	C1=CC=CC=2C3=CC=CC=C3N(C12)C1=C2C(N(C(C2=C(C(=C1N1C2=CC=CC=C2C=2C=CC=CC12)N1C2=CC=CC=C2C=2C=CC=CC12)N1C2=CC=CC=C2C=2C=CC=CC12)=O)C1=CC=CC=C1)=O	1	578 🙃🙃🙃🙃 373 🙃🙃🙃🙃 λFL ( nm ) ; Fluorescence and .; Photophysical properties of AI-4Cz.	link	578 🙃🙃🙃🙃 373 🙃🙃🙃🙃 λfl ( nm ) ; fluorescence and .; photophysical properties of ai-4cz.	FALSE
155	(10^-9.0) * Meter^(1.0)	λem	https://doi.org/10.1016/j.mtener.2021.100818	toluene	630	C1(=CC=CC=C1)C=1C=C2N=C3C4=C(C5=C(C3=NC2=CC1C1=CC=CC=C1)C=CC(=C5)N5C1=CC=CC=C1OC=1C=CC=CC51)C=C(C=C4)N4C5=CC=CC=C5OC=5C=CC=CC45	0	630 🙃🙃🙃🙃 DBBPZ - DPXZ 🙃🙃🙃🙃 λem [ nm ] ; Determined from the emission maximum of 10−5 M toluene solution at R . T . ;; Summary of photophysical properties of DBBPZ-DPXZ.	link	630 🙃🙃🙃🙃 dbbpz - dpxz 🙃🙃🙃🙃 λem [ nm ] ; determined from the emission maximum of 10−5 m toluene solution at r . t . ;; summary of photophysical properties of dbbpz-dpxz.	TRUE
158	(10^-9.0) * Meter^(1.0)	λem	https://doi.org/10.1016/j.dyepig.2023.111104	toluene	557	C1(=C(C=CC=C1)C(=O)C1=CC=C(C=C1)N1C=2C=CC=CC2C(C2=CC=CC=C12)(C)C)C(=O)C1=CC=C(C=C1)N1C=2C=CC=CC2C(C2=CC=CC=C12)(C)C	0	557 🙃🙃🙃🙃 o - Ac2BBP 🙃🙃🙃🙃 λem [ nm ] ; Absorption and PL peak wavelengths in dilute toluene solution at RT .; Experimentally determined physical parameters of o-Ac2BBP, o-Px2BBP, D-BP-DMAC and D-BP-PXZ.	link	557 🙃🙃🙃🙃 o - ac2bbp 🙃🙃🙃🙃 λem [ nm ] ; absorption and pl peak wavelengths in dilute toluene solution at rt .; experimentally determined physical parameters of o-ac2bbp, o-px2bbp, d-bp-dmac and d-bp-pxz.	TRUE
159	(10^-9.0) * Meter^(1.0)	λem	https://doi.org/10.1016/j.dyepig.2023.111104	toluene	633	C1(=C(C=CC=C1)C(=O)C1=CC=C(C=C1)N1C2=CC=CC=C2OC=2C=CC=CC12)C(=O)C1=CC=C(C=C1)N1C2=CC=CC=C2OC=2C=CC=CC12	0	633 🙃🙃🙃🙃 o - Px2BBP 🙃🙃🙃🙃 λem [ nm ] ; Absorption and PL peak wavelengths in dilute toluene solution at RT .; Experimentally determined physical parameters of o-Ac2BBP, o-Px2BBP, D-BP-DMAC and D-BP-PXZ.	link	633 🙃🙃🙃🙃 o - px2bbp 🙃🙃🙃🙃 λem [ nm ] ; absorption and pl peak wavelengths in dilute toluene solution at rt .; experimentally determined physical parameters of o-ac2bbp, o-px2bbp, d-bp-dmac and d-bp-pxz.	TRUE
160	(10^-9.0) * Meter^(1.0)	λem	https://doi.org/10.1016/j.dyepig.2023.111104	Toluene	526	C1(=C(C=CC=C1)C(=O)C1=CC=C(C=C1)N1C=2C=CC=CC2C(C2=CC=CC=C12)(C)C)C1=C(C=CC=C1)C(=O)C1=CC=C(C=C1)N1C=2C=CC=CC2C(C2=CC=CC=C12)(C)C	0	526 🙃🙃🙃🙃 D - BP - DMAC 🙃🙃🙃🙃 λem [ nm ] ; Absorption and PL peak wavelengths in dilute toluene solution at RT .; Experimentally determined physical parameters of o-Ac2BBP, o-Px2BBP, D-BP-DMAC and D-BP-PXZ.	link	526 🙃🙃🙃🙃 d - bp - dmac 🙃🙃🙃🙃 λem [ nm ] ; absorption and pl peak wavelengths in dilute toluene solution at rt .; experimentally determined physical parameters of o-ac2bbp, o-px2bbp, d-bp-dmac and d-bp-pxz.	TRUE
161	(10^-9.0) * Meter^(1.0)	λem	https://doi.org/10.1016/j.dyepig.2023.111104	toluene	595	C1(=C(C=CC=C1)C(=O)C1=CC=C(C=C1)N1C2=CC=CC=C2OC=2C=CC=CC12)C1=C(C=CC=C1)C(=O)C1=CC=C(C=C1)N1C2=CC=CC=C2OC=2C=CC=CC12	0	595 🙃🙃🙃🙃 D - BP - PXZ 🙃🙃🙃🙃 λem [ nm ] ; Absorption and PL peak wavelengths in dilute toluene solution at RT .; Experimentally determined physical parameters of o-Ac2BBP, o-Px2BBP, D-BP-DMAC and D-BP-PXZ.	link	595 🙃🙃🙃🙃 d - bp - pxz 🙃🙃🙃🙃 λem [ nm ] ; absorption and pl peak wavelengths in dilute toluene solution at rt .; experimentally determined physical parameters of o-ac2bbp, o-px2bbp, d-bp-dmac and d-bp-pxz.	TRUE
164	(10^-9.0) * Meter^(1.0)	λPL	https://doi.org/10.1016/j.orgel.2018.11.018	CH2Cl2	512	C1(=CC=CC=C1)P(C1=CC=C(C=C1)C1=NC(=NC(=N1)C1=CC=CC=C1)C1=CC=C(C=C1)N1C2=CC=C(C=C2C=2C=C(C=CC12)N1C2=CC=C(C=C2C=2C=C(C=CC12)C(C)(C)C)C(C)(C)C)N1C2=CC=C(C=C2C=2C=C(C=CC12)C(C)(C)C)C(C)(C)C)(C1=CC=CC=C1)=O	0	512 🙃🙃🙃🙃 CzTAZPO 🙃🙃🙃🙃 λPL [ nm ] ; Detected in neat films .; Photophysical properties of the emitters.	link	512 🙃🙃🙃🙃 cztazpo 🙃🙃🙃🙃 λpl [ nm ] ; detected in neat films .; photophysical properties of the emitters.	FALSE
165	(10^-9.0) * Meter^(1.0)	λPL	https://doi.org/10.1016/j.orgel.2018.11.018	CH2Cl2	502	C1(=CC=CC=C1)P(C1=CC=C(C=C1)C1=NC(=NC(=N1)C1=CC=CC=C1)C1=CC=C(C=C1)N1C2=CC=C(C=C2C=2C=C(C=CC12)N1C2=CC=C(C=C2C=2C=C(C=CC12)C(C)(C)C)C(C)(C)C)N1C2=CC=C(C=C2C=2C=C(C=CC12)C(C)(C)C)C(C)(C)C)(C1=CC=CC=C1)=O	0	502 🙃🙃🙃🙃 sCzTAZPO 🙃🙃🙃🙃 λPL [ nm ] ; Detected in neat films .; Photophysical properties of the emitters.	link	502 🙃🙃🙃🙃 scztazpo 🙃🙃🙃🙃 λpl [ nm ] ; detected in neat films .; photophysical properties of the emitters.	FALSE
167	(10^-9.0) * Meter^(1.0)	λemb	https://doi.org/10.1016/j.cej.2022.139201	toluene	459	C1(=CC=CC=C1)C1=NC(=NC(=N1)C1=CC=CC=C1)C=1C=CC2=C(C3=C(O2)C=CC(=C3)N(C3=CC=CC=C3)C3=CC=CC=C3)C1	1	459 🙃🙃🙃🙃 DPA - FR - TRZ 🙃🙃🙃🙃 λemb [ nm ]; Photophysical properties of DPA-XA-TRZ and DPA-FR-TRZ.	link	459 🙃🙃🙃🙃 dpa - fr - trz 🙃🙃🙃🙃 λemb [ nm ]; photophysical properties of dpa-xa-trz and dpa-fr-trz.	FALSE
168	(10^-9.0) * Meter^(1.0)	λPL	https://doi.org/10.1016/j.dyepig.2023.111125	toluene	693	C1=CC=CC=2OC3=CC=CC=C3N(C12)C=1C=CC=2C(=C(C3=CC=C(C=C3C2C1)N1C2=CC=CC=C2OC=2C=CC=CC12)C#N)C#N	0	693 🙃🙃🙃🙃 DCNP - DPXZ 🙃🙃🙃🙃 λPL ( nm ) ; PL maximum measured in 10−5 M toluene solution .; The thermal, electrochemical, and photophysical properties of DCNP-DPXZ and CNP-TPXZ.	link	693 🙃🙃🙃🙃 dcnp - dpxz 🙃🙃🙃🙃 λpl ( nm ) ; pl maximum measured in 10−5 m toluene solution .; the thermal, electrochemical, and photophysical properties of dcnp-dpxz and cnp-tpxz.	TRUE
169	(10^-9.0) * Meter^(1.0)	λPL	https://doi.org/10.1016/j.dyepig.2023.111125	toluene	636	C1=CC=CC=2OC3=CC=CC=C3N(C12)C=1C=CC=2C(=C(C3=CC=C(C=C3C2C1)N1C2=CC=CC=C2OC=2C=CC=CC12)C#N)N1C2=CC=CC=C2OC=2C=CC=CC12	0	636 🙃🙃🙃🙃 CNP - TPXZ 🙃🙃🙃🙃 λPL ( nm ) ; PL maximum measured in 10−5 M toluene solution .; The thermal, electrochemical, and photophysical properties of DCNP-DPXZ and CNP-TPXZ.	link	636 🙃🙃🙃🙃 cnp - tpxz 🙃🙃🙃🙃 λpl ( nm ) ; pl maximum measured in 10−5 m toluene solution .; the thermal, electrochemical, and photophysical properties of dcnp-dpxz and cnp-tpxz.	TRUE
170	(10^-9.0) * Meter^(1.0)	λPL	https://doi.org/10.1016/j.molstruc.2023.137236	toluene	604	CC1(C2=CC=CC=C2N(C=2C=CC=CC12)C1=CC=C(C=C1)C1=CC2=C(C3=NC4=CC5=C(C=C4N=C3C3=C2C=CC=C3)N=C(C(=N5)C5=CC=CC=C5)C5=CC=CC=C5)C=C1)C	1	604 🙃🙃🙃🙃 Ac - DibzPyrQx 🙃🙃🙃🙃 λPL ( nm ); Photophysical, Thermal and Electrochemical Properties of Ac-DibzPyrQx and tCz-DibzPyrQx.	link	604 🙃🙃🙃🙃 ac - dibzpyrqx 🙃🙃🙃🙃 λpl ( nm ); photophysical, thermal and electrochemical properties of ac-dibzpyrqx and tcz-dibzpyrqx.	FALSE
171	(10^-9.0) * Meter^(1.0)	λPL	https://doi.org/10.1016/j.molstruc.2023.137236	toluene	540	C(C)(C)(C)C=1C=CC=2N(C3=CC=C(C=C3C2C1)C(C)(C)C)C1=CC=C(C=C1)C1=CC2=C(C3=NC4=CC5=C(C=C4N=C3C3=C2C=CC=C3)N=C(C(=N5)C5=CC=CC=C5)C5=CC=CC=C5)C=C1	1	540 🙃🙃🙃🙃 tCz - DibzPyrQx 🙃🙃🙃🙃 λPL ( nm ); Photophysical, Thermal and Electrochemical Properties of Ac-DibzPyrQx and tCz-DibzPyrQx.	link	540 🙃🙃🙃🙃 tcz - dibzpyrqx 🙃🙃🙃🙃 λpl ( nm ); photophysical, thermal and electrochemical properties of ac-dibzpyrqx and tcz-dibzpyrqx.	FALSE
174	(10^-9.0) * Meter^(1.0)	λem	https://doi.org/10.1016/j.optmat.2020.109941	dichloromethane	415	C1=CC=CC=2C3=CC=CC=C3N(C12)CCCCCCOC1=CC=CC=2N(C3=CC=CC=C3C12)C1=C(C(=CC(=C1)N1C2=CC=CC=C2C=2C(=CC=CC12)OCCCCCCN1C2=CC=CC=C2C=2C=CC=CC12)N1C2=CC=CC=C2C=2C(=CC=CC12)OCCCCCCN1C2=CC=CC=C2C=2C=CC=CC12)C1=CC=C(C=C1)C#N	0	415 422 Measured in toluene solution . Measured in solid film at 298 K . 🙃🙃🙃🙃 3CzPhCN - O - Cz 🙃🙃🙃🙃 λem [ nm ]; The basic thermal, photophysical, electrochemical data of the hosts.	link	415 422 measured in toluene solution . measured in solid film at 298 k . 🙃🙃🙃🙃 3czphcn - o - cz 🙃🙃🙃🙃 λem [ nm ]; the basic thermal, photophysical, electrochemical data of the hosts.	TRUE
175	(10^-9.0) * Meter^(1.0)	PL	https://doi.org/10.1016/j.dyepig.2021.109580	toluene	644	CC1(C2=CC=CC=C2N(C=2C=CC=CC12)C1=C2N=C3C4=C(C5=C(C3=NC2=C(C=C1)N1C=2C=CC=CC2C(C2=CC=CC=C12)(C)C)C=CC=C5)C=CC=C4)C	0	644 🙃🙃🙃🙃 PL Emission peak ( nm ) Measured in 10−5 M toluene solution at room temperature . 🙃🙃🙃🙃 α -2DMAC - DBP; Photophysical and electrochemical properties of synthesized materials.	link	644 🙃🙃🙃🙃 pl emission peak ( nm ) measured in 10−5 m toluene solution at room temperature . 🙃🙃🙃🙃 α -2dmac - dbp; photophysical and electrochemical properties of synthesized materials.	TRUE
176	(10^-9.0) * Meter^(1.0)	PL	https://doi.org/10.1016/j.dyepig.2021.109580	toluene	632	CC1(C2=CC=CC=C2N(C=2C=CC=CC12)C1=C2N=C3C4=C(C5=C(C3=NC2=CC=C1)C=CC=C5)C=CC=C4)C	0	632 🙃🙃🙃🙃 PL Emission peak ( nm ) Measured in 10−5 M toluene solution at room temperature . 🙃🙃🙃🙃 α - DMAC - DBP; Photophysical and electrochemical properties of synthesized materials.	link	632 🙃🙃🙃🙃 pl emission peak ( nm ) measured in 10−5 m toluene solution at room temperature . 🙃🙃🙃🙃 α - dmac - dbp; photophysical and electrochemical properties of synthesized materials.	TRUE
177	(10^-9.0) * Meter^(1.0)	PL	https://doi.org/10.1016/j.dyepig.2021.109580	toluene	578	CC1(C2=CC=CC=C2N(C=2C=CC=CC12)C=1C=C2N=C3C4=C(C5=C(C3=NC2=CC1)C=CC=C5)C=CC=C4)C	0	578 🙃🙃🙃🙃 PL Emission peak ( nm ) Measured in 10−5 M toluene solution at room temperature . 🙃🙃🙃🙃 β - DMAC - DBP; Photophysical and electrochemical properties of synthesized materials.	link	578 🙃🙃🙃🙃 pl emission peak ( nm ) measured in 10−5 m toluene solution at room temperature . 🙃🙃🙃🙃 β - dmac - dbp; photophysical and electrochemical properties of synthesized materials.	TRUE
185	(10^-9.0) * Meter^(1.0)	PL	https://doi.org/10.1016/j.dyepig.2019.04.014	Toluene	405	C1=CC=CC=2C3=CC=CC=C3N(C12)C1=CC=C(C=C1)[Si](C1=CC=C(C=C1)C1=NC(=NC(=N1)C1=CC=CC=C1)C1=CC=CC=C1)(C1=CC=C(C=C1)C1=NC(=NC(=N1)C1=CC=CC=C1)C1=CC=CC=C1)C1=CC=C(C=C1)N1C2=CC=CC=C2C=2C=CC=CC12	0	405 🙃🙃🙃🙃 SiCT 🙃🙃🙃🙃 PL ( nm ) 🙃🙃🙃🙃 sol . ; Toluene solution ( 1 × 10−5 M ) .; Thermal, photophysical, and electrochemical properties of host materials.	link	405 🙃🙃🙃🙃 sict 🙃🙃🙃🙃 pl ( nm ) 🙃🙃🙃🙃 sol . ; toluene solution ( 1 × 10−5 m ) .; thermal, photophysical, and electrochemical properties of host materials.	TRUE
187	(10^-9.0) * Meter^(1.0)	λPLa	https://doi.org/10.1016/j.cej.2023.146897	toluene	609	C(C)(C)(C)C1=CC=C(C=C1)N(C1=CC=C(C=C1)C1=C2N=C(C(=NC2=C(C(=C1C#N)C#N)C1=CC=C(C=C1)N(C1=CC=C(C=C1)C(C)(C)C)C1=CC=C(C=C1)C(C)(C)C)C1=CC=C(C=C1)C(C)(C)C)C1=CC=C(C=C1)C(C)(C)C)C1=CC=C(C=C1)C(C)(C)C	1	609 🙃🙃🙃🙃 2tBuTPA - QxCN 🙃🙃🙃🙃 λPLa ) [ nm ]; Summary of photophysical parameters of 2tBuTPA-QxCN and 4tBuTPA-QxCN TADF emitter.	link	609 🙃🙃🙃🙃 2tbutpa - qxcn 🙃🙃🙃🙃 λpla ) [ nm ]; summary of photophysical parameters of 2tbutpa-qxcn and 4tbutpa-qxcn tadf emitter.	FALSE
188	(10^-9.0) * Meter^(1.0)	λPLa	https://doi.org/10.1016/j.cej.2023.146897	Toluene	605	C(C)(C)(C)C1=CC=C(C=C1)N(C1=CC=C(C=C1)C1=NC2=C(C(=C(C(=C2N=C1C1=CC=C(C=C1)N(C1=CC=C(C=C1)C(C)(C)C)C1=CC=C(C=C1)C(C)(C)C)C1=CC=C(C=C1)N(C1=CC=C(C=C1)C(C)(C)C)C1=CC=C(C=C1)C(C)(C)C)C#N)C#N)C1=CC=C(C=C1)N(C1=CC=C(C=C1)C(C)(C)C)C1=CC=C(C=C1)C(C)(C)C)C1=CC=C(C=C1)C(C)(C)C	1	605 🙃🙃🙃🙃 4tBuTPA - QxCN 🙃🙃🙃🙃 λPLa ) [ nm ]; Summary of photophysical parameters of 2tBuTPA-QxCN and 4tBuTPA-QxCN TADF emitter.	link	605 🙃🙃🙃🙃 4tbutpa - qxcn 🙃🙃🙃🙃 λpla ) [ nm ]; summary of photophysical parameters of 2tbutpa-qxcn and 4tbutpa-qxcn tadf emitter.	FALSE
189	(10^-9.0) * Meter^(1.0)	λem	https://doi.org/10.1016/j.dyepig.2020.108485	Toluene	478	C1(=CC=CC=C1)C1=NC(=NC(=N1)C1=CC=CC=C1)C1=CC=C(C=C1)N1C2=CC=CC=C2C2=CC=3N(C4=CC=CC=C4C3C=C21)C2=CC=CC=C2	0	478 🙃🙃🙃🙃 TRZ - pIC 🙃🙃🙃🙃 λem [ nm ] ; Toluene solution ( 10−5 M ) .; Photophysical and electrochemical properties of TRZ-pIC, TDBA-TPDICz and TRZ-TPDICz.	link	478 🙃🙃🙃🙃 trz - pic 🙃🙃🙃🙃 λem [ nm ] ; toluene solution ( 10−5 m ) .; photophysical and electrochemical properties of trz-pic, tdba-tpdicz and trz-tpdicz.	TRUE
190	(10^-9.0) * Meter^(1.0)	λem	https://doi.org/10.1016/j.dyepig.2020.108485	Toluene	447	C(C)(C)(C)C=1C=CC=2OC=3C=C(C=C4OC=5C=CC(=CC5B(C34)C2C1)C(C)(C)C)N1C2=CC=CC=C2C2=C(C=3N(C4=CC=CC=C4C3C(=C21)C2=CC=CC=C2)C2=CC=CC=C2)C2=CC=CC=C2	0	447 🙃🙃🙃🙃 TDBA - TPDICz 🙃🙃🙃🙃 λem [ nm ] ; Toluene solution ( 10−5 M ) .; Photophysical and electrochemical properties of TRZ-pIC, TDBA-TPDICz and TRZ-TPDICz.	link	447 🙃🙃🙃🙃 tdba - tpdicz 🙃🙃🙃🙃 λem [ nm ] ; toluene solution ( 10−5 m ) .; photophysical and electrochemical properties of trz-pic, tdba-tpdicz and trz-tpdicz.	TRUE
191	(10^-9.0) * Meter^(1.0)	λem	https://doi.org/10.1016/j.dyepig.2020.108485	Toluene	479	C1(=CC=CC=C1)C1=NC(=NC(=N1)C1=CC=CC=C1)C1=CC=C(C=C1)N1C2=CC=CC=C2C2=C(C=3N(C4=CC=CC=C4C3C(=C21)C2=CC=CC=C2)C2=CC=CC=C2)C2=CC=CC=C2	0	479 🙃🙃🙃🙃 TRZ - TPDICz 🙃🙃🙃🙃 λem [ nm ] ; Toluene solution ( 10−5 M ) .; Photophysical and electrochemical properties of TRZ-pIC, TDBA-TPDICz and TRZ-TPDICz.	link	479 🙃🙃🙃🙃 trz - tpdicz 🙃🙃🙃🙃 λem [ nm ] ; toluene solution ( 10−5 m ) .; photophysical and electrochemical properties of trz-pic, tdba-tpdicz and trz-tpdicz.	TRUE
192	(10^-9.0) * Meter^(1.0)	λem	https://doi.org/10.1016/j.dyepig.2021.109781	THF	558	C1=CC=CC=2C3=CC=CC=C3N(C12)C=1C=C(C=C(C1)N1C2=CC=CC=C2C=2C=CC=CC12)C1=CC=C(C2=NSN=C21)C2=CC(=CC(=C2)N2C1=CC=CC=C1C=1C=CC=CC21)N2C1=CC=CC=C1C=1C=CC=CC21	0	558 🙃🙃🙃🙃 BCPBT 🙃🙃🙃🙃 λem ( nm ) ; Measured in THF .; Physical properties of BCZ-BTD-AD and BCPBT.	link	558 🙃🙃🙃🙃 bcpbt 🙃🙃🙃🙃 λem ( nm ) ; measured in thf .; physical properties of bcz-btd-ad and bcpbt.	TRUE
193	(10^-9.0) * Meter^(1.0)	λem	https://doi.org/10.1016/j.dyepig.2021.109781	THF	555	C1=CC=CC=2C3=CC=CC=C3N(C12)C=1C=C(C=C(C1)N1C2=CC=CC=C2C=2C=CC=CC12)C1=CC=C(C2=NSN=C21)C2=CC(=CC(=C2)N2C1=CC=CC=C1C=1C=CC=CC21)N2C1=CC=CC=C1C=1C=CC=CC21	0	555 🙃🙃🙃🙃 BCPBT 🙃🙃🙃🙃 λem ( nm ) ; Measured in powder .; Physical properties of BCZ-BTD-AD and BCPBT.	link	555 🙃🙃🙃🙃 bcpbt 🙃🙃🙃🙃 λem ( nm ) ; measured in powder .; physical properties of bcz-btd-ad and bcpbt.	FALSE
194	(10^-9.0) * Meter^(1.0)	PL	https://doi.org/10.1016/j.cej.2022.134934	toluene	504	C1=CC=CC=2C3=CC=CC=C3C3(C12)C1=CC=CC=C1N(C=1C=CC=CC13)C1=CC=C(C=C1)C(=O)C1=CC=C(C=C1)N1C=3C=CC=CC3C3(C2=CC=CC=C2C=2C=CC=CC32)C3=CC=CC=C13	0	504 / 552 🙃🙃🙃🙃 SFAC - BP - SFAC 🙃🙃🙃🙃 toluene / THF a ; Measured in toluene solution ( 10−5 M ) or THF solution ( 10−5 M ) at room temperature . b Vacuum - deposited on a quartz substrate . c Absolute PL quantum yield determined by a calibrated integrating sphere under nitrogen at room temperature . d Mean fluorescence lifetime evaluated at 300 K under nitrogen . e Delayed fluorescence lifetimes e…	link	504 / 552 🙃🙃🙃🙃 sfac - bp - sfac 🙃🙃🙃🙃 toluene / thf a ; measured in toluene solution ( 10−5 m ) or thf solution ( 10−5 m ) at room temperature . b vacuum - deposited on a quartz substrate . c absolute pl quantum yield determined by a calibrated integrating sphere under nitrogen at room temperature . d mean fluorescence lifetime evaluated at 300 k under nitrogen . e delayed fluorescence lifetimes e…	TRUE
195	(10^-9.0) * Meter^(1.0)	PL	https://doi.org/10.1016/j.cej.2022.134934	THF	552	C1=CC=CC=2C3=CC=CC=C3C3(C12)C1=CC=CC=C1N(C=1C=CC=CC13)C1=CC=C(C=C1)C(=O)C1=CC=C(C=C1)N1C=3C=CC=CC3C3(C2=CC=CC=C2C=2C=CC=CC32)C3=CC=CC=C13	0	504 / 552 🙃🙃🙃🙃 SFAC - BP - SFAC 🙃🙃🙃🙃 toluene / THF a ; Measured in toluene solution ( 10−5 M ) or THF solution ( 10−5 M ) at room temperature . b Vacuum - deposited on a quartz substrate . c Absolute PL quantum yield determined by a calibrated integrating sphere under nitrogen at room temperature . d Mean fluorescence lifetime evaluated at 300 K under nitrogen . e Delayed fluorescence lifetimes e…	link	504 / 552 🙃🙃🙃🙃 sfac - bp - sfac 🙃🙃🙃🙃 toluene / thf a ; measured in toluene solution ( 10−5 m ) or thf solution ( 10−5 m ) at room temperature . b vacuum - deposited on a quartz substrate . c absolute pl quantum yield determined by a calibrated integrating sphere under nitrogen at room temperature . d mean fluorescence lifetime evaluated at 300 k under nitrogen . e delayed fluorescence lifetimes e…	TRUE
196	(10^-9.0) * Meter^(1.0)	PL	https://doi.org/10.1016/j.cej.2022.134934	toluene	502	C1=CC=CC=2SC3=CC=CC=C3C3(C12)C1=CC=CC=C1N(C=1C=CC=CC13)C1=CC=C(C=C1)C(=O)C1=CC=C(C=C1)N1C=3C=CC=CC3C3(C2=CC=CC=C2SC=2C=CC=CC32)C3=CC=CC=C13	0	502 / 525 🙃🙃🙃🙃 STAC - BP - STAC 🙃🙃🙃🙃 toluene / THF a ; Measured in toluene solution ( 10−5 M ) or THF solution ( 10−5 M ) at room temperature . b Vacuum - deposited on a quartz substrate . c Absolute PL quantum yield determined by a calibrated integrating sphere under nitrogen at room temperature . d Mean fluorescence lifetime evaluated at 300 K under nitrogen . e Delayed fluorescence lifetimes e…	link	502 / 525 🙃🙃🙃🙃 stac - bp - stac 🙃🙃🙃🙃 toluene / thf a ; measured in toluene solution ( 10−5 m ) or thf solution ( 10−5 m ) at room temperature . b vacuum - deposited on a quartz substrate . c absolute pl quantum yield determined by a calibrated integrating sphere under nitrogen at room temperature . d mean fluorescence lifetime evaluated at 300 k under nitrogen . e delayed fluorescence lifetimes e…	TRUE
197	(10^-9.0) * Meter^(1.0)	PL	https://doi.org/10.1016/j.cej.2022.134934	THF	525	C1=CC=CC=2SC3=CC=CC=C3C3(C12)C1=CC=CC=C1N(C=1C=CC=CC13)C1=CC=C(C=C1)C(=O)C1=CC=C(C=C1)N1C=3C=CC=CC3C3(C2=CC=CC=C2SC=2C=CC=CC32)C3=CC=CC=C13	0	502 / 525 🙃🙃🙃🙃 STAC - BP - STAC 🙃🙃🙃🙃 toluene / THF a ; Measured in toluene solution ( 10−5 M ) or THF solution ( 10−5 M ) at room temperature . b Vacuum - deposited on a quartz substrate . c Absolute PL quantum yield determined by a calibrated integrating sphere under nitrogen at room temperature . d Mean fluorescence lifetime evaluated at 300 K under nitrogen . e Delayed fluorescence lifetimes e…	link	502 / 525 🙃🙃🙃🙃 stac - bp - stac 🙃🙃🙃🙃 toluene / thf a ; measured in toluene solution ( 10−5 m ) or thf solution ( 10−5 m ) at room temperature . b vacuum - deposited on a quartz substrate . c absolute pl quantum yield determined by a calibrated integrating sphere under nitrogen at room temperature . d mean fluorescence lifetime evaluated at 300 k under nitrogen . e delayed fluorescence lifetimes e…	TRUE
198	(10^-9.0) * Meter^(1.0)	λPL	https://doi.org/10.1016/j.dyepig.2023.111314	toluene	681	C1(=CC=CC=C1)N(C1=CC=C(C=C1)C1=C2N=C3C(=NC2=C(C=C1)C1=CC=C(C=C1)N(C1=CC=CC=C1)C1=CC=CC=C1)C=1C=CC(=C2C(=CC=C3C12)C#N)C#N)C1=CC=CC=C1	0	681 🙃🙃🙃🙃 LB - T 🙃🙃🙃🙃 λPL ( nm ) ; UV – vis absorption and PL spectra measured in toluene solution at room temperature .; Photophysical properties of LB-T and LB-Y.	link	681 🙃🙃🙃🙃 lb - t 🙃🙃🙃🙃 λpl ( nm ) ; uv – vis absorption and pl spectra measured in toluene solution at room temperature .; photophysical properties of lb-t and lb-y.	TRUE
199	(10^-9.0) * Meter^(1.0)	λPL	https://doi.org/10.1016/j.dyepig.2023.111314	toluene	649	C1(=CC=CC=C1)N(C1=CC=C(C=C1)C=1C=C2N=C3C(=NC2=CC1C1=CC=C(C=C1)N(C1=CC=CC=C1)C1=CC=CC=C1)C=1C=CC(=C2C(=CC=C3C12)C#N)C#N)C1=CC=CC=C1	0	649 🙃🙃🙃🙃 LB - Y 🙃🙃🙃🙃 λPL ( nm ) ; UV – vis absorption and PL spectra measured in toluene solution at room temperature .; Photophysical properties of LB-T and LB-Y.	link	649 🙃🙃🙃🙃 lb - y 🙃🙃🙃🙃 λpl ( nm ) ; uv – vis absorption and pl spectra measured in toluene solution at room temperature .; photophysical properties of lb-t and lb-y.	TRUE
200	(10^-9.0) * Meter^(1.0)	PL	https://doi.org/10.1016/j.dyepig.2023.111200	toluene	483	C1=CC=CC=2C3=CC=CC=C3N(C12)C1=C(C=C(C#N)C=C1)C1=NC(=NC(=N1)C1=CC=CC=C1)C1=CC=CC=C1	0	483 🙃🙃🙃🙃 Cz - mCNTrz 🙃🙃🙃🙃 PL ( nm ) ( ) ; Wavelength of PL Max .; Electrochemical and optical properties of green TADF emitters.	link	483 🙃🙃🙃🙃 cz - mcntrz 🙃🙃🙃🙃 pl ( nm ) ( ) ; wavelength of pl max .; electrochemical and optical properties of green tadf emitters.	FALSE
201	(10^-9.0) * Meter^(1.0)	PL	https://doi.org/10.1016/j.dyepig.2023.111200	toluene	493	C1(=CC=CC=C1)C1=NC(=NC(=N1)C=1C=C(C#N)C=CC1N1C2=CC=CC=C2C=2C=CC=CC12)C=1C=C(C#N)C=CC1N1C2=CC=CC=C2C=2C=CC=CC12	0	493 🙃🙃🙃🙃 DCz - mCNTrz 🙃🙃🙃🙃 PL ( nm ) ( ) ; Wavelength of PL Max .; Electrochemical and optical properties of green TADF emitters.	link	493 🙃🙃🙃🙃 dcz - mcntrz 🙃🙃🙃🙃 pl ( nm ) ( ) ; wavelength of pl max .; electrochemical and optical properties of green tadf emitters.	FALSE
202	(10^-9.0) * Meter^(1.0)	PL	https://doi.org/10.1016/j.dyepig.2023.111200	toluene	508	N1=C(N=C(N=C1C=1C=C(C#N)C=CC1N1C2=CC=CC=C2C=2C=CC=CC12)C=1C=C(C#N)C=CC1N1C2=CC=CC=C2C=2C=CC=CC12)C=1C=C(C#N)C=CC1N1C2=CC=CC=C2C=2C=CC=CC12	0	508 🙃🙃🙃🙃 TCz - mCNTrz 🙃🙃🙃🙃 PL ( nm ) ( ) ; Wavelength of PL Max .; Electrochemical and optical properties of green TADF emitters.	link	508 🙃🙃🙃🙃 tcz - mcntrz 🙃🙃🙃🙃 pl ( nm ) ( ) ; wavelength of pl max .; electrochemical and optical properties of green tadf emitters.	FALSE
203	(10^-9.0) * Meter^(1.0)	λemc	https://doi.org/10.1016/j.dyepig.2021.109208	toluene	478	C1(=CC=CC=C1)N(C1=CC=C(C=C1)C=1C=CC=2N(C3=CC=CC=C3C2C1)C1=CC=C(C=C1)C(=O)C1=CC=CC=C1)C1=CC=CC=C1	1	478 🙃🙃🙃🙃 3TCPM 🙃🙃🙃🙃 λemc [ nm ]; Photophysical and electrochemical parameters of these TADF emitters.	link	478 🙃🙃🙃🙃 3tcpm 🙃🙃🙃🙃 λemc [ nm ]; photophysical and electrochemical parameters of these tadf emitters.	FALSE
204	(10^-9.0) * Meter^(1.0)	λemc	https://doi.org/10.1016/j.dyepig.2021.109208	toluene	464	C1(=CC=CC=C1)N(C1=CC=C(C=C1)C1=CC=2N(C3=CC=CC=C3C2C=C1)C1=CC=C(C=C1)C(=O)C1=CC=CC=C1)C1=CC=CC=C1	0	425 , 464 🙃🙃🙃🙃 2TCPM 🙃🙃🙃🙃 λemc [ nm ]; Photophysical and electrochemical parameters of these TADF emitters.	link	425 , 464 🙃🙃🙃🙃 2tcpm 🙃🙃🙃🙃 λemc [ nm ]; photophysical and electrochemical parameters of these tadf emitters.	FALSE
205	(10^-9.0) * Meter^(1.0)	λemc	https://doi.org/10.1016/j.dyepig.2021.109208	toluene	510	C1(=CC=CC=C1)N(C1=CC=C(C=C1)C1=CC=CC=2C3=CC=CC=C3N(C12)C1=CC=C(C=C1)C(=O)C1=CC=CC=C1)C1=CC=CC=C1	0	411 , 510 🙃🙃🙃🙃 1TCPM 🙃🙃🙃🙃 λemc [ nm ]; Photophysical and electrochemical parameters of these TADF emitters.	link	411 , 510 🙃🙃🙃🙃 1tcpm 🙃🙃🙃🙃 λemc [ nm ]; photophysical and electrochemical parameters of these tadf emitters.	FALSE
206	(10^-9.0) * Meter^(1.0)	λemc	https://doi.org/10.1016/j.dyepig.2021.109208	toluene	521	C1=CC=CC=2C3=CC=CC=C3N(C12)C1=CC=C(C=C1)C(=O)C1=CC=C(C=C1)N1C2=CC=CC=C2C=2C=CC=C(C12)C1=CC=C(C=C1)N(C1=CC=CC=C1)C1=CC=CC=C1	0	411 , 521 🙃🙃🙃🙃 1TCPM - Cz 🙃🙃🙃🙃 λemc [ nm ]; Photophysical and electrochemical parameters of these TADF emitters.	link	411 , 521 🙃🙃🙃🙃 1tcpm - cz 🙃🙃🙃🙃 λemc [ nm ]; photophysical and electrochemical parameters of these tadf emitters.	FALSE
211	(10^-9.0) * Meter^(1.0)	λPL	https://doi.org/10.1016/j.cej.2024.149692	toluene	412	C1(=CC=CC=C1)C=1N=C(C2=C(N1)C=CS2)C2=CC=C(C=C2)N2C1=CC=CC=C1SC=1C=CC=CC21	1	412 , 562 🙃🙃🙃🙃 PTZ -2TP 🙃🙃🙃🙃 λPL ( nm ) 🙃🙃🙃🙃 sol . [ a ]; Summary of the photophysical properties of PTZ-2TP, PTZ-4TP, and DPTZ-TP.	link	412 , 562 🙃🙃🙃🙃 ptz -2tp 🙃🙃🙃🙃 λpl ( nm ) 🙃🙃🙃🙃 sol . [ a ]; summary of the photophysical properties of ptz-2tp, ptz-4tp, and dptz-tp.	FALSE
213	(10^-9.0) * Meter^(1.0)	λPL	https://doi.org/10.1016/j.cej.2024.149692	toluene	497	C1(=CC=CC=C1)C=1C2=C(N=C(N1)C1=CC=C(C=C1)N1C3=CC=CC=C3SC=3C=CC=CC13)C=CS2	1	438 , 497 🙃🙃🙃🙃 PTZ -4TP 🙃🙃🙃🙃 λPL ( nm ) 🙃🙃🙃🙃 sol . [ a ]; Summary of the photophysical properties of PTZ-2TP, PTZ-4TP, and DPTZ-TP.	link	438 , 497 🙃🙃🙃🙃 ptz -4tp 🙃🙃🙃🙃 λpl ( nm ) 🙃🙃🙃🙃 sol . [ a ]; summary of the photophysical properties of ptz-2tp, ptz-4tp, and dptz-tp.	FALSE
215	(10^-9.0) * Meter^(1.0)	λPL	https://doi.org/10.1016/j.cej.2024.149692	toluene	410	N1=C(N=C(C2=C1C=CS2)C2=CC=C(C=C2)N2C1=CC=CC=C1SC=1C=CC=CC21)C2=CC=C(C=C2)N2C1=CC=CC=C1SC=1C=CC=CC21	1	410 , 570 🙃🙃🙃🙃 DPTZ - TP 🙃🙃🙃🙃 λPL ( nm ) 🙃🙃🙃🙃 sol . [ a ]; Summary of the photophysical properties of PTZ-2TP, PTZ-4TP, and DPTZ-TP.	link	410 , 570 🙃🙃🙃🙃 dptz - tp 🙃🙃🙃🙃 λpl ( nm ) 🙃🙃🙃🙃 sol . [ a ]; summary of the photophysical properties of ptz-2tp, ptz-4tp, and dptz-tp.	FALSE
217	(10^-9.0) * Meter^(1.0)	λem	https://doi.org/10.1016/j.dyepig.2023.111763	toluene	603	C1=CC=CC=2C3=C4C(C=5C(=C3NC12)C=1C=CC=CC1N5)=C5C=CC=CC5=N4	0	603 🙃🙃🙃🙃 69a 🙃🙃🙃🙃 λem ( nm ) ; Measured in toluene solution .; Photophysical data of compounds 67a,b–69a,b.	link	603 🙃🙃🙃🙃 69a 🙃🙃🙃🙃 λem ( nm ) ; measured in toluene solution .; photophysical data of compounds 67a,b–69a,b.	TRUE
218	(10^-9.0) * Meter^(1.0)	λPL	https://doi.org/10.1016/j.dyepig.2017.04.024	toluene	561	C1=CC=CC=2OC3=CC=CC=C3N(C12)C1=C(C=C(C=C1C1=CC=C(C=C1)C#N)C#N)C1=CC=C(C=C1)C#N	0	561 🙃🙃🙃🙃 oPTBC 🙃🙃🙃🙃 λPL ( nm ) ; Measured in toluene at room temperature .; Summary of key physical properties of mPTBC and oPTBC.	link	561 🙃🙃🙃🙃 optbc 🙃🙃🙃🙃 λpl ( nm ) ; measured in toluene at room temperature .; summary of key physical properties of mptbc and optbc.	TRUE
219	(10^-9.0) * Meter^(1.0)	λem	https://doi.org/10.1016/j.orgel.2019.03.044	DMF	423	C1=CC=CC=2C3=CC=CC=C3N(C12)C1=CC=C(C=C1)C1=CC=C(C=C1)C1=NC2=C(N1C1=CC=C(C=C1)C(F)(F)F)C1=CC=CC=C1C=1C=CC=CC12	0	423 🙃🙃🙃🙃 CzB - FMPPI 🙃🙃🙃🙃 λem ( nm ) ; Absorption and PL : measured in 10−5 M DMF .; Basic properties of CzB-FMPPI and CzB-FMPIM.	link	423 🙃🙃🙃🙃 czb - fmppi 🙃🙃🙃🙃 λem ( nm ) ; absorption and pl : measured in 10−5 m dmf .; basic properties of czb-fmppi and czb-fmpim.	FALSE
220	(10^-9.0) * Meter^(1.0)	λem	https://doi.org/10.1016/j.orgel.2019.03.044	DMF	440	C1=CC=CC=2C3=CC=CC=C3N(C12)C1=CC=C(C=C1)C1=CC=C(C=C1)C1=NC2=C(N1C1=CC=C(C=C1)C(F)(F)F)C1=CC=CC=C1C=1C=CC=CC12	0	440 🙃🙃🙃🙃 CzB - FMPPI 🙃🙃🙃🙃 λem ( nm ) ; Absorption and PL : measured in neat film .; Basic properties of CzB-FMPPI and CzB-FMPIM.	link	440 🙃🙃🙃🙃 czb - fmppi 🙃🙃🙃🙃 λem ( nm ) ; absorption and pl : measured in neat film .; basic properties of czb-fmppi and czb-fmpim.	FALSE
221	(10^-9.0) * Meter^(1.0)	λem	https://doi.org/10.1016/j.orgel.2019.03.044	DMF	415	C1(=CC=CC=C1)C=1N=C(N(C1C1=CC=CC=C1)C1=CC=C(C=C1)C(F)(F)F)C1=CC=C(C=C1)C1=CC=C(C=C1)N1C2=CC=CC=C2C=2C=CC=CC12	0	415 🙃🙃🙃🙃 CzB - FMPIM 🙃🙃🙃🙃 λem ( nm ) ; Absorption and PL : measured in neat film .; Basic properties of CzB-FMPPI and CzB-FMPIM.	link	415 🙃🙃🙃🙃 czb - fmpim 🙃🙃🙃🙃 λem ( nm ) ; absorption and pl : measured in neat film .; basic properties of czb-fmppi and czb-fmpim.	FALSE
222	(10^-9.0) * Meter^(1.0)	λem	https://doi.org/10.1016/j.dyepig.2020.108624	DCM	507	C1=CC=CC=2C3=CC=CC=C3N(C12)C1=C(C#N)C(=C(C(=C1N1C2=CC=CC=C2C=2C(=CC=CC12)OCC1=CC=C(C=C1)C=C)N1C2=CC=CC=C2C=2C=CC=CC12)N1C2=CC=CC=C2C=2C(=CC=CC12)OCC1=CC=C(C=C1)C=C)N1C2=CC=CC=C2C=2C=CC=CC12	0	507 / 497 🙃🙃🙃🙃 3CzCN - DV 🙃🙃🙃🙃 λem [ nm ] ; The absorption peak and half peak width in dichloromethane solution and film respectively .; The photophysical, thermal, and DFT data of the compounds.	link	507 / 497 🙃🙃🙃🙃 3czcn - dv 🙃🙃🙃🙃 λem [ nm ] ; the absorption peak and half peak width in dichloromethane solution and film respectively .; the photophysical, thermal, and dft data of the compounds.	TRUE
223	(10^-9.0) * Meter^(1.0)	λem	https://doi.org/10.1016/j.dyepig.2020.108624	DCM	514	C1=CC=CC=2C3=CC=CC=C3N(C12)C1=C(C#N)C(=C(C(=C1N1C2=CC=CC=C2C=2C(=CC=CC12)OCCCCCCN1C2=CC=CC=C2C=2C(=CC=CC12)OCC1=CC=C(C=C1)C=C)N1C2=CC=CC=C2C=2C=CC=CC12)N1C2=CC=CC=C2C=2C(=CC=CC12)OCCCCCCN1C2=CC=CC=C2C=2C(=CC=CC12)OCC1=CC=C(C=C1)C=C)N1C2=CC=CC=C2C=2C=CC=CC12	0	514 / 501 🙃🙃🙃🙃 3CzCN - O - DV 🙃🙃🙃🙃 λem [ nm ] ; The absorption peak and half peak width in dichloromethane solution and film respectively .; The photophysical, thermal, and DFT data of the compounds.	link	514 / 501 🙃🙃🙃🙃 3czcn - o - dv 🙃🙃🙃🙃 λem [ nm ] ; the absorption peak and half peak width in dichloromethane solution and film respectively .; the photophysical, thermal, and dft data of the compounds.	TRUE
224	(10^-9.0) * Meter^(1.0)	λema	https://doi.org/10.1016/j.cej.2022.138957	THF	450	C1(=CC=CC=C1)N1C2=CC=CC=C2C=2C=C(C=CC12)S(=O)(=O)C=1C=C(C=C(C1)N1C=2C=CC=CC2C(C2=CC=CC=C12)(C)C)N1C=2C=CC=CC2C(C2=CC=CC=C12)(C)C	1	450 🙃🙃🙃🙃 CZ - DPS - BAD 🙃🙃🙃🙃 λema ( nm ); Physical properties of CZ-DPS-BAD.	link	450 🙃🙃🙃🙃 cz - dps - bad 🙃🙃🙃🙃 λema ( nm ); physical properties of cz-dps-bad.	FALSE
228	(10^-9.0) * Meter^(1.0)	λem	https://doi.org/10.1016/j.dyepig.2023.111568	toluene	528	N1=CC(=CC=C1)C=1C=C2N=C3C4=C(C5=C(C3=NC2=CC1)C=CC(=C5)C5=CC=C(N(C1=CC=CC=C1)C1=CC=CC=C1)C=C5)C=C(C=C4)C4=CC=C(N(C5=CC=CC=C5)C5=CC=CC=C5)C=C4	0	528 / 582 / 550 🙃🙃🙃🙃 PyPzDTPA 🙃🙃🙃🙃 λem ( nm ) ; PL maximum measured in 10−6 M toluene solution / neat films / 10 wt % doped CBP film at RT .; Summary of the physical properties of materials.	link	528 / 582 / 550 🙃🙃🙃🙃 pypzdtpa 🙃🙃🙃🙃 λem ( nm ) ; pl maximum measured in 10−6 m toluene solution / neat films / 10 wt % doped cbp film at rt .; summary of the physical properties of materials.	TRUE
229	(10^-9.0) * Meter^(1.0)	λem	https://doi.org/10.1016/j.dyepig.2023.111568	toluene	543	N1=CC(=CC=C1)C1=CC2=C(C3=NC4=CC=C(C=C4N=C3C3=C2C=C(C=C3)C=3C=NC=CC3)C3=CC=C(N(C2=CC=CC=C2)C2=CC=CC=C2)C=C3)C=C1	0	543 / 590 / 562 🙃🙃🙃🙃 TPAPzDPy 🙃🙃🙃🙃 λem ( nm ) ; PL maximum measured in 10−6 M toluene solution / neat films / 10 wt % doped CBP film at RT .; Summary of the physical properties of materials.	link	543 / 590 / 562 🙃🙃🙃🙃 tpapzdpy 🙃🙃🙃🙃 λem ( nm ) ; pl maximum measured in 10−6 m toluene solution / neat films / 10 wt % doped cbp film at rt .; summary of the physical properties of materials.	TRUE
230	(10^-9.0) * Meter^(1.0)	λem	https://doi.org/10.1016/j.dyepig.2023.111568	toluene	535	N1=CC(=CC=C1)C1=CC2=C(C3=NC4=CC(=C(C=C4N=C3C3=C2C=CC=C3)C3=CC=C(N(C2=CC=CC=C2)C2=CC=CC=C2)C=C3)C3=CC=C(N(C2=CC=CC=C2)C2=CC=CC=C2)C=C3)C=C1	0	535 / 574 / 553 🙃🙃🙃🙃 DTPAPzPy 🙃🙃🙃🙃 λem ( nm ) ; PL maximum measured in 10−6 M toluene solution / neat films / 10 wt % doped CBP film at RT .; Summary of the physical properties of materials.	link	535 / 574 / 553 🙃🙃🙃🙃 dtpapzpy 🙃🙃🙃🙃 λem ( nm ) ; pl maximum measured in 10−6 m toluene solution / neat films / 10 wt % doped cbp film at rt .; summary of the physical properties of materials.	TRUE
231	(10^-9.0) * Meter^(1.0)	λPL	https://doi.org/10.1016/j.orgel.2018.08.021	toluene	592	C1(=CC(=CC(=C1)C(=O)C1=CC=C(C=C1)N1C2=CC=CC=C2OC=2C=CC=CC12)C(=O)C1=CC=C(C=C1)N1C2=CC=CC=C2OC=2C=CC=CC12)C(=O)C1=CC=C(C=C1)N1C2=CC=CC=C2OC=2C=CC=CC12	1	592 🙃🙃🙃🙃 TBP - PXZ 🙃🙃🙃🙃 λPL ( nm ) ; Measured in toluene at room temperature .; Physical properties of the TBP-PXZ.	link	592 🙃🙃🙃🙃 tbp - pxz 🙃🙃🙃🙃 λpl ( nm ) ; measured in toluene at room temperature .; physical properties of the tbp-pxz.	TRUE
232	(10^-9.0) * Meter^(1.0)	λPL	https://doi.org/10.1016/j.orgel.2023.106795	toluene	435	C1(=CC=CC=C1)C1=NC(=NC(=N1)C1=CC=CC=C1)C1=CC=C(C=C1)C1=CC(=CC(=C1)N1C2=CC=C(C=C2C=2C=C(C=CC12)C(C)(C)C)C(C)(C)C)N1C2=CC=C(C=C2C=2C=C(C=CC12)C(C)(C)C)C(C)(C)C	1	435 🙃🙃🙃🙃 mDtCz - TRZ 🙃🙃🙃🙃 λPL [ nm ]; Photophysical properties of DtCz-TRZ and mDtCz-TRZ.	link	435 🙃🙃🙃🙃 mdtcz - trz 🙃🙃🙃🙃 λpl [ nm ]; photophysical properties of dtcz-trz and mdtcz-trz.	FALSE
233	(10^-9.0) * Meter^(1.0)	λPL	https://doi.org/10.1016/j.orgel.2023.106795	toluene	439	C1(=CC=CC=C1)C1=NC(=NC(=N1)C1=CC=CC=C1)C1=CC=C(C=C1)C1=C(C=CC=C1N1C2=CC=C(C=C2C=2C=C(C=CC12)C(C)(C)C)C(C)(C)C)N1C2=CC=C(C=C2C=2C=C(C=CC12)C(C)(C)C)C(C)(C)C	1	439 🙃🙃🙃🙃 DtCz - TRZ 🙃🙃🙃🙃 λPL [ nm ]; Photophysical properties of DtCz-TRZ and mDtCz-TRZ.	link	439 🙃🙃🙃🙃 dtcz - trz 🙃🙃🙃🙃 λpl [ nm ]; photophysical properties of dtcz-trz and mdtcz-trz.	FALSE
234	(10^-9.0) * Meter^(1.0)	λPL	https://doi.org/10.1016/j.dyepig.2019.107775	toluene	514	CC1(C2=CC=CC=C2N(C=2C=CC=CC12)C1=CC=C(C=C1)C1=C(C#N)C(=CN=C1)C1=CC=C(C=C1)N1C=2C=CC=CC2C(C2=CC=CC=C12)(C)C)C	0	514 / 513 🙃🙃🙃🙃 AcCN 🙃🙃🙃🙃 λPL [ nm ] sola ) / filmb ); Summary of photophysical properties of AcCN and PxCN.	link	514 / 513 🙃🙃🙃🙃 accn 🙃🙃🙃🙃 λpl [ nm ] sola ) / filmb ); summary of photophysical properties of accn and pxcn.	FALSE
235	(10^-9.0) * Meter^(1.0)	λPL	https://doi.org/10.1016/j.dyepig.2019.107775	toluene	565	C1=CC=CC=2OC3=CC=CC=C3N(C12)C1=CC=C(C=C1)C1=C(C#N)C(=CN=C1)C1=CC=C(C=C1)N1C2=CC=CC=C2OC=2C=CC=CC12	0	565 / 540 🙃🙃🙃🙃 PxCN 🙃🙃🙃🙃 λPL [ nm ] sola ) / filmb ); Summary of photophysical properties of AcCN and PxCN.	link	565 / 540 🙃🙃🙃🙃 pxcn 🙃🙃🙃🙃 λpl [ nm ] sola ) / filmb ); summary of photophysical properties of accn and pxcn.	FALSE
236	(10^-9.0) * Meter^(1.0)	λPL	https://doi.org/10.1016/j.cej.2022.138919	THF	575	C1=CC=CC=2OC3=CC=CC=C3N(C12)C1=CC=C(C=C1)C(=O)C=1C=CC=2N(C3=CC=CC=C3C2C1)C1=CC(=CC=C1)N1C2=CC=CC=C2C=2C=CC=CC12	0	575 🙃🙃🙃🙃 mCP - BP - DMAC 🙃🙃🙃🙃 THF solution 🙃🙃🙃🙃 λPL [ nm ]; Photophysical data of mCP-BP-DMAC and DCB-BP-DMAC in THF solution and neat and doped films, measured at 300 K under nitrogen. a	link	575 🙃🙃🙃🙃 mcp - bp - dmac 🙃🙃🙃🙃 thf solution 🙃🙃🙃🙃 λpl [ nm ]; photophysical data of mcp-bp-dmac and dcb-bp-dmac in thf solution and neat and doped films, measured at 300 k under nitrogen. a	TRUE
239	(10^-9.0) * Meter^(1.0)	λPL	https://doi.org/10.1016/j.cej.2022.138919	THF	573	C1=CC=CC=2OC3=CC=CC=C3N(C12)C1=CC=C(C=C1)C(=O)C=1C=CC=2N(C3=CC=CC=C3C2C1)C1=CC=C(C=C1)N1C2=CC=CC=C2C=2C=CC=CC12	0	573 🙃🙃🙃🙃 DCB - BP - DMAC 🙃🙃🙃🙃 THF solution 🙃🙃🙃🙃 λPL [ nm ]; Photophysical data of mCP-BP-DMAC and DCB-BP-DMAC in THF solution and neat and doped films, measured at 300 K under nitrogen. a	link	573 🙃🙃🙃🙃 dcb - bp - dmac 🙃🙃🙃🙃 thf solution 🙃🙃🙃🙃 λpl [ nm ]; photophysical data of mcp-bp-dmac and dcb-bp-dmac in thf solution and neat and doped films, measured at 300 k under nitrogen. a	TRUE
242	(10^-9.0) * Meter^(1.0)	λem	https://doi.org/10.1016/j.dyepig.2022.110564	CH2Cl2	640	ClC1=NC(=NC(=N1)Cl)C=1C=C(C=2NC3=CC=CC=C3SC2C1)C1=CC=C(C=C1)OC	0	640 🙃🙃🙃🙃 1 🙃🙃🙃🙃 λem / nm; Emission maxima λem, absolute fluorescence quantum yields Φf, fluorescence lifetimes τ, the residuum χ2 and calculated radiative (kr) and non-radiative (knr) rate constants of dyes 2 (at T = 298 K, emission spectra: xenon lamp, lifetimes: EPL-laser 375 nm in TCSPC mode) in CH2Cl2 (T = 298 K, c(2) = 10−7 mol/L).	link	640 🙃🙃🙃🙃 1 🙃🙃🙃🙃 λem / nm; emission maxima λem, absolute fluorescence quantum yields φf, fluorescence lifetimes τ, the residuum χ2 and calculated radiative (kr) and non-radiative (knr) rate constants of dyes 2 (at t = 298 k, emission spectra: xenon lamp, lifetimes: epl-laser 375 nm in tcspc mode) in ch2cl2 (t = 298 k, c(2) = 10−7 mol/l).	TRUE
243	(10^-9.0) * Meter^(1.0)	λem	https://doi.org/10.1016/j.orgel.2021.106275	toluene	449	C1(=CC=CC=C1)N(C=1C=C2N(C=3C=CC=CC3B3C2=C(C1)N(C=1C=CC=CC13)C1=CC=CC=C1)C1=CC=CC=C1)C1=CC=CC=C1	0	449 / 453 🙃🙃🙃🙃 PAB 🙃🙃🙃🙃 λem ( nm ) solution / film ; The peak wavelength of the lowest - energy absorption band and the peak wavelength of the PL spectrum in toluene . ; The PL peak wavelength in mCP film .; Photophysical, electrochemical, and thermal analysis data of PAB, 2tPAB, and 3tPAB.	link	449 / 453 🙃🙃🙃🙃 pab 🙃🙃🙃🙃 λem ( nm ) solution / film ; the peak wavelength of the lowest - energy absorption band and the peak wavelength of the pl spectrum in toluene . ; the pl peak wavelength in mcp film .; photophysical, electrochemical, and thermal analysis data of pab, 2tpab, and 3tpab.	TRUE
244	(10^-9.0) * Meter^(1.0)	λem	https://doi.org/10.1016/j.orgel.2021.106275	toluene	456	C(C)(C)(C)C=1C=CC=2N(C=3C=C(C=C4N(C=5C=CC(=CC5B(C34)C2C1)C(C)(C)C)C1=CC=C(C=C1)C(C)(C)C)N(C1=CC=CC=C1)C1=CC=CC=C1)C1=CC=C(C=C1)C(C)(C)C	0	456 / 457 🙃🙃🙃🙃 2tPAB 🙃🙃🙃🙃 λem ( nm ) solution / film ; The peak wavelength of the lowest - energy absorption band and the peak wavelength of the PL spectrum in toluene . ; The PL peak wavelength in mCP film .; Photophysical, electrochemical, and thermal analysis data of PAB, 2tPAB, and 3tPAB.	link	456 / 457 🙃🙃🙃🙃 2tpab 🙃🙃🙃🙃 λem ( nm ) solution / film ; the peak wavelength of the lowest - energy absorption band and the peak wavelength of the pl spectrum in toluene . ; the pl peak wavelength in mcp film .; photophysical, electrochemical, and thermal analysis data of pab, 2tpab, and 3tpab.	TRUE
245	(10^-9.0) * Meter^(1.0)	λem	https://doi.org/10.1016/j.orgel.2021.106275	toluene	456	C(C)(C)(C)C=1C=CC=2N(C=3C=C(C=C4N(C=5C=CC(=CC5B(C34)C2C1)C(C)(C)C)C1=CC=C(C=C1)C(C)(C)C)N(C1=CC=C(C=C1)C(C)(C)C)C1=CC=C(C=C1)C(C)(C)C)C1=CC=C(C=C1)C(C)(C)C	0	456 / 458 🙃🙃🙃🙃 3tPAB 🙃🙃🙃🙃 λem ( nm ) solution / film ; The peak wavelength of the lowest - energy absorption band and the peak wavelength of the PL spectrum in toluene . ; The PL peak wavelength in mCP film .; Photophysical, electrochemical, and thermal analysis data of PAB, 2tPAB, and 3tPAB.	link	456 / 458 🙃🙃🙃🙃 3tpab 🙃🙃🙃🙃 λem ( nm ) solution / film ; the peak wavelength of the lowest - energy absorption band and the peak wavelength of the pl spectrum in toluene . ; the pl peak wavelength in mcp film .; photophysical, electrochemical, and thermal analysis data of pab, 2tpab, and 3tpab.	TRUE
246	(10^-9.0) * Meter^(1.0)	λPL	https://doi.org/10.1016/j.optmat.2019.05.040	toluene	386	C1=CC=CC=2C3=CC=CC=C3N(C12)C1=CC=C(C=C1)C=1OC(=NN1)C1=CC=C(C=C1)N1C2=CC=CC=C2C=2C=CC=CC12	0	386 / 414 🙃🙃🙃🙃 BCzOX 🙃🙃🙃🙃 λPL ( nm ) solb / filmc; Key photophysical, thermal and electrochemical properties of the three compounds.	link	386 / 414 🙃🙃🙃🙃 bczox 🙃🙃🙃🙃 λpl ( nm ) solb / filmc; key photophysical, thermal and electrochemical properties of the three compounds.	FALSE
247	(10^-9.0) * Meter^(1.0)	λPL	https://doi.org/10.1016/j.optmat.2019.05.040	toluene	461	CC1(C2=CC=CC=C2NC=2C=CC=C(C12)C1=CC=C(C=C1)C=1OC(=NN1)C1=CC=C(C=C1)C1=CC=CC=2NC3=CC=CC=C3C(C12)(C)C)C	0	461 / 472 🙃🙃🙃🙃 BAcOX 🙃🙃🙃🙃 λPL ( nm ) solb / filmc; Key photophysical, thermal and electrochemical properties of the three compounds.	link	461 / 472 🙃🙃🙃🙃 bacox 🙃🙃🙃🙃 λpl ( nm ) solb / filmc; key photophysical, thermal and electrochemical properties of the three compounds.	FALSE
248	(10^-9.0) * Meter^(1.0)	PL	https://doi.org/10.1016/j.jlumin.2023.119787	toluene	499	N1=C(N=C(N=C1C=1C(=C(C#N)C=CC1)N1C2=CC=CC=C2C=2C=CC=CC12)C=1C(=C(C#N)C=CC1)N1C2=CC=CC=C2C=2C=CC=CC12)C=1C(=C(C#N)C=CC1)N1C2=CC=CC=C2C=2C=CC=CC12	0	499 🙃🙃🙃🙃 TCz -2mCNTrz 🙃🙃🙃🙃 PL ( nm ) ( ) ; Wavelength of the maximum PL .; Optical and electrochemical properties of green TADF emitters.	link	499 🙃🙃🙃🙃 tcz -2mcntrz 🙃🙃🙃🙃 pl ( nm ) ( ) ; wavelength of the maximum pl .; optical and electrochemical properties of green tadf emitters.	FALSE
249	(10^-9.0) * Meter^(1.0)	PL	https://doi.org/10.1016/j.jlumin.2023.119787	toluene	513	N1=C(N=C(N=C1C=1C=C(C#N)C=CC1N1C2=CC=CC=C2C=2C=CC=CC12)C=1C=C(C#N)C=CC1N1C2=CC=CC=C2C=2C=CC=CC12)C=1C=C(C#N)C=CC1N1C2=CC=CC=C2C=2C=CC=CC12	0	513 🙃🙃🙃🙃 TCz -4mCNTrz 🙃🙃🙃🙃 PL ( nm ) ( ) ; Wavelength of the maximum PL .; Optical and electrochemical properties of green TADF emitters.	link	513 🙃🙃🙃🙃 tcz -4mcntrz 🙃🙃🙃🙃 pl ( nm ) ( ) ; wavelength of the maximum pl .; optical and electrochemical properties of green tadf emitters.	FALSE
250	(10^-9.0) * Meter^(1.0)	PL	https://doi.org/10.1016/j.jlumin.2023.119787	toluene	530	N1=C(N=C(N=C1C1=C(C=C(C#N)C=C1)N1C2=CC=CC=C2C=2C=CC=CC12)C1=C(C=C(C#N)C=C1)N1C2=CC=CC=C2C=2C=CC=CC12)C1=C(C=C(C#N)C=C1)N1C2=CC=CC=C2C=2C=CC=CC12	0	530 🙃🙃🙃🙃 TCz - pCNTrz 🙃🙃🙃🙃 PL ( nm ) ( ) ; Wavelength of the maximum PL .; Optical and electrochemical properties of green TADF emitters.	link	530 🙃🙃🙃🙃 tcz - pcntrz 🙃🙃🙃🙃 pl ( nm ) ( ) ; wavelength of the maximum pl .; optical and electrochemical properties of green tadf emitters.	FALSE
251	(10^-9.0) * Meter^(1.0)	PL	https://doi.org/10.1016/j.orgel.2015.02.018	DCM	420	C1=CC=CC2=CC3=CC=CC=C3C(=C12)C1=CC=C(C=C1)C=1N(C(=C(N1)C1=CC=CC=C1)C1=CC=CC=C1)C1=CC=CC=C1	0	420 ( 57 ) 🙃🙃🙃🙃 ACBI 🙃🙃🙃🙃 PL ( nm ) 🙃🙃🙃🙃 Solution ( FWHMs ); The optical, photophysical and thermal properties of ACBI, 1-NaCBI, and 2-NaCBI.	link	420 ( 57 ) 🙃🙃🙃🙃 acbi 🙃🙃🙃🙃 pl ( nm ) 🙃🙃🙃🙃 solution ( fwhms ); the optical, photophysical and thermal properties of acbi, 1-nacbi, and 2-nacbi.	TRUE
252	(10^-9.0) * Meter^(1.0)	PL	https://doi.org/10.1016/j.orgel.2015.02.018	DCM	428	C1(=CC=CC2=CC=CC=C12)C1=C2C=CC=CC2=C(C2=CC=CC=C12)C1=CC=C(C=C1)C=1N(C(=C(N1)C1=CC=CC=C1)C1=CC=CC=C1)C1=CC=CC=C1	0	428 ( 54 ) 🙃🙃🙃🙃 1 - NaCBI 🙃🙃🙃🙃 PL ( nm ) 🙃🙃🙃🙃 Solution ( FWHMs ); The optical, photophysical and thermal properties of ACBI, 1-NaCBI, and 2-NaCBI.	link	428 ( 54 ) 🙃🙃🙃🙃 1 - nacbi 🙃🙃🙃🙃 pl ( nm ) 🙃🙃🙃🙃 solution ( fwhms ); the optical, photophysical and thermal properties of acbi, 1-nacbi, and 2-nacbi.	TRUE
253	(10^-9.0) * Meter^(1.0)	PL	https://doi.org/10.1016/j.orgel.2015.02.018	DCM	434	C1=C(C=CC2=CC=CC=C12)C1=C2C=CC=CC2=C(C2=CC=CC=C12)C1=CC=C(C=C1)C=1N(C(=C(N1)C1=CC=CC=C1)C1=CC=CC=C1)C1=CC=CC=C1	0	434 ( 53 ) 🙃🙃🙃🙃 2 - NaCBI 🙃🙃🙃🙃 PL ( nm ) 🙃🙃🙃🙃 Solution ( FWHMs ); The optical, photophysical and thermal properties of ACBI, 1-NaCBI, and 2-NaCBI.	link	434 ( 53 ) 🙃🙃🙃🙃 2 - nacbi 🙃🙃🙃🙃 pl ( nm ) 🙃🙃🙃🙃 solution ( fwhms ); the optical, photophysical and thermal properties of acbi, 1-nacbi, and 2-nacbi.	TRUE
254	(10^-9.0) * Meter^(1.0)	λem	https://doi.org/10.1016/j.orgel.2021.106411	THF	496	C1=CC=CC=2C3=CC=CC=C3N(C12)C=1C=C(C=C(C1)N1C2=CC=CC=C2C=2C=CC=CC12)S(=O)(=O)C1=CC=C(C=C1)N1C=2C=CC=CC2C(C2=CC=CC=C12)(C)C	0	496 🙃🙃🙃🙃 CZ - DPS - DMAC 🙃🙃🙃🙃 λem ( nm ) ; Measured in THF : H2O ( 1 : 98 ) .; Physical properties of CZ-DPS-DMAC.	link	496 🙃🙃🙃🙃 cz - dps - dmac 🙃🙃🙃🙃 λem ( nm ) ; measured in thf : h2o ( 1 : 98 ) .; physical properties of cz-dps-dmac.	TRUE
257	(10^-9.0) * Meter^(1.0)	λFL,max	https://doi.org/10.1016/j.cej.2021.128574	toluene	453	C1=CC=CC=2C3=CC=CC=C3N(C12)C1=C(C=C(C(=C1)N1C2=CC=CC=C2C=2C=CC=CC12)C#N)C#N	0	453 🙃🙃🙃🙃 DCzIPN 🙃🙃🙃🙃 λFL , max ( nm ); Photophysical properties of the IPN compounds in degassed toluene solutions (10−5 M). S1 and T1 were determined in mCP host at 7 wt% doping concentration from the onsets of FL and phosphorescence spectra, respectively.	link	453 🙃🙃🙃🙃 dczipn 🙃🙃🙃🙃 λfl , max ( nm ); photophysical properties of the ipn compounds in degassed toluene solutions (10−5 m). s1 and t1 were determined in mcp host at 7 wt% doping concentration from the onsets of fl and phosphorescence spectra, respectively.	TRUE
258	(10^-9.0) * Meter^(1.0)	λFL,max	https://doi.org/10.1016/j.cej.2021.128574	toluene	470	CC1=CC=CC=2C3=CC=CC=C3N(C12)C1=C(C=C(C(=C1)N1C2=CC=CC=C2C=2C=CC=C(C12)C)C#N)C#N	0	470 🙃🙃🙃🙃 DMeCzIPN 🙃🙃🙃🙃 λFL , max ( nm ); Photophysical properties of the IPN compounds in degassed toluene solutions (10−5 M). S1 and T1 were determined in mCP host at 7 wt% doping concentration from the onsets of FL and phosphorescence spectra, respectively.	link	470 🙃🙃🙃🙃 dmeczipn 🙃🙃🙃🙃 λfl , max ( nm ); photophysical properties of the ipn compounds in degassed toluene solutions (10−5 m). s1 and t1 were determined in mcp host at 7 wt% doping concentration from the onsets of fl and phosphorescence spectra, respectively.	TRUE
259	(10^-9.0) * Meter^(1.0)	λPLb	https://doi.org/10.1016/j.jphotochem.2024.115922	toluene	677	C1=CC=CC=2OC3=CC=CC=C3N(C12)C1=CC=C2C(C=3C(=NC=4C=CC=CC4C3)C2=C1)=O	1	677 🙃🙃🙃🙃 IQLO - PXZ 🙃🙃🙃🙃 λPLb ) [ nm ]; Key photophysical parameters of IQLO-PXZ and IQLO-DMAC.	link	677 🙃🙃🙃🙃 iqlo - pxz 🙃🙃🙃🙃 λplb ) [ nm ]; key photophysical parameters of iqlo-pxz and iqlo-dmac.	FALSE
260	(10^-9.0) * Meter^(1.0)	λPLb	https://doi.org/10.1016/j.jphotochem.2024.115922	toluene	610	CC1(C2=CC=CC=C2N(C=2C=CC=CC12)C1=CC=C2C(C=3C(=NC=4C=CC=CC4C3)C2=C1)=O)C	1	610 🙃🙃🙃🙃 IQLO - DMAC 🙃🙃🙃🙃 λPLb ) [ nm ]; Key photophysical parameters of IQLO-PXZ and IQLO-DMAC.	link	610 🙃🙃🙃🙃 iqlo - dmac 🙃🙃🙃🙃 λplb ) [ nm ]; key photophysical parameters of iqlo-pxz and iqlo-dmac.	FALSE
261	(10^-9.0) * Meter^(1.0)	λem	https://doi.org/10.1016/j.orgel.2022.106442	toluene	452	C(=C)C1=CC=C(COC2=CC=CC=3N(C4=CC=CC=C4C23)CCCCCCOC2=CC=CC=3N(C4=CC=CC=C4C23)C2=C(C#N)C(=CC=C2)N2C3=CC=CC=C3C=3C(=CC=CC23)OCCCCCCN2C3=CC=CC=C3C=3C(=CC=CC23)OCC2=CC=C(C=C2)C=C)C=C1	0	452 / 476 / 478 🙃🙃🙃🙃 DVCz -2CzCN 🙃🙃🙃🙃 λem [ nm ] ; Measured in toluene , before and after cross - linking films .; Thermal, photophysical, and electrochemical properties of DV-2CzCN.	link	452 / 476 / 478 🙃🙃🙃🙃 dvcz -2czcn 🙃🙃🙃🙃 λem [ nm ] ; measured in toluene , before and after cross - linking films .; thermal, photophysical, and electrochemical properties of dv-2czcn.	TRUE
262	(10^-9.0) * Meter^(1.0)	λFL	https://doi.org/10.1016/j.dyepig.2024.111981	toluene	579	C1(=CC=CC=C1)N(C1=CC=C(C=C1)C=1C=CC=2C(=NC=3C(=C4C=CC=NC4=C4N=CC=CC34)N2)N1)C1=CC=CC=C1	1	579 🙃🙃🙃🙃 oTPA - PPP 🙃🙃🙃🙃 λFL [ nm ]; Summary of photoluminescence properties of oTPA-PPP and mTPA-PPP.	link	579 🙃🙃🙃🙃 otpa - ppp 🙃🙃🙃🙃 λfl [ nm ]; summary of photoluminescence properties of otpa-ppp and mtpa-ppp.	FALSE
263	(10^-9.0) * Meter^(1.0)	λFL	https://doi.org/10.1016/j.dyepig.2024.111981	toluene	575	C1(=CC=CC=C1)N(C1=CC=C(C=C1)C=1C=CC=2C(=NC=3C(=C4C=CC=NC4=C4N=CC=CC34)N2)N1)C1=CC=CC=C1	1	575 🙃🙃🙃🙃 mTPA - PPP 🙃🙃🙃🙃 λFL [ nm ]; Summary of photoluminescence properties of oTPA-PPP and mTPA-PPP.	link	575 🙃🙃🙃🙃 mtpa - ppp 🙃🙃🙃🙃 λfl [ nm ]; summary of photoluminescence properties of otpa-ppp and mtpa-ppp.	FALSE
264	(10^-9.0) * Meter^(1.0)	λem	https://doi.org/10.1016/j.dyepig.2023.111858	toluene	467	C1=CC=CC=2C3=CC=CC=C3N(C12)C1=CC=C(C=C1)N(C=1C=C2N(C=3C=CC(=CC3B3C2=C(C1)N(C=1C=CC(=CC13)N1C3=CC=CC=C3C=3C=CC=CC13)C1=C(C=CC=C1C)C)N1C3=CC=CC=C3C=3C=CC=CC13)C1=C(C=CC=C1C)C)C1=C(C=CC=C1C)C	0	467 / 477 🙃🙃🙃🙃 Me - PABCz 🙃🙃🙃🙃 λem ( nm ) solutionb / film ; The PL peak wavelength of 6 wt % emitter in PPF film .; Photophysical, electrochemical, and thermal analysis data of Me-PABCZ and Me-PABDPA.	link	467 / 477 🙃🙃🙃🙃 me - pabcz 🙃🙃🙃🙃 λem ( nm ) solutionb / film ; the pl peak wavelength of 6 wt % emitter in ppf film .; photophysical, electrochemical, and thermal analysis data of me-pabcz and me-pabdpa.	TRUE
265	(10^-9.0) * Meter^(1.0)	λem	https://doi.org/10.1016/j.dyepig.2023.111858	toluene	495	CC1=C(C(=CC=C1)C)N(C=1C=C2N(C=3C=CC(=CC3B3C2=C(C1)N(C=1C=CC(=CC13)N(C1=CC=CC=C1)C1=CC=CC=C1)C1=C(C=CC=C1C)C)N(C1=CC=CC=C1)C1=CC=CC=C1)C1=C(C=CC=C1C)C)C1=CC=C(C=C1)N(C1=CC=CC=C1)C1=CC=CC=C1	0	495 / 504 🙃🙃🙃🙃 Me - PABDPA 🙃🙃🙃🙃 λem ( nm ) solutionb / film ; The PL peak wavelength of 6 wt % emitter in PPF film .; Photophysical, electrochemical, and thermal analysis data of Me-PABCZ and Me-PABDPA.	link	495 / 504 🙃🙃🙃🙃 me - pabdpa 🙃🙃🙃🙃 λem ( nm ) solutionb / film ; the pl peak wavelength of 6 wt % emitter in ppf film .; photophysical, electrochemical, and thermal analysis data of me-pabcz and me-pabdpa.	TRUE
266	(10^-9.0) * Meter^(1.0)	PL	https://doi.org/10.1016/j.cej.2024.158323	toluene	449	C1=CC=CC=2C3=CC=CC=C3N(C12)C1=C(C=CC(=C1)C)C1=NC(=NC(=N1)C1=C(C=C(C=C1)C)N1C2=CC=CC=C2C=2C=CC=CC12)C1=C(C=C(C=C1)C)N1C2=CC=CC=C2C=2C=CC=CC12	0	449 🙃🙃🙃🙃 TCz - pMTrz 🙃🙃🙃🙃 PL ( nm ) ( a ) ; Measured in 1 × 10−5 M toluene solution at room temperature .; Physical properties of TCz-Trz, TCz-pMTrz, and TtBCz-pMTrz.	link	449 🙃🙃🙃🙃 tcz - pmtrz 🙃🙃🙃🙃 pl ( nm ) ( a ) ; measured in 1 × 10−5 m toluene solution at room temperature .; physical properties of tcz-trz, tcz-pmtrz, and ttbcz-pmtrz.	TRUE
267	(10^-9.0) * Meter^(1.0)	PL	https://doi.org/10.1016/j.cej.2024.158323	toluene	472	C(C)(C)(C)C=1C=CC=2N(C3=CC=C(C=C3C2C1)C(C)(C)C)C1=C(C=CC(=C1)C)C1=NC(=NC(=N1)C1=C(C=C(C=C1)C)N1C2=CC=C(C=C2C=2C=C(C=CC12)C(C)(C)C)C(C)(C)C)C1=C(C=C(C=C1)C)N1C2=CC=C(C=C2C=2C=C(C=CC12)C(C)(C)C)C(C)(C)C	0	472 🙃🙃🙃🙃 TtBCz - pMTrz 🙃🙃🙃🙃 PL ( nm ) ( a ) ; Measured in 1 × 10−5 M toluene solution at room temperature .; Physical properties of TCz-Trz, TCz-pMTrz, and TtBCz-pMTrz.	link	472 🙃🙃🙃🙃 ttbcz - pmtrz 🙃🙃🙃🙃 pl ( nm ) ( a ) ; measured in 1 × 10−5 m toluene solution at room temperature .; physical properties of tcz-trz, tcz-pmtrz, and ttbcz-pmtrz.	TRUE
269	(10^-9.0) * Meter^(1.0)	λem	https://doi.org/10.1016/j.cej.2020.127418	toluene	498	CC1(C2=CC=CC=C2N(C=2C=CC=CC12)C1=CC=C(C=C1)C(=O)C1=CC=CC=C1)C	0	498 🙃🙃🙃🙃 PhCO - DMAC 🙃🙃🙃🙃 λem [ nm ] d ) ; Measured in PL spectra in toluene solution at room temperature ;; Summary of thermal and photophysical properties of TCO-DMAC, PhCO-DMAC and TCO-PXZ.	link	498 🙃🙃🙃🙃 phco - dmac 🙃🙃🙃🙃 λem [ nm ] d ) ; measured in pl spectra in toluene solution at room temperature ;; summary of thermal and photophysical properties of tco-dmac, phco-dmac and tco-pxz.	TRUE
272	(10^-9.0) * Meter^(1.0)	λem	https://doi.org/10.1016/j.dyepig.2021.109395	CH2Cl2	536	C(C)(C)(C)C=1C=CC=2N(C3=CC=C(C=C3C2C1)C(C)(C)C)C=1C(=C(C#N)C(=C(N1)N1C2=CC=C(C=C2C=2C=C(C=CC12)C(C)(C)C)C(C)(C)C)N1C2=CC=C(C=C2C=2C=C(C=CC12)C(C)(C)C)C(C)(C)C)N1C2=CC=C(C=C2C=2C=C(C=CC12)C(C)(C)C)C(C)(C)C	0	536 521 🙃🙃🙃🙃 4CzCNPy 🙃🙃🙃🙃 λem [ nm ] ; Measured in CH2Cl2 ( up line ) and doped film ( down line ) at room temperature .; Physical properties of the compounds.	link	536 521 🙃🙃🙃🙃 4czcnpy 🙃🙃🙃🙃 λem [ nm ] ; measured in ch2cl2 ( up line ) and doped film ( down line ) at room temperature .; physical properties of the compounds.	TRUE
273	(10^-9.0) * Meter^(1.0)	λem	https://doi.org/10.1016/j.dyepig.2021.109395	CH2Cl2	561	C(C)(C)(C)C=1C=CC=2N(C3=CC=C(C=C3C2C1)C(C)(C)C)C=1C(=C(C#N)C(=C(N1)N1C2=CC=C(C=C2C=2C=C(C=CC12)C(C)(C)C)C(C)(C)C)N1C2=CC=C(C=C2C=2C=C(C=CC12)C(C)(C)C)C(C)(C)C)N1C2=CC=C(C=C2C=2C=C(C=CC12)C(C)(C)C)C(C)(C)C	0	561 535 🙃🙃🙃🙃 4tCzCNPy 🙃🙃🙃🙃 λem [ nm ] ; Measured in CH2Cl2 ( up line ) and doped film ( down line ) at room temperature .; Physical properties of the compounds.	link	561 535 🙃🙃🙃🙃 4tczcnpy 🙃🙃🙃🙃 λem [ nm ] ; measured in ch2cl2 ( up line ) and doped film ( down line ) at room temperature .; physical properties of the compounds.	TRUE
276	(10^-9.0) * Meter^(1.0)	λem	https://doi.org/10.1016/j.dyepig.2021.109392	toluene	542	C1=CC=CC=2OC3=CC=CC=C3N(C12)C1=CC=C(C=C1)C1=CC(=NC=N1)CC(=O)C1=CC=CC=C1	0	542 / 525 / 563 🙃🙃🙃🙃 MPA 🙃🙃🙃🙃 λem [ nm ] ; Measured in tolune ( 10−5 M ) , 2 wt % doped CBP film and neat film .; Photophysical data of MPA and MBF.	link	542 / 525 / 563 🙃🙃🙃🙃 mpa 🙃🙃🙃🙃 λem [ nm ] ; measured in tolune ( 10−5 m ) , 2 wt % doped cbp film and neat film .; photophysical data of mpa and mbf.	FALSE
277	(10^-9.0) * Meter^(1.0)	λem	https://doi.org/10.1016/j.dyepig.2021.109392	toluene	633	C1=CC=CC=2OC3=CC=CC=C3N(C12)C1=CC=C(C=C1)C=1N=C[N+]=2[B-](OC(=CC2C1)C1=CC=CC=C1)(F)F	0	633 / 578 / 654 🙃🙃🙃🙃 MBF 🙃🙃🙃🙃 λem [ nm ] ; Measured in tolune ( 10−5 M ) , 2 wt % doped CBP film and neat film .; Photophysical data of MPA and MBF.	link	633 / 578 / 654 🙃🙃🙃🙃 mbf 🙃🙃🙃🙃 λem [ nm ] ; measured in tolune ( 10−5 m ) , 2 wt % doped cbp film and neat film .; photophysical data of mpa and mbf.	FALSE
278	(10^-9.0) * Meter^(1.0)	λPL	https://doi.org/10.1016/j.orgel.2021.106415	toluene	489	CC=1C=CC=2N(C3=CC=C(C=C3C2C1)C)C1=C(C#N)C(=C(C(=C1N1C2=CC=C(C=C2C=2C=C(C=CC12)C)C)N1C2=CC=C(C=C2C=2C=C(C=CC12)C)C)N1C2=CC=C(C=C2C=2C=C(C=CC12)C)C)N1C2=CC=C(C=C2C=2C=C(C=CC12)C)C	0	489 🙃🙃🙃🙃 5PCzCN 🙃🙃🙃🙃 λPL [ nm ] ; Determined from fluorescent spectrum measured in toluene solution .; Summary of key physical properties of 5PCzCN.	link	489 🙃🙃🙃🙃 5pczcn 🙃🙃🙃🙃 λpl [ nm ] ; determined from fluorescent spectrum measured in toluene solution .; summary of key physical properties of 5pczcn.	TRUE
280	(10^-9.0) * Meter^(1.0)	λPLb	https://doi.org/10.1016/j.cej.2021.133078	toluene	478	C1=CC=CC=2C3=CC=CC=C3C(C12)(C=1C=CC=2OC=3C=CC=C4OC=5C=C(C=CC5B(C34)C2C1)N1C=2C=CC=CC2C(C2=CC=CC=C12)(C)C)C=1C=CC=2OC=3C=CC=C4OC=5C=C(C=CC5B(C34)C2C1)N1C=2C=CC=CC2C(C2=CC=CC=C12)(C)C	1	478 , 467 🙃🙃🙃🙃 F2AcBO 🙃🙃🙃🙃 λPLb ( nm ); Photophysical properties of Me2AcBO, F2AcBO, and tBuAcBO.	link	478 , 467 🙃🙃🙃🙃 f2acbo 🙃🙃🙃🙃 λplb ( nm ); photophysical properties of me2acbo, f2acbo, and tbuacbo.	FALSE
282	(10^-9.0) * Meter^(1.0)	λPL	https://doi.org/10.1016/j.cej.2024.154048	toluene	616	C(C)(C)(C)C1=CC=C(C=C1)N(C1=CC=C(C=C1)C1=NC=2C(=C(C(=C(C2N=C1C1=CC=C(C=C1)N(C1=CC=C(C=C1)C(C)(C)C)C1=CC=C(C=C1)C(C)(C)C)C#N)C1=CC=C(C=C1)C(C)(C)C)C1=CC=C(C=C1)C(C)(C)C)C#N)C1=CC=C(C=C1)C(C)(C)C	0	616 🙃🙃🙃🙃 tBuTPAQxCN 🙃🙃🙃🙃 λPL [ nm ] sol b ) ; measured for polystyrene film doped with 1 wt % TADF emitter at 300 K .; Photophysical parameters of tBuTPAQxCN.	link	616 🙃🙃🙃🙃 tbutpaqxcn 🙃🙃🙃🙃 λpl [ nm ] sol b ) ; measured for polystyrene film doped with 1 wt % tadf emitter at 300 k .; photophysical parameters of tbutpaqxcn.	FALSE
283	(10^-9.0) * Meter^(1.0)	PL	https://doi.org/10.1016/j.synthmet.2024.117551	toluene	369	C1=CC=C(C=2OC3=C(C21)C=CC=C3)C3=C(C=CC=C3)C3=CC(=CC=C3)N3C2=CC=CC=C2C=2C=CC=CC32	1	369 🙃🙃🙃🙃 4DBFBPhCz 🙃🙃🙃🙃 PL ( nm ) ( b ); Photophysical and electrochemical properties of 4DBFBPhCz, 4DBF-oBNPhCz, 4DBF-mBNPhCz, and TtBCZ-Trz.	link	369 🙃🙃🙃🙃 4dbfbphcz 🙃🙃🙃🙃 pl ( nm ) ( b ); photophysical and electrochemical properties of 4dbfbphcz, 4dbf-obnphcz, 4dbf-mbnphcz, and ttbcz-trz.	FALSE
285	(10^-9.0) * Meter^(1.0)	PL	https://doi.org/10.1016/j.synthmet.2024.117551	toluene	408	C1=CC=CC=2C3=CC=CC=C3N(C12)C=1C=C(C=CC1)C1=C(C=C(C=C1)C#N)C1=CC=CC2=C1OC1=C2C=CC=C1	1	408 🙃🙃🙃🙃 4DBF - mBNPhCz 🙃🙃🙃🙃 PL ( nm ) ( b ); Photophysical and electrochemical properties of 4DBFBPhCz, 4DBF-oBNPhCz, 4DBF-mBNPhCz, and TtBCZ-Trz.	link	408 🙃🙃🙃🙃 4dbf - mbnphcz 🙃🙃🙃🙃 pl ( nm ) ( b ); photophysical and electrochemical properties of 4dbfbphcz, 4dbf-obnphcz, 4dbf-mbnphcz, and ttbcz-trz.	FALSE
286	(10^-9.0) * Meter^(1.0)	PL	https://doi.org/10.1016/j.synthmet.2024.117551	toluene	481	C(C)(C)(C)C=1C=CC=2N(C3=CC=C(C=C3C2C1)C(C)(C)C)C1=C(C=CC=C1)C1=NC(=NC(=N1)C1=C(C=CC=C1)N1C2=CC=C(C=C2C=2C=C(C=CC12)C(C)(C)C)C(C)(C)C)C1=C(C=CC=C1)N1C2=CC=C(C=C2C=2C=C(C=CC12)C(C)(C)C)C(C)(C)C	1	481 🙃🙃🙃🙃 TtBCz - Trz 🙃🙃🙃🙃 PL ( nm ) ( b ); Photophysical and electrochemical properties of 4DBFBPhCz, 4DBF-oBNPhCz, 4DBF-mBNPhCz, and TtBCZ-Trz.	link	481 🙃🙃🙃🙃 ttbcz - trz 🙃🙃🙃🙃 pl ( nm ) ( b ); photophysical and electrochemical properties of 4dbfbphcz, 4dbf-obnphcz, 4dbf-mbnphcz, and ttbcz-trz.	FALSE
287	(10^-9.0) * Meter^(1.0)	λem	https://doi.org/10.1016/j.dyepig.2020.108781	tetrahydrofuran	518	C1(=CC=CC=C1)N1C2=CC=CC=C2C=2C=C(C=CC12)S(=O)(=O)C1=CC=C(C=C1)N1C2=CC=CC=C2OC=2C=CC=CC12	0	518 🙃🙃🙃🙃 3CP - DPS - PXZ 🙃🙃🙃🙃 λem ( nm ) ; UV – vis absorption in pure tetrahydrofuran solution and PL emission spectra in the neat film .; Thermal, photophysical, and energy levels of the compounds.	link	518 🙃🙃🙃🙃 3cp - dps - pxz 🙃🙃🙃🙃 λem ( nm ) ; uv – vis absorption in pure tetrahydrofuran solution and pl emission spectra in the neat film .; thermal, photophysical, and energy levels of the compounds.	TRUE
288	(10^-9.0) * Meter^(1.0)	λem	https://doi.org/10.1016/j.dyepig.2020.108781	THF	475	CC1(C2=CC=CC=C2N(C=2C=CC=CC12)C1=CC=C(C=C1)S(=O)(=O)C=1C=CC=2N(C3=CC=CC=C3C2C1)C1=CC=CC=C1)C	1	472 🙃🙃🙃🙃 3CP - DPS - DMAC 🙃🙃🙃🙃 λem ( nm ) ; UV – vis absorption in pure tetrahydrofuran solution and PL emission spectra in the neat film .; Thermal, photophysical, and energy levels of the compounds.	link	472 🙃🙃🙃🙃 3cp - dps - dmac 🙃🙃🙃🙃 λem ( nm ) ; uv – vis absorption in pure tetrahydrofuran solution and pl emission spectra in the neat film .; thermal, photophysical, and energy levels of the compounds.	TRUE
289	(10^-9.0) * Meter^(1.0)	λPL	https://doi.org/10.1016/j.dyepig.2020.108781	toluene	540	C1(=CC=CC=C1)N1C2=CC=CC=C2C=2C=C(C=CC12)S(=O)(=O)C1=CC=C(C=C1)N1C2=CC=CC=C2OC=2C=CC=CC12	1	518 🙃🙃🙃🙃 3CP - DPS - PXZ 🙃🙃🙃🙃 λPL ( nm ) ; The emission peaks of neat films .; The detail kinetic parameters of 3CP-DPS-PXZ and 3CP-DPS-DMAC.	link	518 🙃🙃🙃🙃 3cp - dps - pxz 🙃🙃🙃🙃 λpl ( nm ) ; the emission peaks of neat films .; the detail kinetic parameters of 3cp-dps-pxz and 3cp-dps-dmac.	FALSE
293	(10^-9.0) * Meter^(1.0)	PL	https://doi.org/10.1016/j.molstruc.2024.141023	toluene	617	C(C)(C)(C)C=1C=CC=2N(C3=CC=C(C=C3C2C1)C(C)(C)C)C=1C=CC=2N(C3=CC=C(C=C3C2C1)N1C2=CC=C(C=C2C=2C=C(C=CC12)C(C)(C)C)C(C)(C)C)C1=CC=C(C=C1)C1=NC2=CC(=C(C=C2N=C1C1=CC=C(C=C1)N1C2=CC=C(C=C2C=2C=C(C=CC12)N1C2=CC=C(C=C2C=2C=C(C=CC12)C(C)(C)C)C(C)(C)C)N1C2=CC=C(C=C2C=2C=C(C=CC12)C(C)(C)C)C(C)(C)C)C#N)C#N	0	617 / 635 🙃🙃🙃🙃 DCNQx -1 🙃🙃🙃🙃 a PL / b PL ( nm ); Photophysical, electrochemical and thermal properties of DCNQx-1 and DCNQx-2.	link	617 / 635 🙃🙃🙃🙃 dcnqx -1 🙃🙃🙃🙃 a pl / b pl ( nm ); photophysical, electrochemical and thermal properties of dcnqx-1 and dcnqx-2.	FALSE
294	(10^-9.0) * Meter^(1.0)	PL	https://doi.org/10.1016/j.molstruc.2024.141023	toluene	555	C(C)(C)(C)C=1C=CC=2N(C3=CC=C(C=C3C2C1)C(C)(C)C)C1=CC=C(C=C1)C1=NC2=CC(=C(C=C2N=C1C1=CC=C(C=C1)N1C2=CC=C(C=C2C=2C=C(C=CC12)C(C)(C)C)C(C)(C)C)C#N)C#N	0	555 / 590 🙃🙃🙃🙃 DCNQx -2 🙃🙃🙃🙃 a PL / b PL ( nm ); Photophysical, electrochemical and thermal properties of DCNQx-1 and DCNQx-2.	link	555 / 590 🙃🙃🙃🙃 dcnqx -2 🙃🙃🙃🙃 a pl / b pl ( nm ); photophysical, electrochemical and thermal properties of dcnqx-1 and dcnqx-2.	FALSE
295	(10^-9.0) * Meter^(1.0)	PL	https://doi.org/10.1039/D4MH00400K	toluene	531	BrC1=C(C=C(C(=C1)N1C2=CC=CC=C2OC=2C=CC=CC12)Br)N1C2=CC=CC=C2OC=2C=CC=CC12	0	531 / 547 🙃🙃🙃🙃 dSFQP 🙃🙃🙃🙃 PL [ nm ] ; [ b ] Measured in neat films at room temperature .; Table 1 Summary of key physical parameters of dSFQP	link	531 / 547 🙃🙃🙃🙃 dsfqp 🙃🙃🙃🙃 pl [ nm ] ; [ b ] measured in neat films at room temperature .; table 1 summary of key physical parameters of dsfqp	FALSE
297	(10^-9.0) * Meter^(1.0)	λPL	https://doi.org/10.1039/C7TC00025A	toluene	638	CC1(C2=CC=CC=C2N(C=2C=CC=CC12)C1=CC=C(C2=NSN=C21)N2C=1C=CC=CC1C(C1=CC=CC=C21)(C)C)C	0	638 / 636 🙃🙃🙃🙃 BTZ – DMAC 🙃🙃🙃🙃 λ PL [ nm ] sol / film ; [ b ] Measured in toluene ( 1 × 10−4 M ) at room temperature . ; [ c ] Measured in films at room temperature .; Table 1 Thermal, photophysical and electrochemical data of BTZ–CZ, BTZ–DMAC and BTZ–DPA	link	638 / 636 🙃🙃🙃🙃 btz – dmac 🙃🙃🙃🙃 λ pl [ nm ] sol / film ; [ b ] measured in toluene ( 1 × 10−4 m ) at room temperature . ; [ c ] measured in films at room temperature .; table 1 thermal, photophysical and electrochemical data of btz–cz, btz–dmac and btz–dpa	TRUE
299	(10^-9.0) * Meter^(1.0)	λPL	https://doi.org/10.1039/C9TC01498E	PhMe	467	S(=O)(=O)(C1=CC=C(C=N1)N1C2=CC=C(C=C2C=2C=C(C=CC12)C(C)(C)C)C(C)(C)C)C1=CC=C(C=N1)N1C2=CC=C(C=C2C=2C=C(C=CC12)C(C)(C)C)C(C)(C)C	0	467 🙃🙃🙃🙃 pDTCz -2DPyS 🙃🙃🙃🙃 λ PL / nm ; [ b ] Fluorescence spectra measured in co - doped film at 300 K in PPT host .; Table 2 Photophysical properties of pDTCz-3DPyS and pDTCz-2DPyS	link	467 🙃🙃🙃🙃 pdtcz -2dpys 🙃🙃🙃🙃 λ pl / nm ; [ b ] fluorescence spectra measured in co - doped film at 300 k in ppt host .; table 2 photophysical properties of pdtcz-3dpys and pdtcz-2dpys	FALSE
300	(10^-9.0) * Meter^(1.0)	λPL	https://doi.org/10.1039/C9TC01498E	DCM	478	S(=O)(=O)(C1=CC=C(C=N1)N1C2=CC=C(C=C2C=2C=C(C=CC12)C(C)(C)C)C(C)(C)C)C1=CC=C(C=N1)N1C2=CC=C(C=C2C=2C=C(C=CC12)C(C)(C)C)C(C)(C)C	0	478 🙃🙃🙃🙃 pDTCz -2DPyS 🙃🙃🙃🙃 λ PL / nm ; [ c ] Phosphorescence spectra measured in a film with 7 wt % in PPT host at 77 K .; Table 2 Photophysical properties of pDTCz-3DPyS and pDTCz-2DPyS	link	478 🙃🙃🙃🙃 pdtcz -2dpys 🙃🙃🙃🙃 λ pl / nm ; [ c ] phosphorescence spectra measured in a film with 7 wt % in ppt host at 77 k .; table 2 photophysical properties of pdtcz-3dpys and pdtcz-2dpys	FALSE
301	(10^-9.0) * Meter^(1.0)	λPL	https://doi.org/10.1039/D0TC04465B	toluene	603	C1(=CC=CC=C1)N1C=2C=CC=CC2C2=C3C(=C4C(=C12)C=1C=CC=CC1N4C4=CC=C(C=C4)C4=NC1=CC(=C(C=C1N=C4C4=CC=CC=C4)C#N)C#N)C=4C=CC=CC4N3C3=CC=CC=C3	0	603 🙃🙃🙃🙃 6,7 - DCNQx - DICz 🙃🙃🙃🙃 λ PL [ nm ] sol ; [ a ] UV - vis absorption and photoluminescence ( PL ) λmax measured in toluene solution at 300 K .; Table 1 Photophysical parameters of 6,7-DCNQx-DICz and 5,8-DCNQx-DICz TADF emitters	link	603 🙃🙃🙃🙃 6,7 - dcnqx - dicz 🙃🙃🙃🙃 λ pl [ nm ] sol ; [ a ] uv - vis absorption and photoluminescence ( pl ) λmax measured in toluene solution at 300 k .; table 1 photophysical parameters of 6,7-dcnqx-dicz and 5,8-dcnqx-dicz tadf emitters	TRUE
303	(10^-9.0) * Meter^(1.0)	λPL	https://doi.org/10.1039/C9TC05892C	toluene	592	C1=CC=CC=2OC3=CC=CC=C3N(C12)C1=CC=C(C=C1)C1=NC2=CC=C(C=C2N=C1)C(=O)C1=CC=CC=C1	0	592 🙃🙃🙃🙃 PXZ - PQM 🙃🙃🙃🙃 λ PL ( nm ) ; [ a ] Measured in toluene ( 1 × 10−5 M ) at room temperature .; Table 1 Photophysical and electrochemical data of PXZ-PQM, DPXZ-PQM, and DPXZ-DPPM	link	592 🙃🙃🙃🙃 pxz - pqm 🙃🙃🙃🙃 λ pl ( nm ) ; [ a ] measured in toluene ( 1 × 10−5 m ) at room temperature .; table 1 photophysical and electrochemical data of pxz-pqm, dpxz-pqm, and dpxz-dppm	TRUE
304	(10^-9.0) * Meter^(1.0)	λPL	https://doi.org/10.1039/C9TC05892C	toluene	594	C1=CC=CC=2OC3=CC=CC=C3N(C12)C1=CC=C(C=C1)C1=NC2=CC=C(C=C2N=C1C1=CC=C(C=C1)N1C2=CC=CC=C2OC=2C=CC=CC12)C(=O)C1=CC=CC=C1	0	594 🙃🙃🙃🙃 DPXZ - PQM 🙃🙃🙃🙃 λ PL ( nm ) ; [ a ] Measured in toluene ( 1 × 10−5 M ) at room temperature .; Table 1 Photophysical and electrochemical data of PXZ-PQM, DPXZ-PQM, and DPXZ-DPPM	link	594 🙃🙃🙃🙃 dpxz - pqm 🙃🙃🙃🙃 λ pl ( nm ) ; [ a ] measured in toluene ( 1 × 10−5 m ) at room temperature .; table 1 photophysical and electrochemical data of pxz-pqm, dpxz-pqm, and dpxz-dppm	TRUE
305	(10^-9.0) * Meter^(1.0)	λPL	https://doi.org/10.1039/C9TC05892C	toluene	642	C1=CC=CC=2OC3=CC=CC=C3N(C12)C1=CC2=C(C3=NC=4C=CC(=CC4N=C3C3=C2C=C(C=C3)N3C2=CC=CC=C2OC=2C=CC=CC32)C(=O)C3=CC=CC=C3)C=C1	0	642 🙃🙃🙃🙃 DPXZ - DPPM 🙃🙃🙃🙃 λ PL ( nm ) ; [ a ] Measured in toluene ( 1 × 10−5 M ) at room temperature .; Table 1 Photophysical and electrochemical data of PXZ-PQM, DPXZ-PQM, and DPXZ-DPPM	link	642 🙃🙃🙃🙃 dpxz - dppm 🙃🙃🙃🙃 λ pl ( nm ) ; [ a ] measured in toluene ( 1 × 10−5 m ) at room temperature .; table 1 photophysical and electrochemical data of pxz-pqm, dpxz-pqm, and dpxz-dppm	TRUE
306	(10^-9.0) * Meter^(1.0)	λem	https://doi.org/10.1039/D2TC02283D	toluene	466	C(C)(C)(C)C=1C=C2C=3B(C=4C=CC=C5C6=C(N(C3C1)C54)C=CC=C6)C=6C=CC=CC6N2C2=CC=CC=C2	0	466 / 468 🙃🙃🙃🙃 B - dpa - Cz 🙃🙃🙃🙃 λ em ( nm ) ; [ b ] Emission peak in toluene solution ( 1 × 10−5 M ) and 1 wt % emitter doped in mCBP film .; Table 1 Summary of photophysical and electrochemical properties of B-dpa-Cz, B-dpa-dmAc and B-dpa-SpiroAc	link	466 / 468 🙃🙃🙃🙃 b - dpa - cz 🙃🙃🙃🙃 λ em ( nm ) ; [ b ] emission peak in toluene solution ( 1 × 10−5 m ) and 1 wt % emitter doped in mcbp film .; table 1 summary of photophysical and electrochemical properties of b-dpa-cz, b-dpa-dmac and b-dpa-spiroac	TRUE
313	(10^-9.0) * Meter^(1.0)	λem	https://doi.org/10.1039/D2TC01319C	THF	430	C1(=CC=CC=C1)N(C1=CC=C(C=C1)N1C(=NC2=C1C1=CC=CC=C1C=1C=CC=CC12)C1=CC=C(C=C1)C1=CC=C(C=C1)N(C1=CC=CC=C1)C1=CC=C(C=C1)C1=CC=C(C=C1)C1=NC2=C(N1C1=CC=C(C=C1)N(C1=CC=CC=C1)C1=CC=CC=C1)C1=CC=CC=C1C=1C=CC=CC12)C1=CC=CC=C1	1	430 / 444 🙃🙃🙃🙃 λ em ( nm ) ( s / f ) 🙃🙃🙃🙃 TPA – 2PPITPA; Table 1 Summary of optical and thermal properties	link	430 / 444 🙃🙃🙃🙃 λ em ( nm ) ( s / f ) 🙃🙃🙃🙃 tpa – 2ppitpa; table 1 summary of optical and thermal properties	FALSE
314	(10^-9.0) * Meter^(1.0)	λem	https://doi.org/10.1039/D2TC01319C	THF	422	C1(=CC=CC=C1)N(C1=CC=C(C=C1)N1C(=NC2=C1C1=CC=CC=C1C=1C=CC=CC12)/C=C/C1=CC=C(C=C1)C1=CC=C(C=C1)N(C1=CC=CC=C1)C1=CC=C(C=C1)C1=CC=C(C=C1)\C=C\C1=NC2=C(N1C1=CC=C(C=C1)N(C1=CC=CC=C1)C1=CC=CC=C1)C1=CC=CC=C1C=1C=CC=CC12)C1=CC=CC=C1	1	422 / 438 🙃🙃🙃🙃 λ em ( nm ) ( s / f ) 🙃🙃🙃🙃 TPA – 2SPPITPA; Table 1 Summary of optical and thermal properties	link	422 / 438 🙃🙃🙃🙃 λ em ( nm ) ( s / f ) 🙃🙃🙃🙃 tpa – 2sppitpa; table 1 summary of optical and thermal properties	FALSE
316	(10^-9.0) * Meter^(1.0)	λPL	https://doi.org/10.1039/C8TC02179A	toluene	583	C(C)(C)(C)C=1C=CC=2N(C3=CC=C(C=C3C2C1)C(C)(C)C)C1=C(C(=C(C=2S(C3=CC=CC=C3S(C12)(=O)=O)(=O)=O)N1C2=CC=C(C=C2C=2C=C(C=CC12)C(C)(C)C)C(C)(C)C)N1C2=CC=C(C=C2C=2C=C(C=CC12)C(C)(C)C)C(C)(C)C)N1C2=CC=C(C=C2C=2C=C(C=CC12)C(C)(C)C)C(C)(C)C	0	583 🙃🙃🙃🙃 450 / 380 🙃🙃🙃🙃 λ PL [ nm ] ; [ b ] Determined from the energy peak of the fluorescence spectra of dopants mixed in CBP at 77 K .; Table 1 Summary of the key physical properties of 4t-BuCzTTR	link	583 🙃🙃🙃🙃 450 / 380 🙃🙃🙃🙃 λ pl [ nm ] ; [ b ] determined from the energy peak of the fluorescence spectra of dopants mixed in cbp at 77 k .; table 1 summary of the key physical properties of 4t-buczttr	FALSE
317	(10^-9.0) * Meter^(1.0)	PL	https://doi.org/10.1039/C9TC02491C	toluene	529	C1(=CC=CC=C1)C1=NC(=NC(=N1)C1=CC=CC=C1)C=1C=C(C=C(C1)N1C=2C=CC=CC2C(C2=CC=CC=C12)(C)C)N1C=2C=CC=CC2C(C2=CC=CC=C12)(C)C	0	529 🙃🙃🙃🙃 TRZ - DDMAc 🙃🙃🙃🙃 PL ( nm ) ; [ b ] Photoluminescent emission in toluene .; Table 1 Photophysical properties of TRZ-DDPAc and TRZ-DDMAc	link	529 🙃🙃🙃🙃 trz - ddmac 🙃🙃🙃🙃 pl ( nm ) ; [ b ] photoluminescent emission in toluene .; table 1 photophysical properties of trz-ddpac and trz-ddmac	TRUE
318	(10^-9.0) * Meter^(1.0)	PL	https://doi.org/10.1039/C9TC02491C	toluene	511	C1(=CC=CC=C1)C1=NC(=NC(=N1)C1=CC=CC=C1)C=1C=C(C=C(C1)N1C=2C=CC=CC2C(C2=CC=CC=C12)(C1=CC=CC=C1)C1=CC=CC=C1)N1C=2C=CC=CC2C(C2=CC=CC=C12)(C1=CC=CC=C1)C1=CC=CC=C1	0	511 🙃🙃🙃🙃 TRZ - DDPAc 🙃🙃🙃🙃 PL ( nm ) ; [ b ] Photoluminescent emission in toluene .; Table 1 Photophysical properties of TRZ-DDPAc and TRZ-DDMAc	link	511 🙃🙃🙃🙃 trz - ddpac 🙃🙃🙃🙃 pl ( nm ) ; [ b ] photoluminescent emission in toluene .; table 1 photophysical properties of trz-ddpac and trz-ddmac	TRUE
319	(10^-9.0) * Meter^(1.0)	λem	https://doi.org/10.1039/D3MH00445G	toluene	620	C1(=CC=C(C=C1)N(C1=CC=C(C=C1)C1=CC2=C(C3=NC4=CC(=C(C=C4N=C3C3=C2C=CC=C3)C#N)C#N)C=C1)C1=CC=C(C=C1)C1=CC=CC=C1)C1=CC=CC=C1	0	620 🙃🙃🙃🙃 DCN - DLB 🙃🙃🙃🙃 λ em [ nm ] ; [ a ] Determined from the emission maxima of 10−5 M toluene solution at R . T .; Table 1 Summary of the photophysical properties of DCN-DLB and DCN-DSP	link	620 🙃🙃🙃🙃 dcn - dlb 🙃🙃🙃🙃 λ em [ nm ] ; [ a ] determined from the emission maxima of 10−5 m toluene solution at r . t .; table 1 summary of the photophysical properties of dcn-dlb and dcn-dsp	TRUE
320	(10^-9.0) * Meter^(1.0)	λem	https://doi.org/10.1039/D3MH00445G	toluene	648	C1=C(C=CC=2C3=CC=CC=C3C3(C12)C1=CC=CC=C1C=1C=CC=CC13)N(C1=CC=C(C=C1)C1=CC3=C(C2=NC4=CC(=C(C=C4N=C2C2=C3C=CC=C2)C#N)C#N)C=C1)C1=CC=2C3(C4=CC=CC=C4C2C=C1)C1=CC=CC=C1C=1C=CC=CC13	0	648 🙃🙃🙃🙃 DCN - DSP 🙃🙃🙃🙃 λ em [ nm ] ; [ a ] Determined from the emission maxima of 10−5 M toluene solution at R . T .; Table 1 Summary of the photophysical properties of DCN-DLB and DCN-DSP	link	648 🙃🙃🙃🙃 dcn - dsp 🙃🙃🙃🙃 λ em [ nm ] ; [ a ] determined from the emission maxima of 10−5 m toluene solution at r . t .; table 1 summary of the photophysical properties of dcn-dlb and dcn-dsp	TRUE
321	(10^-9.0) * Meter^(1.0)	λPL	https://doi.org/10.1039/D0TC02289F	toluene	586	CC1(C2=CC=CC=C2N(C=2C(=CC=CC12)C1=CC=CC=C1)C1=CC=C(C=C1)C1=CC=2C(C3=CC=CC=C3C(C2C=C1)=O)=O)C	0	586 🙃🙃🙃🙃 AQ - PhDMAC 🙃🙃🙃🙃 λ PL ( nm ) ; [ b ] Determined from the maxima of the PL spectra of toluene at room temperature .; Table 1 Summary of key physical properties of AQ-DMAC and AQ-PhDMAC	link	586 🙃🙃🙃🙃 aq - phdmac 🙃🙃🙃🙃 λ pl ( nm ) ; [ b ] determined from the maxima of the pl spectra of toluene at room temperature .; table 1 summary of key physical properties of aq-dmac and aq-phdmac	TRUE
322	(10^-9.0) * Meter^(1.0)	λPL	https://doi.org/10.1039/D0TC02289F	toluene	610	CC1(C2=CC=CC=C2N(C=2C=CC=CC12)C1=CC=C(C=C1)C1=CC=2C(C3=CC=CC=C3C(C2C=C1)=O)=O)C	0	610 🙃🙃🙃🙃 AQ - DMAC 🙃🙃🙃🙃 λ PL ( nm ) ; [ b ] Determined from the maxima of the PL spectra of toluene at room temperature .; Table 1 Summary of key physical properties of AQ-DMAC and AQ-PhDMAC	link	610 🙃🙃🙃🙃 aq - dmac 🙃🙃🙃🙃 λ pl ( nm ) ; [ b ] determined from the maxima of the pl spectra of toluene at room temperature .; table 1 summary of key physical properties of aq-dmac and aq-phdmac	TRUE
323	(10^-9.0) * Meter^(1.0)	λem	https://doi.org/10.1039/D1TC02778F	CH2Cl2	500	C1=CC=CC=2C3=CC=CC=C3N(C12)C1=C(C(=C(C(=C1N1C2=CC=CC=C2C=2C=CC=CC12)N1C2=CC=CC=C2C=2C=CC=CC12)N1C2=CC=CC=C2C=2C=CC=CC12)N1C2=CC=CC=C2C=2C=CC=CC12)C=1OC(=NN1)C1=CC=CC=C1	0	500 🙃🙃🙃🙃 5CzOXD 🙃🙃🙃🙃 289.332 🙃🙃🙃🙃 λ em [ nm ] ; [ a ] Peak values measured in CH2Cl2 ( top line ) and film ( bottom line ) at room temperature .; Table 1 Summary of the physical properties of the compounds	link	500 🙃🙃🙃🙃 5czoxd 🙃🙃🙃🙃 289.332 🙃🙃🙃🙃 λ em [ nm ] ; [ a ] peak values measured in ch2cl2 ( top line ) and film ( bottom line ) at room temperature .; table 1 summary of the physical properties of the compounds	TRUE
324	(10^-9.0) * Meter^(1.0)	λem	https://doi.org/10.1039/D1TC02778F	CH2Cl2	496	C1=CC=CC=2C3=CC=CC=C3N(C12)C1=C(C(=C(C(=C1N1C2=CC=CC=C2C=2C=CC=CC12)N1C2=CC=CC=C2C=2C=CC=CC12)N1C2=CC=CC=C2C=2C=CC=CC12)N1C2=CC=CC=C2C=2C=CC=CC12)C=1OC(=NN1)C1=CC=CC=C1	0	496 🙃🙃🙃🙃 5CzOXD 🙃🙃🙃🙃 293.341 🙃🙃🙃🙃 λ em [ nm ] ; [ a ] Peak values measured in CH2Cl2 ( top line ) and film ( bottom line ) at room temperature .; Table 1 Summary of the physical properties of the compounds	link	496 🙃🙃🙃🙃 5czoxd 🙃🙃🙃🙃 293.341 🙃🙃🙃🙃 λ em [ nm ] ; [ a ] peak values measured in ch2cl2 ( top line ) and film ( bottom line ) at room temperature .; table 1 summary of the physical properties of the compounds	TRUE
325	(10^-9.0) * Meter^(1.0)	λem	https://doi.org/10.1039/D1TC02778F	CH2Cl2	532	C1=CC=CC=2C3=CC=CC=C3N(C12)C1=C(C(=C(C(=C1N1C2=CC=CC=C2C=2C=CC=CC12)N1C2=CC=CC=C2C=2C=CC=CC12)N1C2=CC=CC=C2C=2C=CC=CC12)N1C2=CC=CC=C2C=2C=CC=CC12)C=1OC(=NN1)C1=CC=CC=C1	0	532 🙃🙃🙃🙃 mCF35tCzOXD 🙃🙃🙃🙃 294.341 🙃🙃🙃🙃 λ em [ nm ] ; [ a ] Peak values measured in CH2Cl2 ( top line ) and film ( bottom line ) at room temperature .; Table 1 Summary of the physical properties of the compounds	link	532 🙃🙃🙃🙃 mcf35tczoxd 🙃🙃🙃🙃 294.341 🙃🙃🙃🙃 λ em [ nm ] ; [ a ] peak values measured in ch2cl2 ( top line ) and film ( bottom line ) at room temperature .; table 1 summary of the physical properties of the compounds	TRUE
326	(10^-9.0) * Meter^(1.0)	λem	https://doi.org/10.1039/C9TC02927C	toluene	501	C1(=CC=CC=C1)N1C=2C=CC=CC2C2=C3C(=C4C(=C12)C=1C=CC=CC1N4C4=CC=C(C=C4)C(=O)C4=CC=CC=C4)C=4C=CC=CC4N3C3=CC=CC=C3	0	501 🙃🙃🙃🙃 TAT - BP 🙃🙃🙃🙃 Solution ; [ a ] In toluene solution ( 10−5 M ) . 🙃🙃🙃🙃 λ em ( nm ); Table 1 Photophysical properties of TAT-BP and TAT-2BP	link	501 🙃🙃🙃🙃 tat - bp 🙃🙃🙃🙃 solution ; [ a ] in toluene solution ( 10−5 m ) . 🙃🙃🙃🙃 λ em ( nm ); table 1 photophysical properties of tat-bp and tat-2bp	TRUE
327	(10^-9.0) * Meter^(1.0)	λem	https://doi.org/10.1039/C9TC02927C	toluene	510	C1(=CC=CC=C1)N1C=2C=CC=CC2C2=C3C(=C4C(=C12)C=1C=CC=CC1N4C4=CC=C(C=C4)C(=O)C4=CC=CC=C4)C=4C=CC=CC4N3C3=CC=CC=C3	0	510 🙃🙃🙃🙃 TAT - BP 🙃🙃🙃🙃 Neat film ; [ b ] Deposited on quartz substrates . 🙃🙃🙃🙃 λ em ( nm ); Table 1 Photophysical properties of TAT-BP and TAT-2BP	link	510 🙃🙃🙃🙃 tat - bp 🙃🙃🙃🙃 neat film ; [ b ] deposited on quartz substrates . 🙃🙃🙃🙃 λ em ( nm ); table 1 photophysical properties of tat-bp and tat-2bp	FALSE
328	(10^-9.0) * Meter^(1.0)	λem	https://doi.org/10.1039/C9TC02195G	THF	395	C1=C2C(=CC=C1)N1C=3C=CC=CC3C=3C=C4C(=C2C13)NC1=CC=CC=C14	0	395 🙃🙃🙃🙃 DICz 🙃🙃🙃🙃 λ em ( nm ) , ( film ) ; [ b ] Collected as a doped film ( 10 wt % ) in DPEPO .; Table 1 Photophysical, electrochemical and thermal data of the compounds	link	395 🙃🙃🙃🙃 dicz 🙃🙃🙃🙃 λ em ( nm ) , ( film ) ; [ b ] collected as a doped film ( 10 wt % ) in dpepo .; table 1 photophysical, electrochemical and thermal data of the compounds	FALSE
329	(10^-9.0) * Meter^(1.0)	λem	https://doi.org/10.1039/C9TC02195G	THF	458	C1=CC=CC=2C3=CC=CC=C3N(C12)C1=C(C#N)C=C(C=C1)C1=NC(=NC(=N1)C1=CC=CC=C1)C1=CC=CC=C1	0	458 🙃🙃🙃🙃 CzCNTrz 🙃🙃🙃🙃 λ em ( nm ) , ( film ) ; [ b ] Collected as a doped film ( 10 wt % ) in DPEPO .; Table 1 Photophysical, electrochemical and thermal data of the compounds	link	458 🙃🙃🙃🙃 czcntrz 🙃🙃🙃🙃 λ em ( nm ) , ( film ) ; [ b ] collected as a doped film ( 10 wt % ) in dpepo .; table 1 photophysical, electrochemical and thermal data of the compounds	FALSE
330	(10^-9.0) * Meter^(1.0)	λem	https://doi.org/10.1039/D3QM00051F	toluene	583	C1(=CC=CC=C1)N(C1=CC=C(C=C1)C1=C2C(=CC=C3C2=C(C=C1)C1=NC=2C(=CC=C(C2N=C13)C#N)C#N)C1=CC=C(C=C1)N(C1=CC=CC=C1)C1=CC=CC=C1)C1=CC=CC=C1	0	583 / 667 / 631 🙃🙃🙃🙃 p - APDC - DTPA 🙃🙃🙃🙃 λ em ( nm ) Tol / NF / DF ; [ b ] Emission peak in Tol solution , neat film ( NF ) and doped film ( DF ) in TPBi ( 10 wt % ) at room temperature .; Table 1 Photophysical properties, energy levels, and thermal stabilities of the new molecules	link	583 / 667 / 631 🙃🙃🙃🙃 p - apdc - dtpa 🙃🙃🙃🙃 λ em ( nm ) tol / nf / df ; [ b ] emission peak in tol solution , neat film ( nf ) and doped film ( df ) in tpbi ( 10 wt % ) at room temperature .; table 1 photophysical properties, energy levels, and thermal stabilities of the new molecules	TRUE
331	(10^-9.0) * Meter^(1.0)	λem	https://doi.org/10.1039/D3QM00051F	toluene	570	C1(=CC=CC=C1)N(C1=CC=C(C=C1)C1=C2C(=CC=C3C2=C(C=C1)C1=NC2=CC(=C(C=C2N=C13)C#N)C#N)C1=CC=C(C=C1)N(C1=CC=CC=C1)C1=CC=CC=C1)C1=CC=CC=C1	0	570 / 671 / 620 🙃🙃🙃🙃 o - APDC - DTPA 🙃🙃🙃🙃 λ em ( nm ) Tol / NF / DF ; [ b ] Emission peak in Tol solution , neat film ( NF ) and doped film ( DF ) in TPBi ( 10 wt % ) at room temperature .; Table 1 Photophysical properties, energy levels, and thermal stabilities of the new molecules	link	570 / 671 / 620 🙃🙃🙃🙃 o - apdc - dtpa 🙃🙃🙃🙃 λ em ( nm ) tol / nf / df ; [ b ] emission peak in tol solution , neat film ( nf ) and doped film ( df ) in tpbi ( 10 wt % ) at room temperature .; table 1 photophysical properties, energy levels, and thermal stabilities of the new molecules	TRUE
332	(10^-9.0) * Meter^(1.0)	PLmax	https://doi.org/10.1039/C9TC02408E	toluene	498	C(C)(C)(C)C=1C=CC=2N(C3=CC=C(C=C3C2C1)C(C)(C)C)C1=C(C(=O)OC)C(=C(C(=C1N1C2=CC=C(C=C2C=2C=C(C=CC12)C(C)(C)C)C(C)(C)C)N1C2=CC=C(C=C2C=2C=C(C=CC12)C(C)(C)C)C(C)(C)C)N1C2=CC=C(C=C2C=2C=C(C=CC12)C(C)(C)C)C(C)(C)C)N1C2=CC=C(C=C2C=2C=C(C=CC12)C(C)(C)C)C(C)(C)C	0	498 / 483 / 488 🙃🙃🙃🙃 5tCzMeB 🙃🙃🙃🙃 Toluene / DPEPO / neat film 🙃🙃🙃🙃 PLmax ( nm ); Table 1 Photophysical properties of the investigated TADF compounds in toluene, DPEPO host (at 20 wt% doping) and neat films	link	498 / 483 / 488 🙃🙃🙃🙃 5tczmeb 🙃🙃🙃🙃 toluene / dpepo / neat film 🙃🙃🙃🙃 plmax ( nm ); table 1 photophysical properties of the investigated tadf compounds in toluene, dpepo host (at 20 wt% doping) and neat films	TRUE
333	(10^-9.0) * Meter^(1.0)	PLmax	https://doi.org/10.1039/C9TC02408E	toluene	524	C(C)(C)(C)C=1C=CC=2N(C3=CC=C(C=C3C2C1)C(C)(C)C)C1=C(C(=O)C2=CC=CC=C2)C(=C(C(=C1N1C2=CC=C(C=C2C=2C=C(C=CC12)C(C)(C)C)C(C)(C)C)N1C2=CC=C(C=C2C=2C=C(C=CC12)C(C)(C)C)C(C)(C)C)N1C2=CC=C(C=C2C=2C=C(C=CC12)C(C)(C)C)C(C)(C)C)N1C2=CC=C(C=C2C=2C=C(C=CC12)C(C)(C)C)C(C)(C)C	0	524 / 514 / 525 🙃🙃🙃🙃 5tCzBP 🙃🙃🙃🙃 Toluene / DPEPO / neat film 🙃🙃🙃🙃 PLmax ( nm ); Table 1 Photophysical properties of the investigated TADF compounds in toluene, DPEPO host (at 20 wt% doping) and neat films	link	524 / 514 / 525 🙃🙃🙃🙃 5tczbp 🙃🙃🙃🙃 toluene / dpepo / neat film 🙃🙃🙃🙃 plmax ( nm ); table 1 photophysical properties of the investigated tadf compounds in toluene, dpepo host (at 20 wt% doping) and neat films	TRUE
334	(10^-9.0) * Meter^(1.0)	λPL	https://doi.org/10.1039/D0TC01995J	toluene	567	CC1(C2=CC=CC=C2N(C=2C=CC=CC12)C=1C=C2N=C3C4=C(C5=C(C3=NC2=CC1)C=CC=C5)C=CC=C4)C	0	567 🙃🙃🙃🙃 DMAC - 11 - DPPZ 🙃🙃🙃🙃 λ PL ( nm ) ; [ a ] UV - vis abs . and PL in dilute toluene solution ( the concentration is 10−5 mol L−1 ) at room temperature . 🙃🙃🙃🙃 λ PL ( nm ) ; [ a ] UV - vis abs . and PL in dilute toluene solution ( the concentration is 10−5 mol L−1 ) at room temperature .; Table 1 Photophysical properties of the four compounds	link	567 🙃🙃🙃🙃 dmac - 11 - dppz 🙃🙃🙃🙃 λ pl ( nm ) ; [ a ] uv - vis abs . and pl in dilute toluene solution ( the concentration is 10−5 mol l−1 ) at room temperature . 🙃🙃🙃🙃 λ pl ( nm ) ; [ a ] uv - vis abs . and pl in dilute toluene solution ( the concentration is 10−5 mol l−1 ) at room temperature .; table 1 photophysical properties of the four compounds	TRUE
335	(10^-9.0) * Meter^(1.0)	λPL	https://doi.org/10.1039/D0TC01995J	toluene	620	CC1(C2=CC=CC=C2N(C=2C=CC=CC12)C1=C2N=C3C4=C(C5=C(C3=NC2=CC=C1)C=CC=C5)C=CC=C4)C	0	620 🙃🙃🙃🙃 DMAC - 10 - DPPZ 🙃🙃🙃🙃 λ PL ( nm ) ; [ a ] UV - vis abs . and PL in dilute toluene solution ( the concentration is 10−5 mol L−1 ) at room temperature . 🙃🙃🙃🙃 λ PL ( nm ) ; [ a ] UV - vis abs . and PL in dilute toluene solution ( the concentration is 10−5 mol L−1 ) at room temperature .; Table 1 Photophysical properties of the four compounds	link	620 🙃🙃🙃🙃 dmac - 10 - dppz 🙃🙃🙃🙃 λ pl ( nm ) ; [ a ] uv - vis abs . and pl in dilute toluene solution ( the concentration is 10−5 mol l−1 ) at room temperature . 🙃🙃🙃🙃 λ pl ( nm ) ; [ a ] uv - vis abs . and pl in dilute toluene solution ( the concentration is 10−5 mol l−1 ) at room temperature .; table 1 photophysical properties of the four compounds	TRUE
336	(10^-9.0) * Meter^(1.0)	λPL	https://doi.org/10.1039/D0TC01995J	toluene	630	C1=CC=CC2=C1C1=NC3=CC=C(C=C3N=C1C1=C2C=CC=C1)N1C2=CC=CC=C2OC=2C=CC=CC12	0	630 🙃🙃🙃🙃 PXZ - 11 - DPPZ 🙃🙃🙃🙃 λ PL ( nm ) ; [ a ] UV - vis abs . and PL in dilute toluene solution ( the concentration is 10−5 mol L−1 ) at room temperature . 🙃🙃🙃🙃 λ PL ( nm ) ; [ a ] UV - vis abs . and PL in dilute toluene solution ( the concentration is 10−5 mol L−1 ) at room temperature .; Table 1 Photophysical properties of the four compounds	link	630 🙃🙃🙃🙃 pxz - 11 - dppz 🙃🙃🙃🙃 λ pl ( nm ) ; [ a ] uv - vis abs . and pl in dilute toluene solution ( the concentration is 10−5 mol l−1 ) at room temperature . 🙃🙃🙃🙃 λ pl ( nm ) ; [ a ] uv - vis abs . and pl in dilute toluene solution ( the concentration is 10−5 mol l−1 ) at room temperature .; table 1 photophysical properties of the four compounds	TRUE
337	(10^-9.0) * Meter^(1.0)	λPL	https://doi.org/10.1039/D0TC01995J	toluene	573	C1=CC=CC2=C1C1=NC3=CC=CC(=C3N=C1C1=C2C=CC=C1)N1C2=CC=CC=C2OC=2C=CC=CC12	0	573 🙃🙃🙃🙃 PXZ - 10 - DPPZ 🙃🙃🙃🙃 λ PL ( nm ) ; [ a ] UV - vis abs . and PL in dilute toluene solution ( the concentration is 10−5 mol L−1 ) at room temperature . 🙃🙃🙃🙃 λ PL ( nm ) ; [ a ] UV - vis abs . and PL in dilute toluene solution ( the concentration is 10−5 mol L−1 ) at room temperature .; Table 1 Photophysical properties of the four compounds	link	573 🙃🙃🙃🙃 pxz - 10 - dppz 🙃🙃🙃🙃 λ pl ( nm ) ; [ a ] uv - vis abs . and pl in dilute toluene solution ( the concentration is 10−5 mol l−1 ) at room temperature . 🙃🙃🙃🙃 λ pl ( nm ) ; [ a ] uv - vis abs . and pl in dilute toluene solution ( the concentration is 10−5 mol l−1 ) at room temperature .; table 1 photophysical properties of the four compounds	TRUE
338	(10^-9.0) * Meter^(1.0)	λPL	https://doi.org/10.1039/D3TC02824K	toluene	578	CC1(C2=CC=CC=C2N(C=2C=CC=CC12)C1=CC2=C(C3=NC4=CC(=C(C=C4N=C3C3=C2C=C(C=C3)N3C=2C=CC=CC2C(C2=CC=CC=C32)(C)C)F)F)C=C1)C	1	578 🙃🙃🙃🙃 FDPZ - DMAC 🙃🙃🙃🙃 λ PL ( nm ); Table 1 Photophysical properties of FDPZ-SPAC, FDPZ-DMAC and SPACFDPZ-DMAC	link	578 🙃🙃🙃🙃 fdpz - dmac 🙃🙃🙃🙃 λ pl ( nm ); table 1 photophysical properties of fdpz-spac, fdpz-dmac and spacfdpz-dmac	FALSE
339	(10^-9.0) * Meter^(1.0)	λPL	https://doi.org/10.1039/D3TC02824K	toluene	593	CC1(C2=CC=CC=C2N(C=2C=CC=CC12)C1=CC2=C(C3=NC4=CC(=C(C=C4N=C3C3=C2C=C(C=C3)N3C=2C=CC=CC2C(C2=CC=CC=C32)(C)C)N3C=2C=CC=CC2C2(C4=CC=CC=C4C=4C=CC=CC24)C2=CC=CC=C32)F)C=C1)C	1	593 🙃🙃🙃🙃 SPACFDPZ - DMAC 🙃🙃🙃🙃 λ PL ( nm ); Table 1 Photophysical properties of FDPZ-SPAC, FDPZ-DMAC and SPACFDPZ-DMAC	link	593 🙃🙃🙃🙃 spacfdpz - dmac 🙃🙃🙃🙃 λ pl ( nm ); table 1 photophysical properties of fdpz-spac, fdpz-dmac and spacfdpz-dmac	FALSE
342	(10^-9.0) * Meter^(1.0)	λFL	https://doi.org/10.1039/D3TC01504A	toluene	602.5	C1=C(C=NC2=C3N=CC(=CC3=C3C(=C12)N=C1C(=N3)N=C(C=C1)C1=CC=C(N(C3=CC=CC=C3)C3=CC=CC=C3)C=C1)C1=CC=C(N(C3=CC=CC=C3)C3=CC=CC=C3)C=C1)C1=CC=C(N(C3=CC=CC=C3)C3=CC=CC=C3)C=C1	0	602.5 / 666.6 🙃🙃🙃🙃 otriTPA - PPP 🙃🙃🙃🙃 λ FL ( nm ) ; [ b ] Fluorescence spectra peak and phosphorescence spectra peak at 77 K measured in toluene . ; [ c ] Fluorescence spectra peak and phosphorescence spectra peak at 77 K measured in non - doped film .; Table 1 Summary of photoluminescence properties of otriTPA-PPP and mtriTPA-PPP	link	602.5 / 666.6 🙃🙃🙃🙃 otritpa - ppp 🙃🙃🙃🙃 λ fl ( nm ) ; [ b ] fluorescence spectra peak and phosphorescence spectra peak at 77 k measured in toluene . ; [ c ] fluorescence spectra peak and phosphorescence spectra peak at 77 k measured in non - doped film .; table 1 summary of photoluminescence properties of otritpa-ppp and mtritpa-ppp	TRUE
343	(10^-9.0) * Meter^(1.0)	λFL	https://doi.org/10.1039/D3TC01504A	toluene	608	C1=C(C=NC2=C3N=CC(=CC3=C3C(=C12)N=C1C(=N3)N=CC(=C1)C1=CC=C(N(C3=CC=CC=C3)C3=CC=CC=C3)C=C1)C1=CC=C(N(C3=CC=CC=C3)C3=CC=CC=C3)C=C1)C1=CC=C(N(C3=CC=CC=C3)C3=CC=CC=C3)C=C1	0	608.0 / 645.9 🙃🙃🙃🙃 mtriTPA - PPP 🙃🙃🙃🙃 λ FL ( nm ) ; [ b ] Fluorescence spectra peak and phosphorescence spectra peak at 77 K measured in toluene . ; [ c ] Fluorescence spectra peak and phosphorescence spectra peak at 77 K measured in non - doped film .; Table 1 Summary of photoluminescence properties of otriTPA-PPP and mtriTPA-PPP	link	608.0 / 645.9 🙃🙃🙃🙃 mtritpa - ppp 🙃🙃🙃🙃 λ fl ( nm ) ; [ b ] fluorescence spectra peak and phosphorescence spectra peak at 77 k measured in toluene . ; [ c ] fluorescence spectra peak and phosphorescence spectra peak at 77 k measured in non - doped film .; table 1 summary of photoluminescence properties of otritpa-ppp and mtritpa-ppp	TRUE
345	(10^-9.0) * Meter^(1.0)	λPL	https://doi.org/10.1039/D0TC00960A	toluene	618	CC1(C2=CC=CC=C2N(C=2C=CC=CC12)C=1C=C2N=C3C4=C(C5=C(C3=NC2=CC1)C=C(C=C5)C#N)C=CC(=C4)C#N)C	0	618 🙃🙃🙃🙃 Ac - BPCN 🙃🙃🙃🙃 λ PL [ nm ] ; [ b ] PL emission of 1 wt % emitter - doped polystyrene ( PS ) film at room temperature .; Table 1 Photophysical parameters of tCz-BPCN, Ac-BPCN and DACz-BPCN	link	618 🙃🙃🙃🙃 ac - bpcn 🙃🙃🙃🙃 λ pl [ nm ] ; [ b ] pl emission of 1 wt % emitter - doped polystyrene ( ps ) film at room temperature .; table 1 photophysical parameters of tcz-bpcn, ac-bpcn and dacz-bpcn	FALSE
346	(10^-9.0) * Meter^(1.0)	λPL	https://doi.org/10.1039/D0TC00960A	toluene	654	C1(=CC=CC=C1)N(C=1C=CC=2N(C3=CC=C(C=C3C2C1)N(C1=CC=CC=C1)C1=CC=CC=C1)C=1C=C2N=C3C4=C(C5=C(C3=NC2=CC1)C=C(C=C5)C#N)C=CC(=C4)C#N)C4=CC=CC=C4	0	654 🙃🙃🙃🙃 DACz - BPCN 🙃🙃🙃🙃 λ PL [ nm ] ; [ b ] PL emission of 1 wt % emitter - doped polystyrene ( PS ) film at room temperature .; Table 1 Photophysical parameters of tCz-BPCN, Ac-BPCN and DACz-BPCN	link	654 🙃🙃🙃🙃 dacz - bpcn 🙃🙃🙃🙃 λ pl [ nm ] ; [ b ] pl emission of 1 wt % emitter - doped polystyrene ( ps ) film at room temperature .; table 1 photophysical parameters of tcz-bpcn, ac-bpcn and dacz-bpcn	FALSE
347	(10^-9.0) * Meter^(1.0)	λPL	https://doi.org/10.1039/C8RA10658D	toluene	434	CC1(C2=CC=CC=C2N(C=2C3=C(C=CC12)C1=C(O3)C=CC=C1)C1=CC=C(C=C1)C1(C=3C=CC=CC3C(C3=CC=CC=C13)=O)C1=CC=CC=C1)C	0	512 / 434 [ e ] Neat films were made on quartz substrates with a thickness of about 60 nm . [ d ] In toluene solution . 🙃🙃🙃🙃 DphAn -5BzAc 🙃🙃🙃🙃 λPL [ nm ]; Table 1 Summary of the physical properties of DphAn-5BzAc	link	512 / 434 [ e ] neat films were made on quartz substrates with a thickness of about 60 nm . [ d ] in toluene solution . 🙃🙃🙃🙃 dphan -5bzac 🙃🙃🙃🙃 λpl [ nm ]; table 1 summary of the physical properties of dphan-5bzac	TRUE
348	(10^-9.0) * Meter^(1.0)	λem	https://doi.org/10.1039/C9TC02467K	toluene	474	C1(=CC=CC=C1)N(C1=CC=C(C=C1)C1=C(C=C(C=C1)C1=CC=C(C=C1)N(C1=CC=CC=C1)C1=CC=CC=C1)C(=O)C1=CC2=C(SC3=C2C=CC=C3)C=C1)C1=CC=CC=C1	0	474 🙃🙃🙃🙃 DTPA - DTM 🙃🙃🙃🙃 λ em [ nm ] ; [ a ] Measured in toluene .; Table 1 Photophysical properties of DTPA-DTM and DTPA-DDTM	link	474 🙃🙃🙃🙃 dtpa - dtm 🙃🙃🙃🙃 λ em [ nm ] ; [ a ] measured in toluene .; table 1 photophysical properties of dtpa-dtm and dtpa-ddtm	TRUE
349	(10^-9.0) * Meter^(1.0)	λem	https://doi.org/10.1039/C9TC02467K	toluene	498	C1(=CC=CC=C1)N(C1=CC=C(C=C1)C1=C(C=C(C=C1)C1=CC=C(C=C1)N(C1=CC=CC=C1)C1=CC=CC=C1)C(=O)C1=CC2=C(SC3=C2C=CC=C3)C=C1)C1=CC=CC=C1	0	498 🙃🙃🙃🙃 DTPA - DTM 🙃🙃🙃🙃 λ em [ nm ] ; [ b ] Measured in neat film .; Table 1 Photophysical properties of DTPA-DTM and DTPA-DDTM	link	498 🙃🙃🙃🙃 dtpa - dtm 🙃🙃🙃🙃 λ em [ nm ] ; [ b ] measured in neat film .; table 1 photophysical properties of dtpa-dtm and dtpa-ddtm	FALSE
350	(10^-9.0) * Meter^(1.0)	λem	https://doi.org/10.1039/C9TC02467K	toluene	480	C1(=CC=CC=C1)N(C1=CC=C(C=C1)C1=C(C=C(C=C1)C1=CC=C(C=C1)N(C1=CC=CC=C1)C1=CC=CC=C1)C(=O)C1=CC2=C(SC3=C2C=CC=C3)C=C1)C1=CC=CC=C1	0	480 🙃🙃🙃🙃 DTPA - DTM 🙃🙃🙃🙃 λ em [ nm ] ; [ c ] Measured in 10 wt % emitter - doped mCP film .; Table 1 Photophysical properties of DTPA-DTM and DTPA-DDTM	link	480 🙃🙃🙃🙃 dtpa - dtm 🙃🙃🙃🙃 λ em [ nm ] ; [ c ] measured in 10 wt % emitter - doped mcp film .; table 1 photophysical properties of dtpa-dtm and dtpa-ddtm	FALSE
353	(10^-9.0) * Meter^(1.0)	PL	https://doi.org/10.1039/D3NJ05730E	toluene	413	C1(=CC=CC=C1)N1C(=NC2=C1C=CC=C2)C2=CC=C(C=C2)N2C=1C=CC=CC1C1(C3=CC=CC=C3C=3C=CC=CC13)C1=CC=CC=C21	0	413 / 438 🙃🙃🙃🙃 SAF - BI 🙃🙃🙃🙃 PL / PL ( nm ) ; [ a ] Measured in toluene solution . ; [ b ] Measured in neat films .; Table 1 Photophysical, electrochemical and thermal properties of the compounds	link	413 / 438 🙃🙃🙃🙃 saf - bi 🙃🙃🙃🙃 pl / pl ( nm ) ; [ a ] measured in toluene solution . ; [ b ] measured in neat films .; table 1 photophysical, electrochemical and thermal properties of the compounds	TRUE
354	(10^-9.0) * Meter^(1.0)	PL	https://doi.org/10.1039/D3NJ05730E	toluene	409	C(C)(C)(C)C1=CC=C(C=C1)N1C(=NC2=C1C1=CC=CC=C1C=1C=CC=CC12)C1=CC=C(C=C1)N1C=2C=CC=CC2C2(C3=CC=CC=C3C=3C=CC=CC23)C2=CC=CC=C12	0	409 / 445 🙃🙃🙃🙃 SAF - PI 🙃🙃🙃🙃 PL / PL ( nm ) ; [ a ] Measured in toluene solution . ; [ b ] Measured in neat films .; Table 1 Photophysical, electrochemical and thermal properties of the compounds	link	409 / 445 🙃🙃🙃🙃 saf - pi 🙃🙃🙃🙃 pl / pl ( nm ) ; [ a ] measured in toluene solution . ; [ b ] measured in neat films .; table 1 photophysical, electrochemical and thermal properties of the compounds	TRUE
356	(10^-9.0) * Meter^(1.0)	λPL	https://doi.org/10.1039/D0TC01268H	tetrahydrofuran	484	C1(=CC=CC=C1)N(C1=CC2=C(C=C1)N1C3=C2C=C(C=C3C=3C2=C(C=CC13)C=CC=C2)N(C2=CC=CC=C2)C2=CC=CC=C2)C2=CC=CC=C2	0	484 🙃🙃🙃🙃 NIDPA -2 🙃🙃🙃🙃 λ PL ( nm ) ; [ b ] Measured in 2 wt % emitter - doped PANB host film .; Table 1 Photophysical, electrochemical and thermal analysis data of NIDPA-1 and NIDPA-2 emitters	link	484 🙃🙃🙃🙃 nidpa -2 🙃🙃🙃🙃 λ pl ( nm ) ; [ b ] measured in 2 wt % emitter - doped panb host film .; table 1 photophysical, electrochemical and thermal analysis data of nidpa-1 and nidpa-2 emitters	FALSE
357	(10^-9.0) * Meter^(1.0)	λem	https://doi.org/10.1039/D3QO01542D	toluene	590	FC1=CC(N=C2C3=C4C=CC(N5C6=C(C7=C(C8=C(N7C9=CC=C(C(C)(C)C)C=C9)C=CC=C8)C%10=C6C%11=C(N%10C%12=CC=C(C(C)(C)C)C=C%12)C=CC=C%11)C%13=C5C=CC=C%13)=C3)=C(N=C2C%14=C4C=CC(N%15C%16=C(C%17=C(C%18=C(N%17C%19=CC=C(C(C)(C)C)C=C%19)C=CC=C%18)C%20=C%16C%21=C(N%20C%22=CC=C(C(C)(C)C)C=C%22)C=CC=C%21)C%23=C%15C=CC=C%23)=C%14)C=C1F	1	590 🙃🙃🙃🙃 DI - PF 🙃🙃🙃🙃 λ em ( nm ); Table 1 Absorption wavelength (λabs), emission wavelength (λem), Stokes shift, molar extinction coefficient (ε) and singlet energy (S1), triplet energy (T1) and singlet–triplet energy gap (ΔEST) of DI-PF and DI-PI	link	590 🙃🙃🙃🙃 di - pf 🙃🙃🙃🙃 λ em ( nm ); table 1 absorption wavelength (λabs), emission wavelength (λem), stokes shift, molar extinction coefficient (ε) and singlet energy (s1), triplet energy (t1) and singlet–triplet energy gap (δest) of di-pf and di-pi	FALSE
358	(10^-9.0) * Meter^(1.0)	λem	https://doi.org/10.1039/D3QO01542D	toluene	519	CC(C)(C)C(C=C1)=CC=C1N2C3=C(C=CC=C3)C4=C2C(C5=C(N6C7=CC=C(C(C)(C)C)C=C7)C=CC=C5)=C6C8=C4N(C9=CC(C(N=C(C%10=CC=CC=C%10)N%11C%12=CC(C#N)=C(F)C=C%12)=C%11C%13=C%14C=CC(N%15C%16=C(C%17=C(C%18=C(N%17C%19=CC=C(C(C)(C)C)C=C%19)C=CCC%18)C%20=C%16C%21=C(N%20C%22=CC=C(C(C)(C)C)C=C%22)C=CC=C%21)C%23=C%15C=CC=C%23)=C%13)=C%14C=C9)C%24=C8C=CC=C%24	1	519 🙃🙃🙃🙃 DI - PI 🙃🙃🙃🙃 λ em ( nm ); Table 1 Absorption wavelength (λabs), emission wavelength (λem), Stokes shift, molar extinction coefficient (ε) and singlet energy (S1), triplet energy (T1) and singlet–triplet energy gap (ΔEST) of DI-PF and DI-PI	link	519 🙃🙃🙃🙃 di - pi 🙃🙃🙃🙃 λ em ( nm ); table 1 absorption wavelength (λabs), emission wavelength (λem), stokes shift, molar extinction coefficient (ε) and singlet energy (s1), triplet energy (t1) and singlet–triplet energy gap (δest) of di-pf and di-pi	FALSE
359	(10^-9.0) * Meter^(1.0)	λPL	https://doi.org/10.1039/D2TC00017B	toluene	652	CC1(C2=CC=CC=C2N(C=2C=CC=CC12)C=1C=C2N=C3C4=C(C5=C(C3=NC2=CC1N1C=2C=CC=CC2C(C2=CC=CC=C12)(C)C)C=CC=N5)N=CC=C4)C	0	652 🙃🙃🙃🙃 oDMAC – DPPZ 🙃🙃🙃🙃 λ PL [ nm ] sol ; [ a ] UV - Vis absorption and photoluminescence ( PL ) λmax measured in toluene at 300 K .; Table 1 Photophysical properties of oDMAC–DPPZ and pDMAC–DPPZ	link	652 🙃🙃🙃🙃 odmac – dppz 🙃🙃🙃🙃 λ pl [ nm ] sol ; [ a ] uv - vis absorption and photoluminescence ( pl ) λmax measured in toluene at 300 k .; table 1 photophysical properties of odmac–dppz and pdmac–dppz	TRUE
360	(10^-9.0) * Meter^(1.0)	λPL	https://doi.org/10.1039/D2TC00017B	toluene	669	CC1(C2=CC=CC=C2N(C=2C=CC=CC12)C1=C2N=C3C4=C(C5=C(C3=NC2=C(C=C1)N1C=2C=CC=CC2C(C2=CC=CC=C12)(C)C)C=CC=N5)N=CC=C4)C	0	669 🙃🙃🙃🙃 pDMAC – DPPZ 🙃🙃🙃🙃 λ PL [ nm ] sol ; [ a ] UV - Vis absorption and photoluminescence ( PL ) λmax measured in toluene at 300 K .; Table 1 Photophysical properties of oDMAC–DPPZ and pDMAC–DPPZ	link	669 🙃🙃🙃🙃 pdmac – dppz 🙃🙃🙃🙃 λ pl [ nm ] sol ; [ a ] uv - vis absorption and photoluminescence ( pl ) λmax measured in toluene at 300 k .; table 1 photophysical properties of odmac–dppz and pdmac–dppz	TRUE
362	(10^-9.0) * Meter^(1.0)	λPL	https://doi.org/10.1039/C9TC01973A	toluene	650	C(C)(C)(C)C1=CC=C(C=C1)N1C(C2=CC=CC=3C2=C(C1=O)C=CC3N3C=1C2=C(C=CC1C(C1=CC=CC=C31)(C)C)C3=C(S2)C=CC=C3)=O	0	370 / 650 🙃🙃🙃🙃 BTDMAc - NAI 🙃🙃🙃🙃 λ abs / λPL [ nm ] ; [ a ] Measured in toluene ( 10−5 M ) at room temperature . ; [ a ] Measured in toluene ( 10−5 M ) at room temperature .; Table 2 Photophysical data of BTDMAc-NAI and BFDMAc-NAI	link	370 / 650 🙃🙃🙃🙃 btdmac - nai 🙃🙃🙃🙃 λ abs / λpl [ nm ] ; [ a ] measured in toluene ( 10−5 m ) at room temperature . ; [ a ] measured in toluene ( 10−5 m ) at room temperature .; table 2 photophysical data of btdmac-nai and bfdmac-nai	TRUE
363	(10^-9.0) * Meter^(1.0)	λPL	https://doi.org/10.1039/C9TC01973A	toluene	600	C(C)(C)(C)C1=CC=C(C=C1)N1C(C2=CC=CC=3C2=C(C1=O)C=CC3N3C=1C2=C(C=CC1C(C1=CC=CC=C31)(C)C)C3=C(O2)C=CC=C3)=O	0	370 / 600 🙃🙃🙃🙃 BFDMAc - NAI 🙃🙃🙃🙃 λ abs / λPL [ nm ] ; [ a ] Measured in toluene ( 10−5 M ) at room temperature . ; [ a ] Measured in toluene ( 10−5 M ) at room temperature .; Table 2 Photophysical data of BTDMAc-NAI and BFDMAc-NAI	link	370 / 600 🙃🙃🙃🙃 bfdmac - nai 🙃🙃🙃🙃 λ abs / λpl [ nm ] ; [ a ] measured in toluene ( 10−5 m ) at room temperature . ; [ a ] measured in toluene ( 10−5 m ) at room temperature .; table 2 photophysical data of btdmac-nai and bfdmac-nai	TRUE
368	(10^-9.0) * Meter^(1.0)	λPL	https://doi.org/10.1039/D3TC00175J	THF	476	C1(=CC=CC=C1)N1C(=NN=C1C1=CC=CC=C1)C1=CC=C(C=C1)C1=C2C=CC=CC2=C(C2=CC=CC=C12)C1=CC=C(N(C2=CC=CC=C2)C2=CC=CC=C2)C=C1	0	476 🙃🙃🙃🙃 TAZ - An - TPA 🙃🙃🙃🙃 λ PL ( nm ) ; [ b ] Measured in doped film ( 10 wt % ) in CBP ( 50 nm ) .; Table 1 Photophysical properties of TAZ-An-TPA	link	476 🙃🙃🙃🙃 taz - an - tpa 🙃🙃🙃🙃 λ pl ( nm ) ; [ b ] measured in doped film ( 10 wt % ) in cbp ( 50 nm ) .; table 1 photophysical properties of taz-an-tpa	FALSE
369	(10^-9.0) * Meter^(1.0)	λFl	https://doi.org/10.1039/D3TC01632C	2-MeTHF	591	C1=CC=CC=2C3=CC=CC=C3N(C12)C1=CC=C(C=C1)N1C2=CC=CC=C2C=2C=C(C=CC12)C1=CC=2C(C3=CC=C(C=C3C(C2C=C1)=O)C1=CC=C(C=C1)N(C1=CC=CC=C1)C1=CC=CC=C1)=O	1	591 🙃🙃🙃🙃 TPA - AQ - DCP 🙃🙃🙃🙃 λ Fl [ nm ] ; [ b ] Fluorescence maximum at 77 K .; Table 1 The data of photophysical, electrochemical and thermal properties of the TPA-AQ-DCP	link	591 🙃🙃🙃🙃 tpa - aq - dcp 🙃🙃🙃🙃 λ fl [ nm ] ; [ b ] fluorescence maximum at 77 k .; table 1 the data of photophysical, electrochemical and thermal properties of the tpa-aq-dcp	FALSE
375	(10^-9.0) * Meter^(1.0)	λPL	https://doi.org/10.1039/D1TC05696D	MeCN	515	C1(=CC=CC=2C3=CC=CC=C3NC12)C=1C=C(C(C#N)=CC1C1=CC=CC=2C3=CC=CC=C3NC12)C#N	0	515 🙃🙃🙃🙃 2CzPN 🙃🙃🙃🙃 DCM 🙃🙃🙃🙃 λ PL / nm ; [ b ] In degassed DCM ( λexc = 358 nm ) .; Table 1 Summary of photophysical and electrochemical properties of PPOCzPN, PPSCzPN, DiPPOCzPN and 2CzPN in polar media and in a PMMA matrix	link	515 🙃🙃🙃🙃 2czpn 🙃🙃🙃🙃 dcm 🙃🙃🙃🙃 λ pl / nm ; [ b ] in degassed dcm ( λexc = 358 nm ) .; table 1 summary of photophysical and electrochemical properties of ppoczpn, ppsczpn, dippoczpn and 2czpn in polar media and in a pmma matrix	TRUE
376	(10^-9.0) * Meter^(1.0)	λPL	https://doi.org/10.1039/D1TC05696D	DCM	494	C1(=CC=CC=2C3=CC=CC=C3NC12)C=1C=C(C(C#N)=CC1C1=CC=CC=2C3=CC=CC=C3NC12)C#N	0	494 🙃🙃🙃🙃 2CzPN 🙃🙃🙃🙃 10 wt % doped PMMA film 🙃🙃🙃🙃 λ PL / nm ; [ d ] 10 wt % doped PMMA thin films ( λexc = 360 nm ) .; Table 1 Summary of photophysical and electrochemical properties of PPOCzPN, PPSCzPN, DiPPOCzPN and 2CzPN in polar media and in a PMMA matrix	link	494 🙃🙃🙃🙃 2czpn 🙃🙃🙃🙃 10 wt % doped pmma film 🙃🙃🙃🙃 λ pl / nm ; [ d ] 10 wt % doped pmma thin films ( λexc = 360 nm ) .; table 1 summary of photophysical and electrochemical properties of ppoczpn, ppsczpn, dippoczpn and 2czpn in polar media and in a pmma matrix	FALSE
377	(10^-9.0) * Meter^(1.0)	λPL	https://doi.org/10.1039/D1TC05696D	Toluene	476	C1(=CC=CC=2C3=CC=CC=C3NC12)C=1C=C(C(C#N)=CC1C1=CC=CC=2C3=CC=CC=C3NC12)C#N	0	476 🙃🙃🙃🙃 2CzPN 🙃🙃🙃🙃 317 , 329 , 375 🙃🙃🙃🙃 Toluene 🙃🙃🙃🙃 λ PL / nm ; [ b ] In toluene ( λexc = 370 nm ) .; Table 2 Summary of photophysical and electrochemical properties of PPOCzPN, PPSCzPN, DiPPOCzPN and 2CzPN in apolar media and in the solid state in a mCP matrix and as neat films	link	476 🙃🙃🙃🙃 2czpn 🙃🙃🙃🙃 317 , 329 , 375 🙃🙃🙃🙃 toluene 🙃🙃🙃🙃 λ pl / nm ; [ b ] in toluene ( λexc = 370 nm ) .; table 2 summary of photophysical and electrochemical properties of ppoczpn, ppsczpn, dippoczpn and 2czpn in apolar media and in the solid state in a mcp matrix and as neat films	TRUE
378	(10^-9.0) * Meter^(1.0)	λPL	https://doi.org/10.1039/D1TC05696D	Toluene	496	C1(=CC=CC=2C3=CC=CC=C3NC12)C=1C=C(C(C#N)=CC1C1=CC=CC=2C3=CC=CC=C3NC12)C#N	0	496 🙃🙃🙃🙃 2CzPN 🙃🙃🙃🙃 317 , 329 , 375 🙃🙃🙃🙃 10 wt % doped mCP film 🙃🙃🙃🙃 λ PL / nm ; [ c ] In 10 wt % doped mCP thin films .; Table 2 Summary of photophysical and electrochemical properties of PPOCzPN, PPSCzPN, DiPPOCzPN and 2CzPN in apolar media and in the solid state in a mCP matrix and as neat films	link	496 🙃🙃🙃🙃 2czpn 🙃🙃🙃🙃 317 , 329 , 375 🙃🙃🙃🙃 10 wt % doped mcp film 🙃🙃🙃🙃 λ pl / nm ; [ c ] in 10 wt % doped mcp thin films .; table 2 summary of photophysical and electrochemical properties of ppoczpn, ppsczpn, dippoczpn and 2czpn in apolar media and in the solid state in a mcp matrix and as neat films	FALSE
380	(10^-9.0) * Meter^(1.0)	λPL	https://doi.org/10.1039/D1TC05696D	Toluene	484	C1(=CC=CC=2C3=CC=CC=C3NC12)C=1C=C(C(C#N)=CC1C1=CC=CC=2C3=CC=CC=C3NC12)C#N	0	484 [ h ] Values from ref . 86 . 🙃🙃🙃🙃 2CzPN 🙃🙃🙃🙃 317 , 329 , 375 [ h ] Values from ref . 86 . 🙃🙃🙃🙃 Toluene 🙃🙃🙃🙃 λ PL / nm ; [ b ] In toluene ( λexc = 370 nm ) .; Table 2 Summary of photophysical and electrochemical properties of PPOCzPN, PPSCzPN, DiPPOCzPN and 2CzPN in apolar media and in the solid state in a mCP matrix and as neat films	link	484 [ h ] values from ref . 86 . 🙃🙃🙃🙃 2czpn 🙃🙃🙃🙃 317 , 329 , 375 [ h ] values from ref . 86 . 🙃🙃🙃🙃 toluene 🙃🙃🙃🙃 λ pl / nm ; [ b ] in toluene ( λexc = 370 nm ) .; table 2 summary of photophysical and electrochemical properties of ppoczpn, ppsczpn, dippoczpn and 2czpn in apolar media and in the solid state in a mcp matrix and as neat films	TRUE
381	(10^-9.0) * Meter^(1.0)	fluorescence peaks	https://doi.org/10.1039/D1TC05696D	Toluene	477	C1(=CC=CC=2C3=CC=CC=C3NC12)C=1C=C(C(C#N)=CC1C1=CC=CC=2C3=CC=CC=C3NC12)C#N	0	477 [ i ] Values from ref . 59 , measured in 6 wt % doped mCP film , ΔEST was estimated from the fluorescence ( 300 K ) and phosphorescence ( 5 K ) peaks . NA = not available . 🙃🙃🙃🙃 2CzPN 🙃🙃🙃🙃 317 , 329 , 375 [ h ] Values from ref . 86 . 🙃🙃🙃🙃 10 wt % doped mCP film 🙃🙃🙃🙃 λ PL / nm ; [ c ] In 10 wt % doped mCP thin films .; Table 2 Summary of photophysical and electrochemical properties of PPOCzPN,…	link	477 [ i ] values from ref . 59 , measured in 6 wt % doped mcp film , δest was estimated from the fluorescence ( 300 k ) and phosphorescence ( 5 k ) peaks . na = not available . 🙃🙃🙃🙃 2czpn 🙃🙃🙃🙃 317 , 329 , 375 [ h ] values from ref . 86 . 🙃🙃🙃🙃 10 wt % doped mcp film 🙃🙃🙃🙃 λ pl / nm ; [ c ] in 10 wt % doped mcp thin films .; table 2 summary of photophysical and electrochemical properties of ppoczpn,…	FALSE
[truncated: 250 more rows]

## Sheet: 2_wiley_tier_b_added
_id	units	specifier	doi	solvent	standard_value	smiles	corrected	context	url	lowered context	contain
[truncated: 601 more rows]

## Sheet: 3_manual_smiles_added
_id	units	specifier	doi	solvent	standard_value	smiles	corrected	context	url	lowered context	contain
[truncated: 716 more rows]

## Sheet: 4_ml_cols_only
_id	doi	solvent	standard_value	smiles	corrected
[truncated: 713 more rows]

## Sheet: 5_canonical_solvent_smiles
_id	doi	solvent	standard_value	smiles	corrected	canonical_smiles	solvent_smiles
[truncated: 713 more rows]

[truncated: 5 more sheets: 6_resolved_duplicates, 7_resolved_duplicates, 8_added_eV, 9_fixed_solvents, 10_dropped_smiles]
