# Supplementary material for: Machine-Learning Predictions of Photoluminescence in Molecules Exhibiting Thermally Activated Delayed Fluorescence with Implicit Experimental Validation
Source: J Chem Inf Model. 2026 May 13;66(10):5757–63. doi: 10.1021/acs.jcim.6c00425 (PMC13213825; doi:10.1021/acs.jcim.6c00425)
Supplement: Supplementary file 2 [file ci6c00425_si_002.zip › tadf-pl-datasets/test.csv]

_id	doi	solvent	standard_value	corrected	solvent_smiles	eV	canonical_smiles
724	https://doi.org/10.1002/ange.201906575	toluene	607.0	1	Cc1ccccc1	2.042573311367381	c1ccc2c(c1)Oc1ccccc1N2c1ccc2c(c1)c1ccccc1c1nc3c4cccnc4c4ncccc4c3nc21
170	https://doi.org/10.1016/j.molstruc.2023.137236	toluene	604.0	1	Cc1ccccc1	2.052718543046358	CC1(C)c2ccccc2N(c2ccc(-c3ccc4c(c3)c3ccccc3c3nc5cc6nc(-c7ccccc7)c(-c7ccccc7)nc6cc5nc43)cc2)c2ccccc21
274	https://doi.org/10.1016/j.dyepig.2021.109395	CH2Cl2	634.0	1	ClCCl	1.955586750788644	COc1ccc2c(c1)c1cc(OC)ccc1n2-c1nc(-n2c3ccc(OC)cc3c3cc(OC)ccc32)c(-n2c3ccc(OC)cc3c3cc(OC)ccc32)c(C#N)c1-n1c2ccc(OC)cc2c2cc(OC)ccc21
861	https://doi.org/10.1039/C5CC00307E	toluene	451.0	1	Cc1ccccc1	2.74909534368071	CC(C)c1cc(C(C)C)c(B2c3ccccc3Oc3cc(N4c5ccccc5C5(c6ccccc6Oc6ccccc65)c5ccccc54)ccc32)c(C(C)C)c1
824	https://doi.org/10.1002/adfm.202209708	toluene	480.0	1	Cc1ccccc1	2.583004166666667	Cc1ccc(C)c2c1-c1cccc(-c3ccc(-c4nc(-c5ccccc5)nc(-c5ccccc5)n4)cc3)c1C21c2ccccc2N(c2ccccc2)c2ccccc21
901	https://doi.org/10.1016/j.dyepig.2021.109781	toluene	650.0	1	Cc1ccccc1	1.907449230769231	CC1(C)c2ccccc2N(c2ccc(-c3cc(-n4c5ccccc5c5ccccc54)cc(-n4c5ccccc5c5ccccc54)c3)c3nsnc23)c2ccccc21
281	https://doi.org/10.1016/j.cej.2021.133078	toluene	464.0	1	Cc1ccccc1	2.672073275862069	CC(C)(C)c1ccc2c(c1)B1c3ccc(N4c5ccccc5C(C)(C)c5ccccc54)cc3Oc3cccc(c31)O2
739	https://doi.org/10.1002/adom.202001027	toluene	572.0	1	Cc1ccccc1	2.167555944055944	c1ccc(C2(c3ccccc3)c3cc(-n4c5ccccc5c5ccccc54)ccc3-c3ccc(-n4c5ccccc5c5ccccc54)cc32)cc1
298	https://doi.org/10.1039/C7TC00025A	toluene	648.0	1	Cc1ccccc1	1.913336419753087	c1ccc(N(c2ccccc2)c2ccc(N(c3ccccc3)c3ccccc3)c3nsnc23)cc1
837	https://doi.org/10.1039/D1SC01175H	THF	387.0	1	C1CCOC1	3.203726098191215	c1ccc(-c2ccc(N(c3ccccc3)c3ccccc3)cc2)cc1
722	https://doi.org/10.1002/adom.201600304	toluene	535.0	1	Cc1ccccc1	2.317461682242991	c1ccc2c(c1)Oc1ccccc1N2c1ccnc2c1ccc1c(N3c4ccccc4Oc4ccccc43)ccnc12
867	https://doi.org/10.1039/C6CP08334J	CH2Cl2	480.0	1	ClCCl	2.583004166666667	CC(C)(C)c1ccc(-c2nnc(-c3cccc(CCCc4ccc(N(c5ccccc5)c5ccccc5)cc4)c3)o2)cc1
891	https://doi.org/10.1016/j.jlumin.2021.118473	toluene	437.0	1	Cc1ccccc1	2.83716704805492	c1ccc(N(c2ccccc2)c2ccc3c(c2)c2cc(N(c4ccccc4)c4ccccc4)ccc2n3-c2cc(-n3c4ccc(N(c5ccccc5)c5ccccc5)cc4c4cc(N(c5ccccc5)c5ccccc5)ccc43)ncn2)cc1
811	https://doi.org/10.1002/chem.202000926	toluene	476.0	1	Cc1ccccc1	2.604710084033614	CC(C)(C)c1ccc2c(c1)c1cc(C(C)(C)C)ccc1n2-c1ccc(-c2nc(-c3ccccc3)nc(-c3ccccc3)n2)cc1C(F)(F)F
719	https://doi.org/10.1002/adom.202002019	THF	510.0	1	C1CCOC1	2.43106274509804	O=C(c1ccc(N2c3ccccc3C3(c4ccccc4-c4ccccc43)c3ccccc32)cc1)c1ccc2c(c1)c1ccccc1n2-c1ccc(-n2c3ccccc3c3ccccc32)cc1
14	https://doi.org/10.1016/j.cej.2020.126173	toluene	479.0	1	Cc1ccccc1	2.588396659707725	c1ccc(-c2nc(-c3ccccc3)nc(-c3ccccc3-n3c4ccccc4c4ccc5c(c43)-c3ccccc3C53c4ccccc4-c4ccccc43)n2)cc1
537	https://doi.org/10.1039/D2TC01406H	toluene	432.0	1	Cc1ccccc1	2.87000462962963	c1ccc(-c2nc(-c3cccc(-c4ccc(-c5c6ccccc6c(-c6ccc(-c7ccc8c(c7)c7ccccc7n8-c7ccccc7)cc6)c6ccccc56)cc4)c3)n(-c3ccccc3)c2-c2ccccc2)cc1
848	https://doi.org/10.1039/D4TC00606B	toluene	493.0	1	Cc1ccccc1	2.514892494929006	Cc1cccc2c1N(c1ccc(-c3nnc4n3c3nnc(-c5ccc(N6c7ccccc7Sc7cccc(C)c76)cc5)n3c3nnc(-c5ccc(N6c7ccccc7Sc7cccc(C)c76)cc5)n43)cc1)c1ccccc1S2
874	https://doi.org/10.1039/D3TC00499F	toluene	453.0	1	Cc1ccccc1	2.736958057395144	Cc1cccc(C)c1N(c1cc2c3c(c1)N(c1c(C)cccc1C)c1c(ccc4c1oc1ccccc14)B3c1ccc3c(oc4ccccc43)c1N2c1c(C)cccc1C)c1cccc2c1oc1ccccc12
863	https://doi.org/10.1039/C8SC05456H	toluene	459.0	1	Cc1ccccc1	2.701180827886711	N#Cc1c(-n2c3ccccc3c3cc(OCCCCCCn4c5ccccc5c5ccccc54)ccc32)cc(-n2c3ccccc3c3cc(OCCCCCCn4c5ccccc5c5ccccc54)ccc32)cc1-n1c2ccccc2c2cc(OCCCCCCn3c4ccccc4c4ccccc43)ccc21
22	https://doi.org/10.1016/j.cej.2020.127591	toluene	454.0	1	Cc1ccccc1	2.730929515418502	c1ccc2c(c1)c1ccccc1n2-c1ccc2c(c1)c1ccccc1n2-c1cnc(-n2c3ccccc3c3cc(-n4c5ccccc5c5ccccc54)ccc32)cn1
720	https://doi.org/10.1002/adfm.202304398	toluene	648.0	1	Cc1ccccc1	1.913336419753087	N#Cc1cc2nc3c4ccccc4c4cc(-c5ccc(N(c6ccccc6)c6ccc7c(c6)C6(c8ccccc8-c8ccccc86)c6ccccc6-7)cc5)ccc4c3nc2cc1C#N
454	https://doi.org/10.1039/D0TC01144D	Toluene	366.0	1	Cc1ccccc1	3.387546448087432	O=c1c2ccccc2oc2cc(-c3cc(-n4c5ccccc5c5ccccc54)cc(-n4c5ccccc5c5ccccc54)c3)ccc12
785	https://doi.org/10.1002/adfm.201802031	toluene	477.0	1	Cc1ccccc1	2.599249475890986	Cc1ccc2c(c1)C(c1ccccc1)(c1ccccc1)c1cc(C)ccc1N2c1ccc2c(c1)Oc1ccccc1B2c1c(C(C)C)cc(C(C)C)cc1C(C)C
382	https://doi.org/10.1039/D1TC05696D	toluene	460.0	1	Cc1ccccc1	2.695308695652174	N#Cc1cc(-n2c3ccccc3c3cc(P(=O)(c4ccccc4)c4ccccc4)ccc32)c(-n2c3ccccc3c3cc(P(=O)(c4ccccc4)c4ccccc4)ccc32)cc1C#N
705	https://doi.org/10.1002/chem.202401250	toluene	496.0	1	Cc1ccccc1	2.499681451612903	CC1(C)c2cc(-c3ccccc3C(F)(F)F)ccc2N(c2ccc(-c3nc(-c4ccccc4)nc(-c4ccccc4)n3)cc2)c2ccc(-c3ccccc3C(F)(F)F)cc21
415	https://doi.org/10.1039/D1TC04918F	toluene	674.0	1	Cc1ccccc1	1.839528189910979	Fc1cccc2nc3c4ccc(N5c6ccccc6Oc6ccccc65)cc4c4cc(N5c6ccccc6Oc6ccccc65)ccc4c3nc12
890	https://doi.org/10.1016/j.cej.2022.141061	toluene	632.0	1	Cc1ccccc1	1.961775316455696	O=P(c1ccccc1)(c1ccccc1)c1ccc(-c2ccc(N(c3ccccc3)c3ccccc3)cc2)c2nc3c(nc12)c1sccc1c1ccsc13
839	https://doi.org/10.1039/D1SC01175H	THF	395.0	1	C1CCOC1	3.138840506329114	COc1ccc(-c2ccc(N(c3ccccc3)c3ccccc3)cc2)cc1
578	https://doi.org/10.1039/C9TC06497D	toluene	546.0	1	Cc1ccccc1	2.270772893772894	Cc1cc(C)c(B(c2ccc(-c3nc(-c4ccccc4)nc(N4c5ccccc5Oc5ccccc54)n3)cc2)c2c(C)cc(C)cc2C)c(C)c1
908	https://doi.org/10.1016/j.cej.2020.127418	toluene	540.0	1	Cc1ccccc1	2.296003703703704	O=C(c1ccc(N2c3ccccc3Oc3ccccc32)cc1)c1ccc2c(c1)C1c3ccccc3C2c2ccccc21
326	https://doi.org/10.1039/C9TC02927C	toluene	501.0	1	Cc1ccccc1	2.474734530938124	O=C(c1ccccc1)c1ccc(-n2c3ccccc3c3c4c(c5ccccc5n4-c4ccccc4)c4c(c5ccccc5n4-c4ccccc4)c32)cc1
153	https://doi.org/10.1016/j.orgel.2020.106017	toluene	565.0	1	Cc1ccccc1	2.194410619469027	O=C1c2c(c(-n3c4ccccc4c4ccccc43)c(-n3c4ccccc4c4ccccc43)c(-n3c4ccccc4c4ccccc43)c2-n2c3ccccc3c3ccccc32)C(=O)N1c1ccccc1
1006	https://doi.org/10.1039/D1TC04933J	toluene	540.0	1	Cc1ccccc1	2.296003703703704	COC(=O)c1c(-n2c3ccc(C(C)(C)C)cc3c3cc(C(C)(C)C)ccc32)c(C(=O)OC)c(-n2c3ccc(C(C)(C)C)cc3c3cc(C(C)(C)C)ccc32)c(-n2c3ccc(C(C)(C)C)cc3c3cc(C(C)(C)C)ccc32)c1-n1c2ccc(C(C)(C)C)cc2c2cc(C(C)(C)C)ccc21
81	https://doi.org/10.1016/j.dyepig.2024.112118	Toluene	371.0	1	Cc1ccccc1	3.34189218328841	c1ccc2c(c1)sc1ccc(-n3c4ccccc4c4ccccc43)cc12
830	https://doi.org/10.1039/C6RA03281H	CH2Cl2	595.0	1	ClCCl	2.083768067226891	CC(C)(C)c1ccc2c(c1)c1cc(C(C)(C)C)ccc1n2-c1ccc2c(c1)c1cc(-n3c4ccc(C(C)(C)C)cc4c4cc(C(C)(C)C)ccc43)ccc1n2-c1ccc2c(c1)S(=O)(=O)c1ccccc1S2(=O)=O
636	https://doi.org/10.1039/D4NR03955F	toluene	496.0	1	Cc1ccccc1	2.499681451612903	CC(C)(C)c1ccc(N2c3ccc(C(C)(C)C)cc3B3c4cc(C(C)(C)C)ccc4N(c4ccc(C(C)(C)C)cc4)c4cc(-c5cc6c7c(c5)Oc5ccccc5B7c5ccccc5O6)cc2c43)cc1
570	https://doi.org/10.1039/C7TC00457E	toluene	495.0	1	Cc1ccccc1	2.504731313131313	CC(C)(C)c1ccc2c(c1)c1cc(C(C)(C)C)ccc1n2-c1cc(C(=O)c2ccncc2)cc(-n2c3ccc(C(C)(C)C)cc3c3cc(C(C)(C)C)ccc32)c1
635	https://doi.org/10.1039/D4NR03955F	toluene	470.0	1	Cc1ccccc1	2.63796170212766	CC(C)(C)c1ccc(N2c3ccc(C(C)(C)C)cc3B3c4cc(C(C)(C)C)ccc4N(c4ccc(C(C)(C)C)cc4)c4cc(-c5cc6c7c(c5)Oc5ccccc5N7c5ccccc5O6)cc2c43)cc1
879	https://doi.org/10.1039/D1TC05027C	toluene	453.0	1	Cc1ccccc1	2.736958057395144	CC(C)(C)c1ccc2c(c1)c1cc(C(C)(C)C)ccc1n2-c1ccc(C(=O)c2ccc(-n3c4ccc(C(C)(C)C)cc4c4cc(C(C)(C)C)ccc43)nc2)cc1
232	https://doi.org/10.1016/j.orgel.2023.106795	toluene	435.0	1	Cc1ccccc1	2.850211494252874	CC(C)(C)c1ccc2c(c1)c1cc(C(C)(C)C)ccc1n2-c1cc(-c2ccc(-c3nc(-c4ccccc4)nc(-c4ccccc4)n3)cc2)cc(-n2c3ccc(C(C)(C)C)cc3c3cc(C(C)(C)C)ccc32)c1
831	https://doi.org/10.1039/C9TC00346K	toluene	556.0	1	Cc1ccccc1	2.229931654676259	CC1(C)c2ccccc2N(c2ccnc3cccnc23)c2ccccc21
853	https://doi.org/10.1039/D3TA05930H	Cyclohexane	440.0	1	C1CCCCC1	2.817822727272727	c1cc2cccc3c4cccc5cccc(c(c1)c23)c54
272	https://doi.org/10.1016/j.dyepig.2021.109395	CH2Cl2	536.0	1	ClCCl	2.313138059701493	CC(C)(C)c1ccc2c(c1)c1cc(C(C)(C)C)ccc1n2-c1nc(-n2c3ccc(C(C)(C)C)cc3c3cc(C(C)(C)C)ccc32)c(-n2c3ccc(C(C)(C)C)cc3c3cc(C(C)(C)C)ccc32)c(C#N)c1-n1c2ccc(C(C)(C)C)cc2c2cc(C(C)(C)C)ccc21
1010	https://doi.org/10.1002/adfm.202002064	Hexane	412.0	1	CCCCCC	3.009325242718447	Cc1cc(B(c2c(C(F)(F)F)cccc2C(F)(F)F)c2c(C(F)(F)F)cccc2C(F)(F)F)cc(C)c1-n1c2ccccc2c2ccccc21
906	https://doi.org/10.1016/j.optmat.2019.05.040	toluene	460.0	1	Cc1ccccc1	2.695308695652174	CC1(C)c2ccccc2Nc2cccc(-c3ccc(-c4nnc(-c5ccc(-n6c7ccccc7c7ccccc76)cc5)o4)cc3)c21
192	https://doi.org/10.1016/j.dyepig.2021.109781	THF	558.0	1	C1CCOC1	2.221939068100359	c1ccc2c(c1)c1ccccc1n2-c1cc(-c2ccc(-c3cc(-n4c5ccccc5c5ccccc54)cc(-n4c5ccccc5c5ccccc54)c3)c3nsnc23)cc(-n2c3ccccc3c3ccccc32)c1
19	https://doi.org/10.1016/j.cej.2020.127591	toluene	444.0	1	Cc1ccccc1	2.792436936936937	c1ccc2c(c1)oc1ccc3c4ccccc4n(-c4cnc(-n5c6ccccc6c6ccc7oc8ccccc8c7c65)cn4)c3c12
760	https://doi.org/10.1002/adom.201801071	toluene	567.0	1	Cc1ccccc1	2.186670194003527	c1ccc(-c2cc(-c3ccc(N4c5ccccc5Oc5ccccc54)cc3)nc3ncnn23)cc1
704	https://doi.org/10.1002/chem.202401250	toluene	510.0	1	Cc1ccccc1	2.43106274509804	CC1(C)c2cc(-c3ccccc3F)ccc2N(c2ccc(-c3nc(-c4ccccc4)nc(-c4ccccc4)n3)cc2)c2ccc(-c3ccccc3F)cc21
807	https://doi.org/10.1002/adfm.202110356	toluene	483.0	1	Cc1ccccc1	2.56696066252588	Cc1ccc2c(c1)B1c3cc(C)ccc3Oc3cc(-n4c5ccccc5c5c6c(c7ccccc7n6-c6ccccc6)c6c(c7ccccc7n6-c6ccccc6)c54)cc(c31)O2
1002	https://doi.org/10.1039/D1TC02778F	CH2Cl2	518.0	1	ClCCl	2.393517374517375	FC(F)(F)c1cc(-c2nnc(-c3c(-n4c5ccccc5c5ccccc54)c(-n4c5ccccc5c5ccccc54)c(-n4c5ccccc5c5ccccc54)c(-n4c5ccccc5c5ccccc54)c3-n3c4ccccc4c4ccccc43)o2)cc(C(F)(F)F)c1
599	https://doi.org/10.1039/C9CP05907E	toluene	535.0	1	Cc1ccccc1	2.317461682242991	Cc1cc(N2c3ccccc3Sc3ccccc32)ccc1-c1cc(-c2ccc(N3c4ccccc4Sc4ccccc43)cc2C)ncn1
10	https://doi.org/10.1016/j.dyepig.2024.112417	toluene	409.0	1	Cc1ccccc1	3.031398533007335	Cn1c(-c2ccc(-n3c4ccc(C(C)(C)C)cc4c4cc(C(C)(C)C)ccc43)cc2)nc(C#N)c1C#N
187	https://doi.org/10.1016/j.cej.2023.146897	toluene	609.0	1	Cc1ccccc1	2.035865353037767	CC(C)(C)c1ccc(-c2nc3c(-c4ccc(N(c5ccc(C(C)(C)C)cc5)c5ccc(C(C)(C)C)cc5)cc4)c(C#N)c(C#N)c(-c4ccc(N(c5ccc(C(C)(C)C)cc5)c5ccc(C(C)(C)C)cc5)cc4)c3nc2-c2ccc(C(C)(C)C)cc2)cc1
279	https://doi.org/10.1016/j.cej.2021.133078	toluene	474.0	1	Cc1ccccc1	2.615700421940928	CC(C)(c1ccc2c(c1)B1c3ccc(N4c5ccccc5C(C)(C)c5ccccc54)cc3Oc3cccc(c31)O2)c1ccc2c(c1)B1c3ccc(N4c5ccccc5C(C)(C)c5ccccc54)cc3Oc3cccc(c31)O2
313	https://doi.org/10.1039/D2TC01319C	THF	430.0	1	C1CCOC1	2.883353488372093	c1ccc(N(c2ccc(-c3ccc(-c4nc5c6ccccc6c6ccccc6c5n4-c4ccc(N(c5ccccc5)c5ccccc5)cc4)cc3)cc2)c2ccc(-c3ccc(-c4nc5c6ccccc6c6ccccc6c5n4-c4ccc(N(c5ccccc5)c5ccccc5)cc4)cc3)cc2)cc1
808	https://doi.org/10.1002/adfm.202304398	toluene	617.0	1	Cc1ccccc1	2.009468395461913	N#Cc1cc2nc3c4ccccc4c4cc(-c5ccc(N(c6ccccc6)c6ccc(-c7ccccc7)cc6)cc5)ccc4c3nc2cc1C#N
809	https://doi.org/10.1002/chem.201904411	cyclohexane	519.0	1	C1CCCCC1	2.388905587668594	CCCCCCc1cc(-c2ccc(N3c4ccccc4Sc4ccccc43)cc2)cc(-c2ccc(N3c4ccccc4Sc4ccccc43)cc2)c1
630	https://doi.org/10.1039/D0TC01897J	toluene	505.0	1	Cc1ccccc1	2.455132673267327	c1ccc(-c2nc(-c3ccccc3)nc(-c3ccccc3-n3c4ccccc4c4cc5c6ccccc6n(-c6ccccc6)c5cc43)n2)cc1
713	https://doi.org/10.1002/ange.201600113	cyclohexane	457.0	1	C1CCCCC1	2.713002188183808	CC(C)(C)c1ccc2c(c1)c1cc(C(C)(C)C)ccc1n2-c1ccc2c(ccc3nc4ccc5cc(-n6c7ccc(C(C)(C)C)cc7c7cc(C(C)(C)C)ccc76)ccc5c4nc32)c1
553	https://doi.org/10.1039/C7TC04934J	THF	535.0	1	C1CCOC1	2.317461682242991	CC1(C)c2ccccc2N(c2ccc(C(=O)c3cc(-n4c5ccccc5c5ccccc54)cc(-n4c5ccccc5c5ccccc54)c3)cc2)c2ccccc21
899	https://doi.org/10.1016/j.tetlet.2016.03.097	toluene	426.0	1	Cc1ccccc1	2.910427230046948	N#Cc1c(-n2c3ccccc3c3ccccc32)c(-n2c3ccccc3c3ccccc32)c(F)c(-n2c3ccccc3c3ccccc32)c1-n1c2ccccc2c2ccccc21
392	https://doi.org/10.1039/D4QO01751J	toluene	428.0	1	Cc1ccccc1	2.896827102803738	CC1(C)c2ccccc2N(c2ccc(N(c3ccccc3)c3ccccc3)cc2)c2ccc3cc(C#N)ccc3c21
820	https://doi.org/10.1002/ange.202217530	Methylcyclohexane	474.0	1	CC1CCCCC1	2.615700421940928	CC(C)c1cc(-n2c3ccccc3c3ccccc32)cc(C(C)C)c1B1c2ccccc2S(=O)(=O)c2ccccc21
17	https://doi.org/10.1016/j.cej.2020.127591	toluene	415.0	1	Cc1ccccc1	2.98757108433735	c1ccc2c(c1)oc1c2ccc2c3ccccc3n(-c3cnc(-n4c5ccccc5c5ccc6c7ccccc7oc6c54)cn3)c21
116	https://doi.org/10.1016/j.orgel.2022.106645	Toluene	535.0	1	Cc1ccccc1	2.317461682242991	O=C1c2ccc(-c3ccc(N(c4ccccc4)c4ccccc4)cc3)cc2-c2cc(-c3ccc(N(c4ccccc4)c4ccccc4)cc3)ccc21
607	https://doi.org/10.1039/D2TC02089K	hexane	625.0	1	CCCCCC	1.9837472	Cc1ccc2c(c1)C1(c3ccccc3-c3ccccc31)c1cc(C)ccc1N2c1ccc2c3c(cccc13)-c1nc3nonc3nc1-2
147	https://doi.org/10.1016/j.dyepig.2020.109091	THF	379.0	1	C1CCOC1	3.27135092348285	N#Cc1cccc2c1oc1ccc(-c3nc(-c4ccccc4)nc(-c4ccccc4)n3)cc12
617	https://doi.org/10.1039/C6TC03063G	CH2Cl2	535.0	1	ClCCl	2.317461682242991	c1ccc2c(c1)c1ccccc1n2CCCCCCOc1ccc2c(c1)c1ccccc1n2-c1ccc(-c2nc(-c3ccc(-n4c5ccccc5c5cc(OCCCCCCn6c7ccccc7c7ccccc76)ccc54)cc3)nc(-c3ccc(-n4c5ccccc5c5cc(OCCCCCCn6c7ccccc7c7ccccc76)ccc54)cc3)n2)cc1
631	https://doi.org/10.1039/D0TC01897J	toluene	502.0	1	Cc1ccccc1	2.469804780876494	c1ccc(-c2nc(-c3ccccc3)nc(-c3ccccc3-n3c4ccccc4c4cc5c6ccccc6n(-c6ccccc6-c6nc(-c7ccccc7)nc(-c7ccccc7)n6)c5cc43)n2)cc1
898	https://doi.org/10.1016/j.mtchem.2021.100645	toluene	508.0	1	Cc1ccccc1	2.440633858267717	CC1(C)c2ccccc2N(c2ccc3c(=O)c4cccc(N5c6ccccc6C(C)(C)c6ccccc65)c4n(-c4ccc(C(F)(F)F)cc4)c3c2)c2ccccc21
844	https://doi.org/10.1039/D3QO01788E	CH2Cl2	375.0	1	ClCCl	3.306245333333333	c1ccc2c(c1)c1cccc3c4ccccc4n2c13
862	https://doi.org/10.1039/C5CC00307E	toluene	443.0	1	Cc1ccccc1	2.798740406320542	Cc1cc(C)c2c(c1)c1cc(C)cc(C)c1n2-c1ccc2c(c1)Oc1ccccc1B2c1c(C(C)C)cc(C(C)C)cc1C(C)C
3	https://doi.org/10.1016/j.dyepig.2023.111250	toluene	430.0	1	Cc1ccccc1	2.883353488372093	c1ccc(-c2nc(-c3ccccc3)nc(-c3cccc(-c4ccccc4)c3-n3c4ccccc4c4ccccc43)n2)cc1
425	https://doi.org/10.1039/D4TC00801D	toluene	583.0	1	Cc1ccccc1	2.126658662092625	c1ccc2c(c1)Oc1ccccc1N2c1ccc(-c2nc3c4cccnc4c4ncccc4c3nc2-c2ccc(N3c4ccccc4Oc4ccccc43)cc2)cc1
398	https://doi.org/10.1039/C7TC04852A	toluene	521.0	1	Cc1ccccc1	2.379735124760077	c1ccc(-c2nc(-c3ccccc3)nc(-c3ccc(-n4c5ccccc5c5c6c(c7ccccc7n6-c6ccccc6)c6c(c7ccccc7n6-c6ccccc6)c54)cc3)n2)cc1
285	https://doi.org/10.1016/j.synthmet.2024.117551	toluene	408.0	1	Cc1ccccc1	3.038828431372549	N#Cc1ccc(-c2cccc(-n3c4ccccc4c4ccccc43)c2)c(-c2cccc3c2oc2ccccc23)c1
