# Supplementary material for: Machine-Learning Predictions of Photoluminescence in Molecules Exhibiting Thermally Activated Delayed Fluorescence with Implicit Experimental Validation
Source: J Chem Inf Model. 2026 May 13;66(10):5757–63. doi: 10.1021/acs.jcim.6c00425 (PMC13213825; doi:10.1021/acs.jcim.6c00425)
Supplement: Supplementary file 2 [file ci6c00425_si_002.zip › tadf-pl-datasets/train.csv]

_id	doi	solvent	standard_value	corrected	solvent_smiles	eV	canonical_smiles
0	https://doi.org/10.1016/j.cej.2022.135775	toluene	638.0	1	Cc1ccccc1	1.943326018808778	c1ccc2c(c1)Oc1ccccc1N2c1ccc2c3c(cccc13)-c1nc3cc(-c4ccncc4)c(-c4ccncc4)cc3nc1-2
1	https://doi.org/10.1016/j.cej.2022.135775	toluene	639.0	1	Cc1ccccc1	1.940284820031299	c1ccc2c(c1)Oc1ccccc1N2c1ccc2c(c1)c1ccccc1c1nc3cc(-c4ccncc4)c(-c4ccncc4)cc3nc21
2	https://doi.org/10.1016/j.dyepig.2023.111250	toluene	465.0	1	Cc1ccccc1	2.66632688172043	c1ccc(-c2nc(-c3ccccc3)nc(-c3ccccc3-n3c4ccccc4c4ccccc43)n2)cc1
4	https://doi.org/10.1016/j.jphotochem.2024.116046	toluene	440.0	0	Cc1ccccc1	2.817822727272727	CC(C)(C)c1ccc2c(c1)c1cc(C(C)(C)C)ccc1n2CCCCCCCCC1(CCCCCCCCn2c3ccc(C(C)(C)C)cc3c3cc(C(C)(C)C)ccc32)c2ccccc2-c2ccc(-c3c4ccccc4c(-c4ccc(C#N)cc4)c4ccccc34)cc21
5	https://doi.org/10.1016/j.jphotochem.2024.116046	toluene	424.0	0	Cc1ccccc1	2.924155660377359	CC(C)(C)c1ccc2c(c1)c1cc(C(C)(C)C)ccc1n2CCCCCCCCC1(CCCCCCCCn2c3ccc(C(C)(C)C)cc3c3cc(C(C)(C)C)ccc32)c2ccccc2-c2ccc(-c3cc4c5ccccc5c(-c5ccc(C#N)cc5)cc4c4ccccc34)cc21
6	https://doi.org/10.1016/j.dyepig.2021.109649	toluene	536.0	0	Cc1ccccc1	2.313138059701493	CC1(C)c2ccccc2N(c2ccc(C(=O)c3ccc(Sc4ccccc4)cc3)cc2)c2ccccc21
7	https://doi.org/10.1016/j.dyepig.2021.109649	toluene	574.0	0	Cc1ccccc1	2.160003484320558	CC1(C)c2ccccc2N(c2ccc(C(=O)c3ccc(S(=O)(=O)c4ccccc4)cc3)cc2)c2ccccc21
8	https://doi.org/10.1016/j.jlumin.2021.118683	toluene	654.0	0	Cc1ccccc1	1.895782874617737	CC(C)c1cccc(C(C)C)c1N1C(=O)c2cc(N3c4ccccc4C(C)(C)c4ccccc43)cc3cc(N4c5ccccc5C(C)(C)c5ccccc54)cc(c23)C1=O
9	https://doi.org/10.1016/j.jlumin.2021.118683	toluene	755.0	0	Cc1ccccc1	1.642174834437086	CC(C)c1cccc(C(C)C)c1N1C(=O)c2cc(N3c4ccccc4Oc4ccccc43)cc3cc(N4c5ccccc5Oc5ccccc54)cc(c23)C1=O
11	https://doi.org/10.1016/j.dyepig.2024.112417	toluene	440.0	0	Cc1ccccc1	2.817822727272727	Cn1c(-c2ccc(N(c3ccc(C(C)(C)C)cc3)c3ccc(C(C)(C)C)cc3)cc2)nc(C#N)c1C#N
13	https://doi.org/10.1016/j.dyepig.2024.112417	toluene	457.0	0	Cc1ccccc1	2.713002188183808	Cn1c(-c2ccc(N(c3ccc(C(C)(C)C)cc3)c3ccc(C(C)(C)C)cc3)cc2)nc2cc(C#N)c(C#N)cc21
15	https://doi.org/10.1016/j.orgel.2018.04.045	toluene	533.0	0	Cc1ccccc1	2.326157598499062	N#Cc1nc2c3ccc(N4c5ccccc5Oc5ccccc54)cc3c3cc(N4c5ccccc5Oc5ccccc54)ccc3c2nc1C#N
16	https://doi.org/10.1016/j.orgel.2018.04.045	toluene	539.0	0	Cc1ccccc1	2.300263450834879	N#Cc1nc2c3ccc(N4c5ccccc5Sc5ccccc54)cc3c3cc(N4c5ccccc5Sc5ccccc54)ccc3c2nc1C#N
18	https://doi.org/10.1016/j.cej.2020.127591	toluene	444.0	1	Cc1ccccc1	2.792436936936937	c1ccc2c(c1)oc1c2ccc2c1c1ccccc1n2-c1cnc(-n2c3ccccc3c3c4oc5ccccc5c4ccc32)cn1
20	https://doi.org/10.1016/j.cej.2020.127591	toluene	456.0	1	Cc1ccccc1	2.718951754385965	c1ccc2c(c1)sc1c2ccc2c3ccccc3n(-c3cnc(-n4c5ccccc5c5ccc6c7ccccc7sc6c54)cn3)c21
21	https://doi.org/10.1016/j.cej.2020.127591	toluene	444.0	1	Cc1ccccc1	2.792436936936937	c1ccc2c(c1)sc1c2ccc2c1c1ccccc1n2-c1cnc(-n2c3ccccc3c3c4sc5ccccc5c4ccc32)cn1
29	https://doi.org/10.1016/j.dyepig.2019.107957	toluene	523.0	0	Cc1ccccc1	2.370634799235182	c1ccc(N(c2ccccc2)c2ccc(-c3ccc4nc5c6ccc(-c7ccc(N(c8ccccc8)c8ccccc8)cc7)cc6c6cc(-c7ccc(N(c8ccccc8)c8ccccc8)cc7)ccc6c5nc4c3)cc2)cc1
30	https://doi.org/10.1016/j.dyepig.2019.107957	toluene	533.0	0	Cc1ccccc1	2.326157598499062	c1ccc(N(c2ccccc2)c2ccc(-c3ccc4c(c3)c3cc(-c5ccc(N(c6ccccc6)c6ccccc6)cc5)ccc3c3nc5cc(-c6ccc(N(c7ccccc7)c7ccccc7)cc6)c(-c6ccc(N(c7ccccc7)c7ccccc7)cc6)cc5nc43)cc2)cc1
31	https://doi.org/10.1016/j.dyepig.2019.107957	toluene	569.0	0	Cc1ccccc1	2.178984182776802	COc1ccc(N(c2ccc(OC)cc2)c2ccc(-c3ccc4nc5c6ccc(-c7ccc(N(c8ccc(OC)cc8)c8ccc(OC)cc8)cc7)cc6c6cc(-c7ccc(N(c8ccc(OC)cc8)c8ccc(OC)cc8)cc7)ccc6c5nc4c3)cc2)cc1
32	https://doi.org/10.1016/j.dyepig.2019.107957	toluene	594.0	0	Cc1ccccc1	2.087276094276095	COc1ccc(N(c2ccc(OC)cc2)c2ccc(-c3ccc4c(c3)c3cc(-c5ccc(N(c6ccc(OC)cc6)c6ccc(OC)cc6)cc5)ccc3c3nc5cc(-c6ccc(N(c7ccc(OC)cc7)c7ccc(OC)cc7)cc6)c(-c6ccc(N(c7ccc(OC)cc7)c7ccc(OC)cc7)cc6)cc5nc43)cc2)cc1
33	https://doi.org/10.1016/j.orgel.2017.06.034	toluene	667.0	1	Cc1ccccc1	1.858833583208396	COc1ccc(N(c2ccc(OC)cc2)c2ccc(-c3ccc4c(c3)C(=O)c3ccc(-c5ccc(N(c6ccc(OC)cc6)c6ccc(OC)cc6)cc5)cc3C4=O)cc2)cc1
34	https://doi.org/10.1016/j.orgel.2017.06.034	toluene	667.0	1	Cc1ccccc1	1.858833583208396	O=C1c2ccc(-c3ccc(N(c4ccc(OCCCCCCn5c6ccccc6c6ccccc65)cc4)c4ccc(OCCCCCCn5c6ccccc6c6ccccc65)cc4)cc3)cc2C(=O)c2ccc(-c3ccc(N(c4ccc(OCCCCCCn5c6ccccc6c6ccccc65)cc4)c4ccc(OCCCCCCn5c6ccccc6c6ccccc65)cc4)cc3)cc21
37	https://doi.org/10.1016/j.orgel.2017.06.034	toluene	667.0	1	Cc1ccccc1	1.858833583208396	O=C1c2ccc(-c3ccc(N(c4ccc(OCCCCCCn5c6ccccc6c6ccccc65)cc4)c4ccc(OCCCCCCn5c6ccccc6c6ccccc65)cc4)cc3)cc2C(=O)c2ccc(-c3ccc(N(c4ccc(OCCCCCCn5c6ccccc6c6ccccc65)cc4)c4ccc(OCCCCCCn5c6ccccc6c6ccccc65)cc4)cc3)cc21
39	https://doi.org/10.1016/j.dyepig.2023.111503	toluene	520.0	0	Cc1ccccc1	2.384311538461539	O=c1c2ccc(-n3c4ccc(N(c5ccccc5)c5ccccc5)cc4c4cc(N(c5ccccc5)c5ccccc5)ccc43)cc2n(-c2ccccc2)c2cc(-n3c4ccc(N(c5ccccc5)c5ccccc5)cc4c4cc(N(c5ccccc5)c5ccccc5)ccc43)ccc12
42	https://doi.org/10.1016/j.dyepig.2020.108521	toluene	451.0	0	Cc1ccccc1	2.74909534368071	Cc1nc(C)c(C#N)c(-c2ccc(-n3c4ccccc4c4ccccc43)cc2)c1C#N
43	https://doi.org/10.1016/j.dyepig.2020.108521	toluene	509.0	0	Cc1ccccc1	2.435838899803537	COc1ccc2c(c1)c1ccccc1n2-c1ccc(-c2c(C#N)c(C)nc(C)c2C#N)cc1
44	https://doi.org/10.1016/j.dyepig.2020.108521	toluene	518.0	0	Cc1ccccc1	2.393517374517375	COc1ccc2c(c1)c1cc(OC)ccc1n2-c1ccc(-c2c(C#N)c(C)nc(C)c2C#N)cc1
47	https://doi.org/10.1016/j.orgel.2019.105550	toluene	492.0	1	Cc1ccccc1	2.520004065040651	N#Cc1c(-n2c3ccccc3c3ccccc32)cc(-c2cc(-n3c4ccccc4c4ccccc43)c(C#N)c(-n3c4ccccc4c4ccccc43)c2)cc1-n1c2ccccc2c2ccccc21
48	https://doi.org/10.1016/j.jlumin.2021.118287	toluene	494.0	0	Cc1ccccc1	2.509801619433198	CCn1c2ccccc2c2c1c1ccccc1n2-c1ccc(S(=O)(=O)c2ccc(-n3c4ccccc4c4c3c3ccccc3n4CC)cc2)cc1
49	https://doi.org/10.1016/j.jlumin.2021.118287	toluene	532.0	0	Cc1ccccc1	2.33053007518797	CCCCn1c2ccccc2c2c1c1ccccc1n2-c1ccc2c(c1)-c1cc(-n3c4ccccc4c4c3c3ccccc3n4CCCC)ccc1S2(=O)=O
50	https://doi.org/10.1016/j.dyepig.2024.112233	toluene	440.0	1	Cc1ccccc1	2.817822727272727	CC(C)(C)c1ccc2c(c1)c1cc(C(C)(C)C)ccc1n2-c1ccc(-c2nc(-c3ccccc3)nc(-c3ccccc3)n2)cc1
51	https://doi.org/10.1016/j.dyepig.2024.112233	toluene	438.0	0	Cc1ccccc1	2.830689497716895	CC(C)(C)c1ccc2c(c1)c1cc(C(C)(C)C)cc(-c3ccccc3C(F)(F)F)c1n2-c1ccc(-c2nc(-c3ccccc3)nc(-c3ccccc3)n2)cc1
52	https://doi.org/10.1016/j.dyepig.2024.112233	toluene	437.0	0	Cc1ccccc1	2.83716704805492	FC(F)(F)c1ccccc1-c1cc(-c2ccccc2)cc2c3cc(-c4ccccc4)ccc3n(-c3ccc(-c4nc(-c5ccccc5)nc(-c5ccccc5)n4)cc3)c12
53	https://doi.org/10.1016/j.dyepig.2020.108744	toluene	561.0	0	Cc1ccccc1	2.210057040998218	O=C(c1ccc(N2c3ccccc3Oc3ccccc32)cc1)c1coc2ccccc2c1=O
54	https://doi.org/10.1016/j.cej.2020.127748	DCM	439.0	0	ClCCl	2.82424145785877	N#Cc1ccc(-c2c3ccccc3c(-c3ccc4c(c3)C3(c5ccccc5-c5ccccc53)c3ccccc3-4)c3ccccc23)cc1
55	https://doi.org/10.1016/j.cej.2020.127748	DCM	440.0	0	ClCCl	2.817822727272727	N#Cc1ccc(-c2c3ccccc3c(-c3ccc4c(c3)C(c3ccccc3)(c3ccccc3)c3ccccc3-4)c3ccccc23)cc1
56	https://doi.org/10.1016/j.cej.2020.127748	DCM	439.0	0	ClCCl	2.82424145785877	CC1(C)c2ccccc2-c2ccc(-c3c4ccccc4c(-c4ccc(C#N)cc4)c4ccccc34)cc21
57	https://doi.org/10.1016/j.cej.2022.141061	toluene	556.0	0	Cc1ccccc1	2.229931654676259	c1ccc(N(c2ccccc2)c2ccc(-c3cc4nc5c(nc4cc3-c3ccc(N(c4ccccc4)c4ccccc4)cc3)c3sccc3c3ccsc35)cc2)cc1
58	https://doi.org/10.1016/j.cej.2022.141061	toluene	629.0	0	Cc1ccccc1	1.971131955484897	O=P(c1ccccc1)(c1ccccc1)c1cc2nc3c(nc2cc1-c1ccc(N(c2ccccc2)c2ccccc2)cc1)c1sccc1c1ccsc13
59	https://doi.org/10.1016/j.cej.2022.141061	toluene	639.0	0	Cc1ccccc1	1.940284820031299	c1ccc(N(c2ccccc2)c2ccc(-c3ccc(-c4ccc(N(c5ccccc5)c5ccccc5)cc4)c4nc5c(nc34)c3sccc3c3ccsc35)cc2)cc1
60	https://doi.org/10.1016/j.jlumin.2021.118473	Toluene	392.0	0	Cc1ccccc1	3.162862244897959	c1ccc(-c2ccc3c(c2)c2cc(-c4ccccc4)ccc2n3-c2cc(-n3c4ccc(-c5ccccc5)cc4c4cc(-c5ccccc5)ccc43)ncn2)cc1
61	https://doi.org/10.1016/j.dyepig.2022.110430	toluene	516.0	0	Cc1ccccc1	2.402794573643411	CC(C)(C)c1nc(-c2ccc(-n3c4ccc(N(c5ccccc5)c5ccccc5)cc4c4cc(N(c5ccccc5)c5ccccc5)ccc43)cc2)nc(C(C)(C)C)n1
62	https://doi.org/10.1016/j.dyepig.2022.110430	toluene	590.0	0	Cc1ccccc1	2.101427118644068	CC(C)(C)c1nc(-c2ccc(-n3c4ccc(N(c5ccccc5)c5ccccc5)cc4c4cc(N(c5ccccc5)c5ccccc5)ccc43)c(C#N)c2)nc(C(C)(C)C)n1
63	https://doi.org/10.1016/j.dyepig.2022.110430	toluene	550.0	0	Cc1ccccc1	2.254258181818182	CC(C)(C)c1nc(-c2ccc(-n3c4ccc(N(c5ccccc5)c5ccccc5)cc4c4cc(N(c5ccccc5)c5ccccc5)ccc43)nc2)nc(C(C)(C)C)n1
64	https://doi.org/10.1016/j.dyepig.2016.10.029	THF	510.0	0	C1CCOC1	2.43106274509804	O=C(c1ccc(N(c2ccccc2)c2ccccc2)cc1)c1cccc(C(=O)c2ccc(N(c3ccccc3)c3ccccc3)cc2)c1
65	https://doi.org/10.1016/j.dyepig.2016.10.029	THF	608.0	0	C1CCOC1	2.039213815789474	O=C(c1ccc(C(=O)c2ccc(N(c3ccccc3)c3ccccc3)cc2)cc1)c1ccc(N(c2ccccc2)c2ccccc2)cc1
68	https://doi.org/10.1016/j.jlumin.2022.118926	toluene	407.0	0	Cc1ccccc1	3.04629484029484	Cc1cc(-n2c3ccccc3c3ccccc32)ccc1-c1cc2c3ccccc3c(-c3ccc(C#N)cc3)cc2c2ccccc12
71	https://doi.org/10.1016/j.orgel.2022.106450	toluene	389.0	0	Cc1ccccc1	3.187254498714653	c1ccc(-n2c3ccccc3c3ccccc32)c(-c2ccccc2-n2c3ccccc3c3ccccc32)c1
72	https://doi.org/10.1016/j.orgel.2022.106450	toluene	403.0	0	Cc1ccccc1	3.076531017369727	c1ccc(-n2c3ccccc3c3ccccc32)c(-c2cnccc2-n2c3ccccc3c3ccccc32)c1
73	https://doi.org/10.1016/j.orgel.2022.106450	toluene	467.0	0	Cc1ccccc1	2.654907922912206	c1ccc(-n2c3ccccc3c3ccccc32)c(-c2nc(-c3ccccc3-n3c4ccccc4c4ccccc43)nc(-c3ccccc3-n3c4ccccc4c4ccccc43)n2)c1
77	https://doi.org/10.1016/j.dyepig.2017.03.032	THF	425.0	0	C1CCOC1	2.917275294117647	c1ccc(-n2c(-c3cccc4ccccc34)nc3c4ccccc4c4ccccc4c32)cc1
78	https://doi.org/10.1016/j.dyepig.2017.03.032	THF	446.0	0	C1CCOC1	2.779914798206278	c1ccc(-n2c(-c3cccc4ccccc34)nc3c4ccccc4c4ccccc4c32)cc1
86	https://doi.org/10.1016/j.dyepig.2024.112118	Toluene	404.0	1	Cc1ccccc1	3.068915841584159	CC(C)(C)c1ccc(-c2cc3c4c(c2)Oc2ccccc2B4c2ccccc2O3)cc1
93	https://doi.org/10.1016/j.dyepig.2022.110634	toluene	516.0	1	Cc1ccccc1	2.402794573643411	c1cnc2c(c1)c1nc3cc(-n4c5ccccc5c5ccccc54)c(-n4c5ccccc5c5ccccc54)cc3nc1c1cccnc12
94	https://doi.org/10.1016/j.dyepig.2022.110634	toluene	555.0	1	Cc1ccccc1	2.23394954954955	c1ccc(-c2ccc3c(c2)c2cc(-c4ccccc4)ccc2n3-c2cc3nc4c5cccnc5c5ncccc5c4nc3cc2-n2c3ccc(-c4ccccc4)cc3c3cc(-c4ccccc4)ccc32)cc1
97	https://doi.org/10.1016/j.dyepig.2016.12.037	toluene	487.0	0	Cc1ccccc1	2.545876796714579	O=S1(=O)c2ccccc2S(=O)(=O)c2cc(-c3ccc4c(c3)c3ccccc3n4-c3ccccc3)ccc21
98	https://doi.org/10.1016/j.dyepig.2016.12.037	toluene	501.0	0	Cc1ccccc1	2.474734530938124	O=S1(=O)c2ccccc2S(=O)(=O)c2cc(-c3ccc(-n4c5ccccc5c5ccccc54)cc3)ccc21
99	https://doi.org/10.1016/j.dyepig.2016.12.037	toluene	558.0	0	Cc1ccccc1	2.221939068100359	O=S1(=O)c2ccccc2S(=O)(=O)c2cc(-c3ccc(N(c4ccccc4)c4ccccc4)cc3)ccc21
100	https://doi.org/10.1016/j.dyepig.2016.12.037	toluene	610.0	0	Cc1ccccc1	2.032527868852459	COc1ccc(N(c2ccc(OC)cc2)c2ccc(-c3ccc4c(c3)S(=O)(=O)c3ccccc3S4(=O)=O)cc2)cc1
101	https://doi.org/10.1016/j.dyepig.2017.02.035	toluene	603.0	0	Cc1ccccc1	2.05612271973466	CC1(C)c2ccccc2N(c2ccc(N3c4ccccc4C(C)(C)c4ccccc43)c3nc(-c4ccccc4)c(-c4ccccc4)nc23)c2ccccc21
103	https://doi.org/10.1016/j.dyepig.2017.02.035	toluene	537.0	0	Cc1ccccc1	2.308830540037244	c1ccc(-c2nc3c(-n4c5ccccc5c5ccccc54)ccc(-n4c5ccccc5c5ccccc54)c3nc2-c2ccccc2)cc1
104	https://doi.org/10.1016/j.dyepig.2017.02.035	toluene	502.0	0	Cc1ccccc1	2.469804780876494	c1ccc(-c2nc3c(-c4ccc(-n5c6ccccc6c6ccccc65)cc4)ccc(-c4ccc(-n5c6ccccc6c6ccccc65)cc4)c3nc2-c2ccccc2)cc1
105	https://doi.org/10.1016/j.cej.2021.133221	toluene	454.0	0	Cc1ccccc1	2.730929515418502	CC(C)(C)c1ccc(N2c3ccc(C(C)(C)C)cc3B3c4cc(C(C)(C)C)ccc4N(c4ccc(C(C)(C)C)cc4)c4cc(N5c6ccccc6C(c6ccccc6)(c6ccccc6)c6ccccc65)cc2c43)cc1
106	https://doi.org/10.1016/j.cej.2021.133221	toluene	468.0	0	Cc1ccccc1	2.649235042735043	CC(C)(C)c1ccc(N(c2ccc(C(C)(C)C)cc2)c2cc3c4c(c2)N2c5ccccc5C(C)(C)c5cccc(c52)B4c2cc(C(C)(C)C)ccc2N3c2ccc(C(C)(C)C)cc2)cc1
107	https://doi.org/10.1016/j.orgel.2018.03.027	CH2Cl2	491.0	1	ClCCl	2.525136456211813	N#Cc1ccc(-c2c(-n3c4ccccc4c4ccccc43)c(-n3c4ccccc4c4ccccc43)nc(-n3c4ccccc4c4ccccc43)c2-n2c3ccccc3c3ccccc32)cc1
108	https://doi.org/10.1016/j.orgel.2018.03.027	CH2Cl2	535.0	1	ClCCl	2.317461682242991	N#Cc1c(-n2c3ccccc3c3ccccc32)c(-n2c3ccccc3c3ccccc32)nc(-n2c3ccccc3c3ccccc32)c1-n1c2ccccc2c2ccccc21
112	https://doi.org/10.1016/j.dyepig.2017.11.027	THF	462.0	1	C1CCOC1	2.683640692640693	Clc1nc(-n2c3ccccc3c3ccccc32)c(Cl)c(-n2c3ccccc3c3ccccc32)c1Cl
125	https://doi.org/10.1016/j.dyepig.2019.03.016	toluene	462.0	0	Cc1ccccc1	2.683640692640693	COc1ccc(-c2ccc3c(c2)c2cc(-c4ccc(OC)cc4)ccc2n3-c2ccc(C(=O)c3ccc4sc5ccccc5c4c3)cc2)cc1
126	https://doi.org/10.1016/j.dyepig.2019.03.016	toluene	493.0	0	Cc1ccccc1	2.514892494929006	COc1ccc(-c2ccc3c(c2)c2cc(-c4ccc(OC)cc4)ccc2n3-c2ccc(C(=O)c3ccc4sc5ccccc5c4c3)cn2)cc1
127	https://doi.org/10.1016/j.dyepig.2019.03.016	toluene	484.0	0	Cc1ccccc1	2.561657024793389	COc1ccc(-c2ccc3c(c2)c2cc(-c4ccc(OC)cc4)ccc2n3-c2ccc(C(=O)c3ccc4sc5ccccc5c4c3)nc2)cc1
133	https://doi.org/10.1016/j.orgel.2022.106657	hexane	590.0	0	CCCCCC	2.101427118644068	CC1(C)c2ccccc2N(c2ccc3c(c2)C(=O)c2ccccc2C3=O)c2ccccc21
134	https://doi.org/10.1016/j.orgel.2022.106657	chloroform	593.0	0	ClC(Cl)Cl	2.090795952782462	CC1(C)c2ccccc2N(c2ccc3c(c2)C(=O)c2ccccc2C3=O)c2ccccc21
135	https://doi.org/10.1016/j.orgel.2022.106657	DCM	609.0	0	ClCCl	2.035865353037767	CC1(C)c2ccccc2N(c2ccc3c(c2)C(=O)c2ccccc2C3=O)c2ccccc21
136	https://doi.org/10.1016/j.orgel.2022.106657	MeOH	594.0	0	CO	2.087276094276095	CC1(C)c2ccccc2N(c2ccc3c(c2)C(=O)c2ccccc2C3=O)c2ccccc21
141	https://doi.org/10.1016/j.dyepig.2020.108437	toluene	529.0	0	Cc1ccccc1	2.343746691871456	Cn1cnc2c(-c3ccc(N4c5ccccc5Oc5ccccc54)cc3)ncnc21
142	https://doi.org/10.1016/j.dyepig.2020.108437	toluene	534.0	0	Cc1ccccc1	2.321801498127341	Cn1cnc2c(-c3ccc(N4c5ccccc5Oc5ccccc54)cc3)nc(-c3ccc(N4c5ccccc5Oc5ccccc54)cc3)nc21
148	https://doi.org/10.1016/j.dyepig.2020.109091	THF	392.0	1	C1CCOC1	3.162862244897959	N#Cc1cccc2c1sc1ccc(-c3nc(-c4ccccc4)nc(-c4ccccc4)n3)cc12
149	https://doi.org/10.1016/j.dyepig.2024.112398	toluene	579.0	0	Cc1ccccc1	2.141350604490501	N#Cc1cc2ncc(-c3ccc(-c4ccc(N(c5ccccc5)c5ccccc5)cc4)cc3-c3ccc(N(c4ccccc4)c4ccccc4)cc3)nc2cc1C#N
150	https://doi.org/10.1016/j.dyepig.2019.107633	toluene	435.0	0	Cc1ccccc1	2.850211494252874	N#Cc1c(-c2ccc(-n3c4ccccc4c4ccccc43)cc2)cncc1-c1ccc(-n2c3ccccc3c3ccccc32)cc1
151	https://doi.org/10.1016/j.dyepig.2019.107633	toluene	480.0	0	Cc1ccccc1	2.583004166666667	N#Cc1c(-c2ccc(N(c3ccc(-c4ccccc4)cc3)c3ccc(-c4ccccc4)cc3)cc2)cncc1-c1ccc(N(c2ccc(-c3ccccc3)cc2)c2ccc(-c3ccccc3)cc2)cc1
152	https://doi.org/10.1016/j.dyepig.2020.108705	CH2Cl2	547.0	0	ClCCl	2.266621572212066	CC(C)(C)c1ccc2c(c1)c1cc(C(C)(C)C)ccc1n2-c1c(-n2c3ccc(C(C)(C)C)cc3c3cc(C(C)(C)C)ccc32)c(C(F)(F)F)c(-n2c3ccc(C(C)(C)C)cc3c3cc(C(C)(C)C)ccc32)c(-n2c3ccc(C(C)(C)C)cc3c3cc(C(C)(C)C)ccc32)c1C(F)(F)F
155	https://doi.org/10.1016/j.mtener.2021.100818	toluene	630.0	0	Cc1ccccc1	1.968003174603175	c1ccc(-c2cc3nc4c5ccc(N6c7ccccc7Oc7ccccc76)cc5c5cc(N6c7ccccc7Oc7ccccc76)ccc5c4nc3cc2-c2ccccc2)cc1
158	https://doi.org/10.1016/j.dyepig.2023.111104	toluene	557.0	0	Cc1ccccc1	2.225928186714542	CC1(C)c2ccccc2N(c2ccc(C(=O)c3ccccc3C(=O)c3ccc(N4c5ccccc5C(C)(C)c5ccccc54)cc3)cc2)c2ccccc21
159	https://doi.org/10.1016/j.dyepig.2023.111104	toluene	633.0	0	Cc1ccccc1	1.958676145339653	O=C(c1ccc(N2c3ccccc3Oc3ccccc32)cc1)c1ccccc1C(=O)c1ccc(N2c3ccccc3Oc3ccccc32)cc1
160	https://doi.org/10.1016/j.dyepig.2023.111104	Toluene	526.0	0	Cc1ccccc1	2.357114068441065	CC1(C)c2ccccc2N(c2ccc(C(=O)c3ccccc3-c3ccccc3C(=O)c3ccc(N4c5ccccc5C(C)(C)c5ccccc54)cc3)cc2)c2ccccc21
161	https://doi.org/10.1016/j.dyepig.2023.111104	toluene	595.0	0	Cc1ccccc1	2.083768067226891	O=C(c1ccc(N2c3ccccc3Oc3ccccc32)cc1)c1ccccc1-c1ccccc1C(=O)c1ccc(N2c3ccccc3Oc3ccccc32)cc1
167	https://doi.org/10.1016/j.cej.2022.139201	toluene	459.0	1	Cc1ccccc1	2.701180827886711	c1ccc(-c2nc(-c3ccccc3)nc(-c3ccc4oc5ccc(N(c6ccccc6)c6ccccc6)cc5c4c3)n2)cc1
168	https://doi.org/10.1016/j.dyepig.2023.111125	toluene	693.0	0	Cc1ccccc1	1.789093795093795	N#Cc1c(C#N)c2ccc(N3c4ccccc4Oc4ccccc43)cc2c2cc(N3c4ccccc4Oc4ccccc43)ccc12
169	https://doi.org/10.1016/j.dyepig.2023.111125	toluene	636.0	0	Cc1ccccc1	1.949437106918239	N#Cc1c(N2c3ccccc3Oc3ccccc32)c2ccc(N3c4ccccc4Oc4ccccc43)cc2c2cc(N3c4ccccc4Oc4ccccc43)ccc12
174	https://doi.org/10.1016/j.optmat.2020.109941	dichloromethane	415.0	0	ClCCl	2.98757108433735	N#Cc1ccc(-c2c(-n3c4ccccc4c4c(OCCCCCCn5c6ccccc6c6ccccc65)cccc43)cc(-n3c4ccccc4c4c(OCCCCCCn5c6ccccc6c6ccccc65)cccc43)cc2-n2c3ccccc3c3c(OCCCCCCn4c5ccccc5c5ccccc54)cccc32)cc1
175	https://doi.org/10.1016/j.dyepig.2021.109580	toluene	644.0	0	Cc1ccccc1	1.92522049689441	CC1(C)c2ccccc2N(c2ccc(N3c4ccccc4C(C)(C)c4ccccc43)c3nc4c5ccccc5c5ccccc5c4nc23)c2ccccc21
176	https://doi.org/10.1016/j.dyepig.2021.109580	toluene	632.0	1	Cc1ccccc1	1.961775316455696	CC1(C)c2ccccc2N(c2cccc3nc4c5ccccc5c5ccccc5c4nc23)c2ccccc21
177	https://doi.org/10.1016/j.dyepig.2021.109580	toluene	578.0	1	Cc1ccccc1	2.145055363321799	CC1(C)c2ccccc2N(c2ccc3nc4c5ccccc5c5ccccc5c4nc3c2)c2ccccc21
178	https://doi.org/10.1016/j.dyepig.2021.109580	toluene	578.0	1	Cc1ccccc1	2.145055363321799	c1ccc(-n2c3ccccc3c3c2c2c4ccccc4n(-c4ccc5nc6c7ccccc7c7ccccc7c6nc5c4)c2c2c4ccccc4n(-c4ccccc4)c32)cc1
185	https://doi.org/10.1016/j.dyepig.2019.04.014	Toluene	405.0	0	Cc1ccccc1	3.061338271604939	c1ccc(-c2nc(-c3ccccc3)nc(-c3ccc([Si](c4ccc(-c5nc(-c6ccccc6)nc(-c6ccccc6)n5)cc4)(c4ccc(-n5c6ccccc6c6ccccc65)cc4)c4ccc(-n5c6ccccc6c6ccccc65)cc4)cc3)n2)cc1
188	https://doi.org/10.1016/j.cej.2023.146897	Toluene	605.0	1	Cc1ccccc1	2.049325619834711	CC(C)(C)c1ccc(N(c2ccc(-c3nc4c(-c5ccc(N(c6ccc(C(C)(C)C)cc6)c6ccc(C(C)(C)C)cc6)cc5)c(C#N)c(C#N)c(-c5ccc(N(c6ccc(C(C)(C)C)cc6)c6ccc(C(C)(C)C)cc6)cc5)c4nc3-c3ccc(N(c4ccc(C(C)(C)C)cc4)c4ccc(C(C)(C)C)cc4)cc3)cc2)c2ccc(C(C)(C)C)cc2)cc1
189	https://doi.org/10.1016/j.dyepig.2020.108485	Toluene	478.0	0	Cc1ccccc1	2.593811715481172	c1ccc(-c2nc(-c3ccccc3)nc(-c3ccc(-n4c5ccccc5c5cc6c(cc54)c4ccccc4n6-c4ccccc4)cc3)n2)cc1
190	https://doi.org/10.1016/j.dyepig.2020.108485	Toluene	447.0	0	Cc1ccccc1	2.773695749440716	CC(C)(C)c1ccc2c(c1)B1c3cc(C(C)(C)C)ccc3Oc3cc(-n4c5ccccc5c5c(-c6ccccc6)c6c(c(-c7ccccc7)c54)c4ccccc4n6-c4ccccc4)cc(c31)O2
191	https://doi.org/10.1016/j.dyepig.2020.108485	Toluene	479.0	0	Cc1ccccc1	2.588396659707725	c1ccc(-c2nc(-c3ccccc3)nc(-c3ccc(-n4c5ccccc5c5c(-c6ccccc6)c6c(c(-c7ccccc7)c54)c4ccccc4n6-c4ccccc4)cc3)n2)cc1
194	https://doi.org/10.1016/j.cej.2022.134934	toluene	504.0	0	Cc1ccccc1	2.460003968253968	O=C(c1ccc(N2c3ccccc3C3(c4ccccc4-c4ccccc43)c3ccccc32)cc1)c1ccc(N2c3ccccc3C3(c4ccccc4-c4ccccc43)c3ccccc32)cc1
195	https://doi.org/10.1016/j.cej.2022.134934	THF	552.0	0	C1CCOC1	2.246090579710145	O=C(c1ccc(N2c3ccccc3C3(c4ccccc4-c4ccccc43)c3ccccc32)cc1)c1ccc(N2c3ccccc3C3(c4ccccc4-c4ccccc43)c3ccccc32)cc1
196	https://doi.org/10.1016/j.cej.2022.134934	toluene	502.0	0	Cc1ccccc1	2.469804780876494	O=C(c1ccc(N2c3ccccc3C3(c4ccccc4Sc4ccccc43)c3ccccc32)cc1)c1ccc(N2c3ccccc3C3(c4ccccc4Sc4ccccc43)c3ccccc32)cc1
197	https://doi.org/10.1016/j.cej.2022.134934	THF	525.0	0	C1CCOC1	2.36160380952381	O=C(c1ccc(N2c3ccccc3C3(c4ccccc4Sc4ccccc43)c3ccccc32)cc1)c1ccc(N2c3ccccc3C3(c4ccccc4Sc4ccccc43)c3ccccc32)cc1
198	https://doi.org/10.1016/j.dyepig.2023.111314	toluene	681.0	0	Cc1ccccc1	1.820619676945668	N#Cc1ccc2c3c(ccc(C#N)c13)-c1nc3c(-c4ccc(N(c5ccccc5)c5ccccc5)cc4)ccc(-c4ccc(N(c5ccccc5)c5ccccc5)cc4)c3nc1-2
199	https://doi.org/10.1016/j.dyepig.2023.111314	toluene	649.0	0	Cc1ccccc1	1.910388289676425	N#Cc1ccc2c3c(ccc(C#N)c13)-c1nc3cc(-c4ccc(N(c5ccccc5)c5ccccc5)cc4)c(-c4ccc(N(c5ccccc5)c5ccccc5)cc4)cc3nc1-2
200	https://doi.org/10.1016/j.dyepig.2023.111200	toluene	483.0	0	Cc1ccccc1	2.56696066252588	N#Cc1ccc(-n2c3ccccc3c3ccccc32)c(-c2nc(-c3ccccc3)nc(-c3ccccc3)n2)c1
201	https://doi.org/10.1016/j.dyepig.2023.111200	toluene	493.0	0	Cc1ccccc1	2.514892494929006	N#Cc1ccc(-n2c3ccccc3c3ccccc32)c(-c2nc(-c3ccccc3)nc(-c3cc(C#N)ccc3-n3c4ccccc4c4ccccc43)n2)c1
202	https://doi.org/10.1016/j.dyepig.2023.111200	toluene	508.0	1	Cc1ccccc1	2.440633858267717	N#Cc1ccc(-n2c3ccccc3c3ccccc32)c(-c2nc(-c3cc(C#N)ccc3-n3c4ccccc4c4ccccc43)nc(-c3cc(C#N)ccc3-n3c4ccccc4c4ccccc43)n2)c1
204	https://doi.org/10.1016/j.dyepig.2021.109208	toluene	464.0	0	Cc1ccccc1	2.672073275862069	O=C(c1ccccc1)c1ccc(-n2c3ccccc3c3ccc(-c4ccc(N(c5ccccc5)c5ccccc5)cc4)cc32)cc1
205	https://doi.org/10.1016/j.dyepig.2021.109208	toluene	510.0	0	Cc1ccccc1	2.43106274509804	O=C(c1ccccc1)c1ccc(-n2c3ccccc3c3cccc(-c4ccc(N(c5ccccc5)c5ccccc5)cc4)c32)cc1
206	https://doi.org/10.1016/j.dyepig.2021.109208	toluene	521.0	0	Cc1ccccc1	2.379735124760077	O=C(c1ccc(-n2c3ccccc3c3ccccc32)cc1)c1ccc(-n2c3ccccc3c3cccc(-c4ccc(N(c5ccccc5)c5ccccc5)cc4)c32)cc1
211	https://doi.org/10.1016/j.cej.2024.149692	toluene	412.0	1	Cc1ccccc1	3.009325242718447	c1ccc(-c2nc(-c3ccc(N4c5ccccc5Sc5ccccc54)cc3)c3sccc3n2)cc1
213	https://doi.org/10.1016/j.cej.2024.149692	toluene	497.0	1	Cc1ccccc1	2.494651911468813	c1ccc(-c2nc(-c3ccc(N4c5ccccc5Sc5ccccc54)cc3)nc3ccsc23)cc1
215	https://doi.org/10.1016/j.cej.2024.149692	toluene	410.0	1	Cc1ccccc1	3.024004878048781	c1ccc2c(c1)Sc1ccccc1N2c1ccc(-c2nc(-c3ccc(N4c5ccccc5Sc5ccccc54)cc3)c3sccc3n2)cc1
217	https://doi.org/10.1016/j.dyepig.2023.111763	toluene	603.0	0	Cc1ccccc1	2.05612271973466	c1ccc2c(c1)N=c1c-2c2[nH]c3ccccc3c2c2c1=c1ccccc1=N2
218	https://doi.org/10.1016/j.dyepig.2017.04.024	toluene	561.0	1	Cc1ccccc1	2.210057040998218	N#Cc1ccc(-c2cc(N3c4ccccc4Oc4ccccc43)cc(-c3ccc(C#N)cc3)c2C#N)cc1
219	https://doi.org/10.1016/j.orgel.2019.03.044	DMF	423.0	1	CN(C)C=O	2.931068557919622	FC(F)(F)c1ccc(-n2c(-c3ccc(-c4ccc(-n5c6ccccc6c6ccccc65)cc4)cc3)nc3c4ccccc4c4ccccc4c32)cc1
221	https://doi.org/10.1016/j.orgel.2019.03.044	DMF	415.0	1	CN(C)C=O	2.98757108433735	FC(F)(F)c1ccc(-n2c(-c3ccc(-c4ccc(-n5c6ccccc6c6ccccc65)cc4)cc3)nc(-c3ccccc3)c2-c2ccccc2)cc1
222	https://doi.org/10.1016/j.dyepig.2020.108624	DCM	507.0	0	ClCCl	2.445447731755424	C=Cc1ccc(COc2cccc3c2c2ccccc2n3-c2c(-n3c4ccccc4c4ccccc43)c(C#N)c(-n3c4ccccc4c4ccccc43)c(-n3c4ccccc4c4c(OCc5ccc(C=C)cc5)cccc43)c2-n2c3ccccc3c3ccccc32)cc1
223	https://doi.org/10.1016/j.dyepig.2020.108624	DCM	514.0	0	ClCCl	2.412143968871595	C=Cc1ccc(COc2cccc3c2c2ccccc2n3CCCCCCOc2cccc3c2c2ccccc2n3-c2c(-n3c4ccccc4c4ccccc43)c(C#N)c(-n3c4ccccc4c4ccccc43)c(-n3c4ccccc4c4c(OCCCCCCn5c6ccccc6c6c(OCc7ccc(C=C)cc7)cccc65)cccc43)c2-n2c3ccccc3c3ccccc32)cc1
224	https://doi.org/10.1016/j.cej.2022.138957	THF	450.0	1	C1CCOC1	2.755204444444445	CC1(C)c2ccccc2N(c2cc(N3c4ccccc4C(C)(C)c4ccccc43)cc(S(=O)(=O)c3ccc4c(c3)c3ccccc3n4-c3ccccc3)c2)c2ccccc21
226	https://doi.org/10.1016/j.orgel.2017.06.029	Dichloromethane	405.0	1	ClCCl	3.061338271604939	CC(C)(C)c1ccc2c(c1)c1cc(C(C)(C)C)ccc1n2-c1ccc2c(c1)c1cc(-n3c4ccc(C(C)(C)C)cc4c4cc(C(C)(C)C)ccc43)ccc1n2-c1ccc(P(=O)(c2ccccc2)c2ccc(-n3c4ccc(-n5c6ccc(C(C)(C)C)cc6c6cc(C(C)(C)C)ccc65)cc4c4cc(-n5c6ccc(C(C)(C)C)cc6c6cc(C(C)(C)C)ccc65)ccc43)cc2)cc1
228	https://doi.org/10.1016/j.dyepig.2023.111568	toluene	528.0	0	Cc1ccccc1	2.348185606060606	c1ccc(N(c2ccccc2)c2ccc(-c3ccc4c(c3)c3cc(-c5ccc(N(c6ccccc6)c6ccccc6)cc5)ccc3c3nc5cc(-c6cccnc6)ccc5nc43)cc2)cc1
229	https://doi.org/10.1016/j.dyepig.2023.111568	toluene	543.0	0	Cc1ccccc1	2.283318600368324	c1ccc(N(c2ccccc2)c2ccc(-c3ccc4nc5c6ccc(-c7cccnc7)cc6c6cc(-c7cccnc7)ccc6c5nc4c3)cc2)cc1
230	https://doi.org/10.1016/j.dyepig.2023.111568	toluene	535.0	0	Cc1ccccc1	2.317461682242991	c1ccc(N(c2ccccc2)c2ccc(-c3cc4nc5c6ccccc6c6cc(-c7cccnc7)ccc6c5nc4cc3-c3ccc(N(c4ccccc4)c4ccccc4)cc3)cc2)cc1
233	https://doi.org/10.1016/j.orgel.2023.106795	toluene	439.0	1	Cc1ccccc1	2.82424145785877	CC(C)(C)c1ccc2c(c1)c1cc(C(C)(C)C)ccc1n2-c1cccc(-n2c3ccc(C(C)(C)C)cc3c3cc(C(C)(C)C)ccc32)c1-c1ccc(-c2nc(-c3ccccc3)nc(-c3ccccc3)n2)cc1
234	https://doi.org/10.1016/j.dyepig.2019.107775	toluene	514.0	0	Cc1ccccc1	2.412143968871595	CC1(C)c2ccccc2N(c2ccc(-c3cncc(-c4ccc(N5c6ccccc6C(C)(C)c6ccccc65)cc4)c3C#N)cc2)c2ccccc21
235	https://doi.org/10.1016/j.dyepig.2019.107775	toluene	565.0	0	Cc1ccccc1	2.194410619469027	N#Cc1c(-c2ccc(N3c4ccccc4Oc4ccccc43)cc2)cncc1-c1ccc(N2c3ccccc3Oc3ccccc32)cc1
236	https://doi.org/10.1016/j.cej.2022.138919	THF	575.0	1	C1CCOC1	2.156246956521739	O=C(c1ccc(N2c3ccccc3Oc3ccccc32)cc1)c1ccc2c(c1)c1ccccc1n2-c1cccc(-n2c3ccccc3c3ccccc32)c1
239	https://doi.org/10.1016/j.cej.2022.138919	THF	573.0	1	C1CCOC1	2.16377312390925	O=C(c1ccc(N2c3ccccc3Oc3ccccc32)cc1)c1ccc2c(c1)c1ccccc1n2-c1ccc(-n2c3ccccc3c3ccccc32)cc1
242	https://doi.org/10.1016/j.dyepig.2022.110564	CH2Cl2	640.0	0	ClCCl	1.937253125	COc1ccc(-c2cc(-c3nc(Cl)nc(Cl)n3)cc3c2Nc2ccccc2S3)cc1
243	https://doi.org/10.1016/j.orgel.2021.106275	toluene	449.0	0	Cc1ccccc1	2.761340757238308	c1ccc(N(c2ccccc2)c2cc3c4c(c2)N(c2ccccc2)c2ccccc2B4c2ccccc2N3c2ccccc2)cc1
244	https://doi.org/10.1016/j.orgel.2021.106275	toluene	456.0	0	Cc1ccccc1	2.718951754385965	CC(C)(C)c1ccc(N2c3ccc(C(C)(C)C)cc3B3c4cc(C(C)(C)C)ccc4N(c4ccc(C(C)(C)C)cc4)c4cc(N(c5ccccc5)c5ccccc5)cc2c43)cc1
245	https://doi.org/10.1016/j.orgel.2021.106275	toluene	456.0	0	Cc1ccccc1	2.718951754385965	CC(C)(C)c1ccc(N(c2ccc(C(C)(C)C)cc2)c2cc3c4c(c2)N(c2ccc(C(C)(C)C)cc2)c2ccc(C(C)(C)C)cc2B4c2cc(C(C)(C)C)ccc2N3c2ccc(C(C)(C)C)cc2)cc1
246	https://doi.org/10.1016/j.optmat.2019.05.040	toluene	386.0	0	Cc1ccccc1	3.212025906735752	c1ccc2c(c1)c1ccccc1n2-c1ccc(-c2nnc(-c3ccc(-n4c5ccccc5c5ccccc54)cc3)o2)cc1
247	https://doi.org/10.1016/j.optmat.2019.05.040	toluene	461.0	0	Cc1ccccc1	2.689462039045553	CC1(C)c2ccccc2Nc2cccc(-c3ccc(-c4nnc(-c5ccc(-c6cccc7c6C(C)(C)c6ccccc6N7)cc5)o4)cc3)c21
248	https://doi.org/10.1016/j.jlumin.2023.119787	toluene	499.0	0	Cc1ccccc1	2.484653306613227	N#Cc1cccc(-c2nc(-c3cccc(C#N)c3-n3c4ccccc4c4ccccc43)nc(-c3cccc(C#N)c3-n3c4ccccc4c4ccccc43)n2)c1-n1c2ccccc2c2ccccc21
249	https://doi.org/10.1016/j.jlumin.2023.119787	toluene	513.0	1	Cc1ccccc1	2.416846003898636	N#Cc1ccc(-n2c3ccccc3c3ccccc32)c(-c2nc(-c3cc(C#N)ccc3-n3c4ccccc4c4ccccc43)nc(-c3cc(C#N)ccc3-n3c4ccccc4c4ccccc43)n2)c1
250	https://doi.org/10.1016/j.jlumin.2023.119787	toluene	530.0	0	Cc1ccccc1	2.339324528301887	N#Cc1ccc(-c2nc(-c3ccc(C#N)cc3-n3c4ccccc4c4ccccc43)nc(-c3ccc(C#N)cc3-n3c4ccccc4c4ccccc43)n2)c(-n2c3ccccc3c3ccccc32)c1
251	https://doi.org/10.1016/j.orgel.2015.02.018	DCM	420.0	0	ClCCl	2.952004761904762	c1ccc(-c2nc(-c3ccc(-c4c5ccccc5cc5ccccc45)cc3)n(-c3ccccc3)c2-c2ccccc2)cc1
252	https://doi.org/10.1016/j.orgel.2015.02.018	DCM	428.0	0	ClCCl	2.896827102803738	c1ccc(-c2nc(-c3ccc(-c4c5ccccc5c(-c5cccc6ccccc56)c5ccccc45)cc3)n(-c3ccccc3)c2-c2ccccc2)cc1
253	https://doi.org/10.1016/j.orgel.2015.02.018	DCM	434.0	0	ClCCl	2.856778801843318	c1ccc(-c2nc(-c3ccc(-c4c5ccccc5c(-c5ccc6ccccc6c5)c5ccccc45)cc3)n(-c3ccccc3)c2-c2ccccc2)cc1
254	https://doi.org/10.1016/j.orgel.2021.106411	THF	496.0	0	C1CCOC1	2.499681451612903	CC1(C)c2ccccc2N(c2ccc(S(=O)(=O)c3cc(-n4c5ccccc5c5ccccc54)cc(-n4c5ccccc5c5ccccc54)c3)cc2)c2ccccc21
257	https://doi.org/10.1016/j.cej.2021.128574	toluene	453.0	0	Cc1ccccc1	2.736958057395144	N#Cc1cc(C#N)c(-n2c3ccccc3c3ccccc32)cc1-n1c2ccccc2c2ccccc21
258	https://doi.org/10.1016/j.cej.2021.128574	toluene	470.0	0	Cc1ccccc1	2.63796170212766	Cc1cccc2c3ccccc3n(-c3cc(-n4c5ccccc5c5cccc(C)c54)c(C#N)cc3C#N)c12
259	https://doi.org/10.1016/j.jphotochem.2024.115922	toluene	677.0	1	Cc1ccccc1	1.831376661742984	O=C1c2ccc(N3c4ccccc4Oc4ccccc43)cc2-c2nc3ccccc3cc21
260	https://doi.org/10.1016/j.jphotochem.2024.115922	toluene	610.0	1	Cc1ccccc1	2.032527868852459	CC1(C)c2ccccc2N(c2ccc3c(c2)-c2nc4ccccc4cc2C3=O)c2ccccc21
261	https://doi.org/10.1016/j.orgel.2022.106442	toluene	452.0	0	Cc1ccccc1	2.743013274336283	C=Cc1ccc(COc2cccc3c2c2ccccc2n3CCCCCCOc2cccc3c2c2ccccc2n3-c2cccc(-n3c4ccccc4c4c(OCCCCCCn5c6ccccc6c6c(OCc7ccc(C=C)cc7)cccc65)cccc43)c2C#N)cc1
262	https://doi.org/10.1016/j.dyepig.2024.111981	toluene	579.0	1	Cc1ccccc1	2.141350604490501	c1ccc(N(c2ccccc2)c2ccc(-c3ccc4nc5c6cccnc6c6ncccc6c5nc4n3)cc2)cc1
263	https://doi.org/10.1016/j.dyepig.2024.111981	toluene	575.0	1	Cc1ccccc1	2.156246956521739	c1ccc(N(c2ccccc2)c2ccc(-c3ccc4nc5c6cccnc6c6ncccc6c5nc4n3)cc2)cc1
264	https://doi.org/10.1016/j.dyepig.2023.111858	toluene	467.0	0	Cc1ccccc1	2.654907922912206	Cc1cccc(C)c1N(c1ccc(-n2c3ccccc3c3ccccc32)cc1)c1cc2c3c(c1)N(c1c(C)cccc1C)c1ccc(-n4c5ccccc5c5ccccc54)cc1B3c1cc(-n3c4ccccc4c4ccccc43)ccc1N2c1c(C)cccc1C
265	https://doi.org/10.1016/j.dyepig.2023.111858	toluene	495.0	0	Cc1ccccc1	2.504731313131313	Cc1cccc(C)c1N(c1ccc(N(c2ccccc2)c2ccccc2)cc1)c1cc2c3c(c1)N(c1c(C)cccc1C)c1ccc(N(c4ccccc4)c4ccccc4)cc1B3c1cc(N(c3ccccc3)c3ccccc3)ccc1N2c1c(C)cccc1C
266	https://doi.org/10.1016/j.cej.2024.158323	toluene	449.0	0	Cc1ccccc1	2.761340757238308	Cc1ccc(-c2nc(-c3ccc(C)cc3-n3c4ccccc4c4ccccc43)nc(-c3ccc(C)cc3-n3c4ccccc4c4ccccc43)n2)c(-n2c3ccccc3c3ccccc32)c1
267	https://doi.org/10.1016/j.cej.2024.158323	toluene	472.0	0	Cc1ccccc1	2.626783898305085	Cc1ccc(-c2nc(-c3ccc(C)cc3-n3c4ccc(C(C)(C)C)cc4c4cc(C(C)(C)C)ccc43)nc(-c3ccc(C)cc3-n3c4ccc(C(C)(C)C)cc4c4cc(C(C)(C)C)ccc43)n2)c(-n2c3ccc(C(C)(C)C)cc3c3cc(C(C)(C)C)ccc32)c1
269	https://doi.org/10.1016/j.cej.2020.127418	toluene	498.0	1	Cc1ccccc1	2.489642570281125	CC1(C)c2ccccc2N(c2ccc(C(=O)c3ccccc3)cc2)c2ccccc21
271	https://doi.org/10.1016/j.mtchem.2022.101185	THF	416.0	1	C1CCOC1	2.980389423076923	c1ccc(-c2c3ccccc3c(-c3ccccc3)c3ccccc23)cc1
273	https://doi.org/10.1016/j.dyepig.2021.109395	CH2Cl2	561.0	1	ClCCl	2.210057040998218	CC(C)(C)c1ccc2c(c1)c1cc(C(C)(C)C)ccc1n2-c1cc(-n2c3ccc(C(C)(C)C)cc3c3cc(C(C)(C)C)ccc32)c(-n2c3ccc(C(C)(C)C)cc3c3cc(C(C)(C)C)ccc32)c(C#N)c1-n1c2ccc(C(C)(C)C)cc2c2cc(C(C)(C)C)ccc21
275	https://doi.org/10.1016/j.dyepig.2021.109712	CHCl3	418.0	1	ClC(Cl)Cl	2.966129186602871	CC(C)(C)c1ccc2c(c1)c1cc(C(C)(C)C)ccc1n2-c1ccc(-c2ccc(-c3nc4c5ccccc5c5ccccc5c4n3-c3cc(-c4ccc(-n5c6ccc(C(C)(C)C)cc6c6cc(C(C)(C)C)ccc65)cc4)cc(-c4ccc(-n5c6ccc(C(C)(C)C)cc6c6cc(C(C)(C)C)ccc65)cc4)c3)cc2)cc1
276	https://doi.org/10.1016/j.dyepig.2021.109392	toluene	542.0	0	Cc1ccccc1	2.287531365313654	O=C(Cc1cc(-c2ccc(N3c4ccccc4Oc4ccccc43)cc2)ncn1)c1ccccc1
277	https://doi.org/10.1016/j.dyepig.2021.109392	toluene	633.0	0	Cc1ccccc1	1.958676145339653	F[B-]1(F)OC(c2ccccc2)=Cc2cc(-c3ccc(N4c5ccccc5Oc5ccccc54)cc3)nc[n+]21
278	https://doi.org/10.1016/j.orgel.2021.106415	toluene	489.0	0	Cc1ccccc1	2.535464212678937	Cc1ccc2c(c1)c1cc(C)ccc1n2-c1c(C#N)c(-n2c3ccc(C)cc3c3cc(C)ccc32)c(-n2c3ccc(C)cc3c3cc(C)ccc32)c(-n2c3ccc(C)cc3c3cc(C)ccc32)c1-n1c2ccc(C)cc2c2cc(C)ccc21
280	https://doi.org/10.1016/j.cej.2021.133078	toluene	478.0	1	Cc1ccccc1	2.593811715481172	CC1(C)c2ccccc2N(c2ccc3c(c2)Oc2cccc4c2B3c2cc(C3(c5ccc6c(c5)B5c7ccc(N8c9ccccc9C(C)(C)c9ccccc98)cc7Oc7cccc(c75)O6)c5ccccc5-c5ccccc53)ccc2O4)c2ccccc21
282	https://doi.org/10.1016/j.cej.2024.154048	toluene	616.0	0	Cc1ccccc1	2.01273051948052	CC(C)(C)c1ccc(-c2c(-c3ccc(C(C)(C)C)cc3)c(C#N)c3nc(-c4ccc(N(c5ccc(C(C)(C)C)cc5)c5ccc(C(C)(C)C)cc5)cc4)c(-c4ccc(N(c5ccc(C(C)(C)C)cc5)c5ccc(C(C)(C)C)cc5)cc4)nc3c2C#N)cc1
283	https://doi.org/10.1016/j.synthmet.2024.117551	toluene	369.0	1	Cc1ccccc1	3.360005420054201	c1cc(-c2ccccc2-c2cccc3c2oc2ccccc23)cc(-n2c3ccccc3c3ccccc32)c1
284	https://doi.org/10.1016/j.synthmet.2024.117551	toluene	364.0	1	Cc1ccccc1	3.406159340659341	N#Cc1cccc(-c2cccc(-n3c4ccccc4c4ccccc43)c2)c1-c1cccc2c1oc1ccccc12
286	https://doi.org/10.1016/j.synthmet.2024.117551	toluene	481.0	1	Cc1ccccc1	2.577634095634096	CC(C)(C)c1ccc2c(c1)c1cc(C(C)(C)C)ccc1n2-c1ccccc1-c1nc(-c2ccccc2-n2c3ccc(C(C)(C)C)cc3c3cc(C(C)(C)C)ccc32)nc(-c2ccccc2-n2c3ccc(C(C)(C)C)cc3c3cc(C(C)(C)C)ccc32)n1
287	https://doi.org/10.1016/j.dyepig.2020.108781	tetrahydrofuran	518.0	0	C1CCOC1	2.393517374517375	O=S(=O)(c1ccc(N2c3ccccc3Oc3ccccc32)cc1)c1ccc2c(c1)c1ccccc1n2-c1ccccc1
288	https://doi.org/10.1016/j.dyepig.2020.108781	THF	475.0	1	C1CCOC1	2.610193684210527	CC1(C)c2ccccc2N(c2ccc(S(=O)(=O)c3ccc4c(c3)c3ccccc3n4-c3ccccc3)cc2)c2ccccc21
289	https://doi.org/10.1016/j.dyepig.2020.108781	toluene	540.0	1	Cc1ccccc1	2.296003703703704	O=S(=O)(c1ccc(N2c3ccccc3Oc3ccccc32)cc1)c1ccc2c(c1)c1ccccc1n2-c1ccccc1
293	https://doi.org/10.1016/j.molstruc.2024.141023	toluene	617.0	0	Cc1ccccc1	2.009468395461913	CC(C)(C)c1ccc2c(c1)c1cc(C(C)(C)C)ccc1n2-c1ccc2c(c1)c1cc(-n3c4ccc(C(C)(C)C)cc4c4cc(C(C)(C)C)ccc43)ccc1n2-c1ccc(-c2nc3cc(C#N)c(C#N)cc3nc2-c2ccc(-n3c4ccc(-n5c6ccc(C(C)(C)C)cc6c6cc(C(C)(C)C)ccc65)cc4c4cc(-n5c6ccc(C(C)(C)C)cc6c6cc(C(C)(C)C)ccc65)ccc43)cc2)cc1
294	https://doi.org/10.1016/j.molstruc.2024.141023	toluene	555.0	0	Cc1ccccc1	2.23394954954955	CC(C)(C)c1ccc2c(c1)c1cc(C(C)(C)C)ccc1n2-c1ccc(-c2nc3cc(C#N)c(C#N)cc3nc2-c2ccc(-n3c4ccc(C(C)(C)C)cc4c4cc(C(C)(C)C)ccc43)cc2)cc1
295	https://doi.org/10.1039/D4MH00400K	toluene	531.0	0	Cc1ccccc1	2.334919020715631	Brc1cc(N2c3ccccc3Oc3ccccc32)c(Br)cc1N1c2ccccc2Oc2ccccc21
297	https://doi.org/10.1039/C7TC00025A	toluene	638.0	0	Cc1ccccc1	1.943326018808778	CC1(C)c2ccccc2N(c2ccc(N3c4ccccc4C(C)(C)c4ccccc43)c3nsnc23)c2ccccc21
299	https://doi.org/10.1039/C9TC01498E	PhMe	467.0	0	Cc1ccccc1	2.654907922912206	CC(C)(C)c1ccc2c(c1)c1cc(C(C)(C)C)ccc1n2-c1ccc(S(=O)(=O)c2ccc(-n3c4ccc(C(C)(C)C)cc4c4cc(C(C)(C)C)ccc43)cn2)nc1
300	https://doi.org/10.1039/C9TC01498E	DCM	478.0	0	ClCCl	2.593811715481172	CC(C)(C)c1ccc2c(c1)c1cc(C(C)(C)C)ccc1n2-c1ccc(S(=O)(=O)c2ccc(-n3c4ccc(C(C)(C)C)cc4c4cc(C(C)(C)C)ccc43)cn2)nc1
301	https://doi.org/10.1039/D0TC04465B	toluene	603.0	0	Cc1ccccc1	2.05612271973466	N#Cc1cc2nc(-c3ccccc3)c(-c3ccc(-n4c5ccccc5c5c6c(c7ccccc7n6-c6ccccc6)c6c(c7ccccc7n6-c6ccccc6)c54)cc3)nc2cc1C#N
303	https://doi.org/10.1039/C9TC05892C	toluene	592.0	0	Cc1ccccc1	2.094327702702703	O=C(c1ccccc1)c1ccc2nc(-c3ccc(N4c5ccccc5Oc5ccccc54)cc3)cnc2c1
304	https://doi.org/10.1039/C9TC05892C	toluene	594.0	0	Cc1ccccc1	2.087276094276095	O=C(c1ccccc1)c1ccc2nc(-c3ccc(N4c5ccccc5Oc5ccccc54)cc3)c(-c3ccc(N4c5ccccc5Oc5ccccc54)cc3)nc2c1
305	https://doi.org/10.1039/C9TC05892C	toluene	642.0	0	Cc1ccccc1	1.931218068535826	O=C(c1ccccc1)c1ccc2nc3c4ccc(N5c6ccccc6Oc6ccccc65)cc4c4cc(N5c6ccccc6Oc6ccccc65)ccc4c3nc2c1
306	https://doi.org/10.1039/D2TC02283D	toluene	466.0	0	Cc1ccccc1	2.660605150214593	CC(C)(C)c1cc2c3c(c1)-n1c4ccccc4c4cccc(c41)B3c1ccccc1N2c1ccccc1
315	https://doi.org/10.1039/D4SC02351J	toluene	459.0	1	Cc1ccccc1	2.701180827886711	Cc1ccc(N(c2ccc(C)cc2)c2cc3c4c(c2)N(c2ccc(C)cc2)c2ccc(C)cc2B4c2cc(C)ccc2N3c2ccc(C)cc2)cc1
316	https://doi.org/10.1039/C8TC02179A	toluene	583.0	0	Cc1ccccc1	2.126658662092625	CC(C)(C)c1ccc2c(c1)c1cc(C(C)(C)C)ccc1n2-c1c(-n2c3ccc(C(C)(C)C)cc3c3cc(C(C)(C)C)ccc32)c(-n2c3ccc(C(C)(C)C)cc3c3cc(C(C)(C)C)ccc32)c2c(c1-n1c3ccc(C(C)(C)C)cc3c3cc(C(C)(C)C)ccc31)S(=O)(=O)c1ccccc1S2(=O)=O
317	https://doi.org/10.1039/C9TC02491C	toluene	529.0	0	Cc1ccccc1	2.343746691871456	CC1(C)c2ccccc2N(c2cc(-c3nc(-c4ccccc4)nc(-c4ccccc4)n3)cc(N3c4ccccc4C(C)(C)c4ccccc43)c2)c2ccccc21
318	https://doi.org/10.1039/C9TC02491C	toluene	511.0	0	Cc1ccccc1	2.426305283757339	c1ccc(-c2nc(-c3ccccc3)nc(-c3cc(N4c5ccccc5C(c5ccccc5)(c5ccccc5)c5ccccc54)cc(N4c5ccccc5C(c5ccccc5)(c5ccccc5)c5ccccc54)c3)n2)cc1
319	https://doi.org/10.1039/D3MH00445G	toluene	620.0	0	Cc1ccccc1	1.999745161290323	N#Cc1cc2nc3c4ccccc4c4cc(-c5ccc(N(c6ccc(-c7ccccc7)cc6)c6ccc(-c7ccccc7)cc6)cc5)ccc4c3nc2cc1C#N
320	https://doi.org/10.1039/D3MH00445G	toluene	648.0	0	Cc1ccccc1	1.913336419753087	N#Cc1cc2nc3c4ccccc4c4cc(-c5ccc(N(c6ccc7c(c6)C6(c8ccccc8-c8ccccc86)c6ccccc6-7)c6ccc7c(c6)C6(c8ccccc8-c8ccccc86)c6ccccc6-7)cc5)ccc4c3nc2cc1C#N
321	https://doi.org/10.1039/D0TC02289F	toluene	586.0	0	Cc1ccccc1	2.115771331058021	CC1(C)c2ccccc2N(c2ccc(-c3ccc4c(c3)C(=O)c3ccccc3C4=O)cc2)c2c(-c3ccccc3)cccc21
322	https://doi.org/10.1039/D0TC02289F	toluene	610.0	0	Cc1ccccc1	2.032527868852459	CC1(C)c2ccccc2N(c2ccc(-c3ccc4c(c3)C(=O)c3ccccc3C4=O)cc2)c2ccccc21
323	https://doi.org/10.1039/D1TC02778F	CH2Cl2	500.0	1	ClCCl	2.479684	c1ccc(-c2nnc(-c3c(-n4c5ccccc5c5ccccc54)c(-n4c5ccccc5c5ccccc54)c(-n4c5ccccc5c5ccccc54)c(-n4c5ccccc5c5ccccc54)c3-n3c4ccccc4c4ccccc43)o2)cc1
324	https://doi.org/10.1039/D1TC02778F	CH2Cl2	528.0	1	ClCCl	2.348185606060606	CC(C)(C)c1ccc2c(c1)c1cc(C(C)(C)C)ccc1n2-c1c(-c2nnc(-c3ccccc3)o2)c(-n2c3ccc(C(C)(C)C)cc3c3cc(C(C)(C)C)ccc32)c(-n2c3ccc(C(C)(C)C)cc3c3cc(C(C)(C)C)ccc32)c(-n2c3ccc(C(C)(C)C)cc3c3cc(C(C)(C)C)ccc32)c1-n1c2ccc(C(C)(C)C)cc2c2cc(C(C)(C)C)ccc21
325	https://doi.org/10.1039/D1TC02778F	CH2Cl2	532.0	1	ClCCl	2.33053007518797	CC(C)(C)c1ccc2c(c1)c1cc(C(C)(C)C)ccc1n2-c1c(-c2nnc(-c3cccc(C(F)(F)F)c3)o2)c(-n2c3ccc(C(C)(C)C)cc3c3cc(C(C)(C)C)ccc32)c(-n2c3ccc(C(C)(C)C)cc3c3cc(C(C)(C)C)ccc32)c(-n2c3ccc(C(C)(C)C)cc3c3cc(C(C)(C)C)ccc32)c1-n1c2ccc(C(C)(C)C)cc2c2cc(C(C)(C)C)ccc21
328	https://doi.org/10.1039/C9TC02195G	THF	395.0	0	C1CCOC1	3.138840506329114	c1ccc2c(c1)[nH]c1c2cc2c3ccccc3n3c4ccccc4c1c23
329	https://doi.org/10.1039/C9TC02195G	THF	458.0	0	C1CCOC1	2.707078602620088	N#Cc1cc(-c2nc(-c3ccccc3)nc(-c3ccccc3)n2)ccc1-n1c2ccccc2c2ccccc21
330	https://doi.org/10.1039/D3QM00051F	toluene	583.0	0	Cc1ccccc1	2.126658662092625	N#Cc1ccc(C#N)c2nc3c(nc12)-c1ccc(-c2ccc(N(c4ccccc4)c4ccccc4)cc2)c2c(-c4ccc(N(c5ccccc5)c5ccccc5)cc4)ccc-3c12
331	https://doi.org/10.1039/D3QM00051F	toluene	570.0	0	Cc1ccccc1	2.175161403508772	N#Cc1cc2nc3c(nc2cc1C#N)-c1ccc(-c2ccc(N(c4ccccc4)c4ccccc4)cc2)c2c(-c4ccc(N(c5ccccc5)c5ccccc5)cc4)ccc-3c12
332	https://doi.org/10.1039/C9TC02408E	toluene	498.0	0	Cc1ccccc1	2.489642570281125	COC(=O)c1c(-n2c3ccc(C(C)(C)C)cc3c3cc(C(C)(C)C)ccc32)c(-n2c3ccc(C(C)(C)C)cc3c3cc(C(C)(C)C)ccc32)c(-n2c3ccc(C(C)(C)C)cc3c3cc(C(C)(C)C)ccc32)c(-n2c3ccc(C(C)(C)C)cc3c3cc(C(C)(C)C)ccc32)c1-n1c2ccc(C(C)(C)C)cc2c2cc(C(C)(C)C)ccc21
333	https://doi.org/10.1039/C9TC02408E	toluene	524.0	0	Cc1ccccc1	2.366110687022901	CC(C)(C)c1ccc2c(c1)c1cc(C(C)(C)C)ccc1n2-c1c(C(=O)c2ccccc2)c(-n2c3ccc(C(C)(C)C)cc3c3cc(C(C)(C)C)ccc32)c(-n2c3ccc(C(C)(C)C)cc3c3cc(C(C)(C)C)ccc32)c(-n2c3ccc(C(C)(C)C)cc3c3cc(C(C)(C)C)ccc32)c1-n1c2ccc(C(C)(C)C)cc2c2cc(C(C)(C)C)ccc21
334	https://doi.org/10.1039/D0TC01995J	toluene	567.0	1	Cc1ccccc1	2.186670194003527	CC1(C)c2ccccc2N(c2ccc3nc4c5ccccc5c5ccccc5c4nc3c2)c2ccccc21
335	https://doi.org/10.1039/D0TC01995J	toluene	620.0	1	Cc1ccccc1	1.999745161290323	CC1(C)c2ccccc2N(c2cccc3nc4c5ccccc5c5ccccc5c4nc23)c2ccccc21
336	https://doi.org/10.1039/D0TC01995J	toluene	630.0	0	Cc1ccccc1	1.968003174603175	c1ccc2c(c1)Oc1ccccc1N2c1ccc2nc3c4ccccc4c4ccccc4c3nc2c1
337	https://doi.org/10.1039/D0TC01995J	toluene	573.0	0	Cc1ccccc1	2.16377312390925	c1ccc2c(c1)Oc1ccccc1N2c1cccc2nc3c4ccccc4c4ccccc4c3nc12
338	https://doi.org/10.1039/D3TC02824K	toluene	578.0	1	Cc1ccccc1	2.145055363321799	CC1(C)c2ccccc2N(c2ccc3c(c2)c2cc(N4c5ccccc5C(C)(C)c5ccccc54)ccc2c2nc4cc(F)c(F)cc4nc32)c2ccccc21
339	https://doi.org/10.1039/D3TC02824K	toluene	593.0	1	Cc1ccccc1	2.090795952782462	CC1(C)c2ccccc2N(c2ccc3c(c2)c2cc(N4c5ccccc5C(C)(C)c5ccccc54)ccc2c2nc4cc(N5c6ccccc6C6(c7ccccc7-c7ccccc76)c6ccccc65)c(F)cc4nc32)c2ccccc21
342	https://doi.org/10.1039/D3TC01504A	toluene	602.5	0	Cc1ccccc1	2.057829045643154	c1ccc(N(c2ccccc2)c2ccc(-c3cnc4c(c3)c3nc5ccc(-c6ccc(N(c7ccccc7)c7ccccc7)cc6)nc5nc3c3cc(-c5ccc(N(c6ccccc6)c6ccccc6)cc5)cnc34)cc2)cc1
343	https://doi.org/10.1039/D3TC01504A	toluene	608.0	0	Cc1ccccc1	2.039213815789474	c1ccc(N(c2ccccc2)c2ccc(-c3cnc4nc5c6cc(-c7ccc(N(c8ccccc8)c8ccccc8)cc7)cnc6c6ncc(-c7ccc(N(c8ccccc8)c8ccccc8)cc7)cc6c5nc4c3)cc2)cc1
345	https://doi.org/10.1039/D0TC00960A	toluene	618.0	0	Cc1ccccc1	2.006216828478965	CC1(C)c2ccccc2N(c2ccc3nc4c5cc(C#N)ccc5c5ccc(C#N)cc5c4nc3c2)c2ccccc21
346	https://doi.org/10.1039/D0TC00960A	toluene	654.0	0	Cc1ccccc1	1.895782874617737	N#Cc1ccc2c3ccc(C#N)cc3c3nc4cc(-n5c6ccc(N(c7ccccc7)c7ccccc7)cc6c6cc(N(c7ccccc7)c7ccccc7)ccc65)ccc4nc3c2c1
347	https://doi.org/10.1039/C8RA10658D	toluene	434.0	0	Cc1ccccc1	2.856778801843318	CC1(C)c2ccccc2N(c2ccc(C3(c4ccccc4)c4ccccc4C(=O)c4ccccc43)cc2)c2c1ccc1c2oc2ccccc21
348	https://doi.org/10.1039/C9TC02467K	toluene	474.0	1	Cc1ccccc1	2.615700421940928	O=C(c1ccc2sc3ccccc3c2c1)c1cc(-c2ccc(N(c3ccccc3)c3ccccc3)cc2)ccc1-c1ccc(N(c2ccccc2)c2ccccc2)cc1
349	https://doi.org/10.1039/C9TC02467K	toluene	474.0	1	Cc1ccccc1	2.615700421940928	O=C(c1ccc2sc3ccccc3c2c1)c1cc(-c2ccc(N(c3ccccc3)c3ccccc3)cc2)c(C(=O)c2ccc3sc4ccccc4c3c2)cc1-c1ccc(N(c2ccccc2)c2ccccc2)cc1
353	https://doi.org/10.1039/D3NJ05730E	toluene	413.0	0	Cc1ccccc1	3.002038740920097	c1ccc(-n2c(-c3ccc(N4c5ccccc5C5(c6ccccc6-c6ccccc65)c5ccccc54)cc3)nc3ccccc32)cc1
354	https://doi.org/10.1039/D3NJ05730E	toluene	409.0	0	Cc1ccccc1	3.031398533007335	CC(C)(C)c1ccc(-n2c(-c3ccc(N4c5ccccc5C5(c6ccccc6-c6ccccc65)c5ccccc54)cc3)nc3c4ccccc4c4ccccc4c32)cc1
356	https://doi.org/10.1039/D0TC01268H	tetrahydrofuran	484.0	0	C1CCOC1	2.561657024793389	c1ccc(N(c2ccccc2)c2ccc3c(c2)c2cc(N(c4ccccc4)c4ccccc4)cc4c5c6ccccc6ccc5n3c24)cc1
357	https://doi.org/10.1039/D3QO01542D	toluene	590.0	1	Cc1ccccc1	2.101427118644068	CC(C)(C)c1ccc(-n2c3ccccc3c3c2c2c4ccccc4n(-c4ccc5c6ccc(-n7c8ccccc8c8c9c(c%10ccccc%10n9-c9ccc(C(C)(C)C)cc9)c9c(c%10ccccc%10n9-c9ccc(C(C)(C)C)cc9)c87)cc6c6nc7cc(F)c(F)cc7nc6c5c4)c2c2c4ccccc4n(-c4ccc(C(C)(C)C)cc4)c32)cc1
358	https://doi.org/10.1039/D3QO01542D	toluene	519.0	1	Cc1ccccc1	2.388905587668594	CC(C)(C)c1ccc(-n2c3c(c4c2c2c5ccccc5n(-c5ccc6c7ccc(-n8c9ccccc9c9c%10c(c%11ccccc%11n%10-c%10ccc(C(C)(C)C)cc%10)c%10c(c%11ccccc%11n%10-c%10ccc(C(C)(C)C)cc%10)c98)cc7c7nc(-c8ccccc8)n(-c8ccc(F)c(C#N)c8)c7c6c5)c2c2c5ccccc5n(-c5ccc(C(C)(C)C)cc5)c42)CCC=C3)cc1
359	https://doi.org/10.1039/D2TC00017B	toluene	652.0	0	Cc1ccccc1	1.901598159509203	CC1(C)c2ccccc2N(c2cc3nc4c5cccnc5c5ncccc5c4nc3cc2N2c3ccccc3C(C)(C)c3ccccc32)c2ccccc21
360	https://doi.org/10.1039/D2TC00017B	toluene	669.0	0	Cc1ccccc1	1.853276532137519	CC1(C)c2ccccc2N(c2ccc(N3c4ccccc4C(C)(C)c4ccccc43)c3nc4c5cccnc5c5ncccc5c4nc23)c2ccccc21
362	https://doi.org/10.1039/C9TC01973A	toluene	650.0	0	Cc1ccccc1	1.907449230769231	CC(C)(C)c1ccc(N2C(=O)c3cccc4c(N5c6ccccc6C(C)(C)c6ccc7c(sc8ccccc87)c65)ccc(c34)C2=O)cc1
363	https://doi.org/10.1039/C9TC01973A	toluene	600.0	0	Cc1ccccc1	2.066403333333334	CC(C)(C)c1ccc(N2C(=O)c3cccc4c(N5c6ccccc6C(C)(C)c6ccc7c(oc8ccccc87)c65)ccc(c34)C2=O)cc1
368	https://doi.org/10.1039/D3TC00175J	THF	476.0	0	C1CCOC1	2.604710084033614	c1ccc(-c2nnc(-c3ccc(-c4c5ccccc5c(-c5ccc(N(c6ccccc6)c6ccccc6)cc5)c5ccccc45)cc3)n2-c2ccccc2)cc1
375	https://doi.org/10.1039/D1TC05696D	MeCN	515.0	0	CC#N	2.407460194174758	N#Cc1cc(-c2cccc3c2[nH]c2ccccc23)c(-c2cccc3c2[nH]c2ccccc23)cc1C#N
376	https://doi.org/10.1039/D1TC05696D	DCM	494.0	0	ClCCl	2.509801619433198	N#Cc1cc(-c2cccc3c2[nH]c2ccccc23)c(-c2cccc3c2[nH]c2ccccc23)cc1C#N
377	https://doi.org/10.1039/D1TC05696D	Toluene	476.0	1	Cc1ccccc1	2.604710084033614	N#Cc1cc(-n2c3ccccc3c3ccccc32)c(-n2c3ccccc3c3ccccc32)cc1C#N
380	https://doi.org/10.1039/D1TC05696D	Toluene	484.0	1	Cc1ccccc1	2.561657024793389	N#Cc1cc(-n2c3ccccc3c3ccccc32)c(-n2c3ccccc3c3ccccc32)cc1C#N
383	https://doi.org/10.1039/C8TC05707A	dichloromethane	454.0	0	ClCCl	2.730929515418502	N#Cc1ccc(-c2c3ccccc3c(-c3ccc4c(c3)c3ccccc3n4-c3ccccc3)c3ccccc23)cc1
384	https://doi.org/10.1039/C8TC05707A	dichloromethane	438.0	0	ClCCl	2.830689497716895	N#Cc1ccc(-c2c3ccccc3c(-c3ccc(-n4c5ccccc5c5ccccc54)cc3)c3ccccc23)cc1
385	https://doi.org/10.1039/D0TC03965A	toluene	565.0	0	Cc1ccccc1	2.194410619469027	CC1(C)c2ccccc2N(c2ccc3c(c2)c2cc(N4c5ccccc5C(C)(C)c5ccccc54)ccc2c2nc4nc(N5c6ccccc6C(C)(C)c6ccccc65)ccc4nc32)c2ccccc21
386	https://doi.org/10.1039/D0TC03965A	toluene	611.0	0	Cc1ccccc1	2.029201309328969	CC1(C)c2ccccc2N(c2cnc3nc4c5ccc(N6c7ccccc7C(C)(C)c7ccccc76)cc5c5cc(N6c7ccccc7C(C)(C)c7ccccc76)ccc5c4nc3c2)c2ccccc21
387	https://doi.org/10.1039/C9TC03808F	toluene	473.0	1	Cc1ccccc1	2.62123044397463	c1ccc(-c2nc(-c3ccccc3)nc(-c3ccccc3-n3c4ccccc4c4ccccc43)n2)cc1
388	https://doi.org/10.1039/C9TC03808F	toluene	431.0	0	Cc1ccccc1	2.876663573085847	c1ccc(-c2nc(-c3ccccc3)nc(-c3cccc(-n4c5ccccc5c5ccccc54)c3)n2)cc1
389	https://doi.org/10.1039/C7TC01357D	chloroform	348.0	0	ClC(Cl)Cl	3.562764367816092	c1cncc(-c2ccc([Si](c3ccc(-n4c5ccccc5c5ccccc54)cc3)(c3ccc(-n4c5ccccc5c5ccccc54)cc3)c3ccc(-n4c5ccccc5c5ccccc54)cc3)cc2)c1
390	https://doi.org/10.1039/C7TC01357D	chloroform	348.0	0	ClC(Cl)Cl	3.562764367816092	c1cncc(-c2ccc([Si](c3ccc(-c4cccnc4)cc3)(c3ccc(-n4c5ccccc5c5ccccc54)cc3)c3ccc(-n4c5ccccc5c5ccccc54)cc3)cc2)c1
391	https://doi.org/10.1039/C7TC01357D	chloroform	348.0	0	ClC(Cl)Cl	3.562764367816092	c1cncc(-c2ccc([Si](c3ccc(-c4cccnc4)cc3)(c3ccc(-c4cccnc4)cc3)c3ccc(-n4c5ccccc5c5ccccc54)cc3)cc2)c1
393	https://doi.org/10.1039/D4QO01751J	toluene	422.0	0	Cc1ccccc1	2.938014218009479	CC1(C)c2ccccc2N(c2ccc(-n3c4ccccc4c4ccccc43)cc2)c2ccc3cc(C#N)ccc3c21
394	https://doi.org/10.1039/D4QO01751J	toluene	424.0	0	Cc1ccccc1	2.924155660377359	CC1(C)c2ccccc2N(c2ccc(-c3nc4c5ccccc5c5ccccc5c4n3-c3ccccc3)cc2)c2ccc3cc(C#N)ccc3c21
395	https://doi.org/10.1039/D3QM01170D	toluene	569.0	0	Cc1ccccc1	2.178984182776802	c1ccc(N2c3ccccc3Oc3cc(-c4ccc5c(c4)c4ccccc4c4nc6cc(-c7cccnc7)c(-c7cccnc7)cc6nc54)ccc32)cc1
396	https://doi.org/10.1039/D3QM01170D	toluene	566.0	0	Cc1ccccc1	2.190533568904594	c1cncc(-c2cc3nc4c5ccccc5c5cc(-c6ccc(N7c8ccccc8Oc8ccccc87)cc6)ccc5c4nc3cc2-c2cccnc2)c1
399	https://doi.org/10.1039/C9TC02990G	THF	443.0	0	C1CCOC1	2.798740406320542	c1ccc(-n2c(-c3ccc(-c4c5ccccc5c(-c5ccc(-c6nc7c8cccc9ccc%10cccc(c%10c98)c7n6-c6ccccc6)cc5)c5ccccc45)cc3)nc3c4cccc5ccc6cccc(c6c54)c32)cc1
400	https://doi.org/10.1039/C9TC02990G	THF	440.0	0	C1CCOC1	2.817822727272727	c1ccc(-c2nc3c4cccc5ccc6cccc(c6c54)c3n2-c2ccc(-c3c4ccccc4c(-c4ccc(-n5c(-c6ccccc6)nc6c7cccc8ccc9cccc(c9c87)c65)cc4)c4ccccc34)cc2)cc1
402	https://doi.org/10.1039/C8TC02849D	toluene	569.0	0	Cc1ccccc1	2.178984182776802	N#Cc1ccc(N2c3ccccc3Oc3ccccc32)cc1-c1cc(N2c3ccccc3Oc3ccccc32)ccc1C#N
403	https://doi.org/10.1039/C8TC02849D	toluene	541.0	0	Cc1ccccc1	2.291759704251386	N#Cc1ccc(N2c3ccccc3Oc3ccccc32)c(-c2cc(C#N)ccc2N2c3ccccc3Oc3ccccc32)c1
404	https://doi.org/10.1039/D3TC01349A	toluene	393.0	0	Cc1ccccc1	3.154814249363868	CC(C)(C)c1ccc2c(c1)B1c3cc(C(C)(C)C)ccc3Oc3cc(-n4c5ccccc5c5c6oc7ccccc7c6ccc54)cc(c31)O2
405	https://doi.org/10.1039/D3TC01349A	toluene	416.0	0	Cc1ccccc1	2.980389423076923	CC(C)(C)c1ccc2c(c1)B1c3cc(C(C)(C)C)ccc3Oc3cc(-n4c5ccccc5c5cc6c(cc54)C(C)(C)c4ccccc4-6)cc(c31)O2
406	https://doi.org/10.1039/D3TC01349A	toluene	424.0	0	Cc1ccccc1	2.924155660377359	CC(C)(C)c1ccc2c(c1)B1c3cc(C(C)(C)C)ccc3Oc3cc(-n4c5ccccc5c5cc6c7ccccc7n(-c7ccccc7)c6cc54)cc(c31)O2
408	https://doi.org/10.1039/C9TC05855A	THF	502.0	0	C1CCOC1	2.469804780876494	N#Cc1cc(-c2nc(-c3ccccc3)nc(-c3ccccc3)n2)ccc1-n1c2ccc(-c3ccc4c(c3)c3ccccc3n4-c3ccccc3)cc2c2cc3c4ccccc4n4c5ccccc5c(c21)c34
409	https://doi.org/10.1039/D4TC00288A	toluene	420.0	0	Cc1ccccc1	2.952004761904762	CC(C)(C)c1ccc2c(c1)B1c3cc(C(C)(C)C)ccc3Oc3c(-c4ccc([Ge](c5ccccc5)(c5ccccc5)c5ccccc5)cc4)ccc(c31)O2
413	https://doi.org/10.1039/D1TC04918F	toluene	505.0	1	Cc1ccccc1	2.455132673267327	CC(C)(C)c1ccc2c(c1)c1cc(C(C)(C)C)ccc1n2-c1ccc2c(c1)c1cc(-n3c4ccc(C(C)(C)C)cc4c4cc(C(C)(C)C)ccc43)ccc1c1nc3c(F)cccc3nc21
414	https://doi.org/10.1039/D1TC04918F	toluene	589.0	1	Cc1ccccc1	2.104994906621392	CC1(C)c2ccccc2N(c2ccc3c(c2)c2cc(N4c5ccccc5C(C)(C)c5ccccc54)ccc2c2nc4c(F)cccc4nc32)c2ccccc21
416	https://doi.org/10.1039/C8TC04721A	THF	550.0	1	C1CCOC1	2.254258181818182	CCCCCCn1c2ccccc2c2c1c1c3ccccc3n(-c3ccc(C(=O)c4ccc(-n5c6ccccc6c6c7c(c8ccccc8n7CCCCCC)c7c(c8ccccc8n7CCCCCC)c65)cc4)cc3)c1c1c3ccccc3n(CCCCCC)c21
418	https://doi.org/10.1039/C8TC04721A	THF	543.0	1	C1CCOC1	2.283318600368324	O=C(c1ccc(-n2c3ccccc3c3c4c(c5ccccc5n4-c4ccccc4)c4c(c5ccccc5n4-c4ccccc4)c32)cc1)c1ccc(-n2c3ccccc3c3c4c(c5ccccc5n4-c4ccccc4)c4c(c5ccccc5n4-c4ccccc4)c32)cc1
423	https://doi.org/10.1039/D4TC00801D	toluene	464.0	1	Cc1ccccc1	2.672073275862069	CC(C)(C)c1ccc2c(c1)c1cc(C(C)(C)C)ccc1n2-c1ccc(-c2nc3c4cccnc4c4ncccc4c3nc2-c2ccc(-n3c4ccc(C(C)(C)C)cc4c4cc(C(C)(C)C)ccc43)cc2)cc1
424	https://doi.org/10.1039/D4TC00801D	toluene	525.0	1	Cc1ccccc1	2.36160380952381	CC1(C)c2ccccc2N(c2ccc(-c3nc4c5cccnc5c5ncccc5c4nc3-c3ccc(N4c5ccccc5C(C)(C)c5ccccc54)cc3)cc2)c2ccccc21
428	https://doi.org/10.1039/D4TC01834F	toluene	678.0	0	Cc1ccccc1	1.828675516224189	CC(C)(C)c1ccc(N(c2ccc(-c3c(C#N)c(C#N)c(-c4ccc(N(c5ccc(C(C)(C)C)cc5)c5ccc(C(C)(C)C)cc5)cc4)c4nc(-c5ccc(C#N)cc5)c(-c5ccc(C#N)cc5)nc34)cc2)c2ccc(C(C)(C)C)cc2)cc1
429	https://doi.org/10.1039/D2TC00212D	toluene	514.0	0	Cc1ccccc1	2.412143968871595	CC(C)(C)c1ccc2c(c1)c1cc(C(C)(C)C)ccc1n2-c1ccc(N2c3ccccc3C3(c4ccccc4-c4cc5c(cc43)C3(c4ccccc4-5)c4ccccc4N(c4ccc(-c5nc(-c6ccccc6)nc(-c6ccccc6)n5)cc4)c4ccccc43)c3ccccc32)cc1
430	https://doi.org/10.1039/D2TC00212D	toluene	514.0	0	Cc1ccccc1	2.412143968871595	CC(C)(C)c1ccc2c(c1)c1cc(C(C)(C)C)ccc1n2-c1cccc(N2c3ccccc3C3(c4ccccc4-c4cc5c(cc43)C3(c4ccccc4-5)c4ccccc4N(c4ccc(-c5nc(-c6ccccc6)nc(-c6ccccc6)n5)cc4)c4ccccc43)c3ccccc32)c1
431	https://doi.org/10.1039/D2TC00212D	toluene	504.0	0	Cc1ccccc1	2.460003968253968	CC(C)(C)c1ccc2c(c1)c1cc(C(C)(C)C)ccc1n2-c1ccc(N2c3ccccc3C3(c4ccccc4-c4cc5c(cc43)C3(c4ccccc4-5)c4ccccc4N(c4ccc(-c5nc(-c6ccccc6)nc(C6CCCCC6)n5)cc4)c4ccccc43)c3ccccc32)cc1
432	https://doi.org/10.1039/D4QM00636D	THF	443.0	0	C1CCOC1	2.798740406320542	Fc1c(F)c(-c2ccc(-n3c4ccccc4c4ccccc43)cc2)c(F)c(F)c1-c1ccc(-c2nc3c4ccccc4c4ccccc4c3n2-c2ccccc2)cc1
433	https://doi.org/10.1039/D0TC04959J	toluene	456.0	1	Cc1ccccc1	2.718951754385965	CC(C)(C)c1ccc2c(c1)c1cc(C(C)(C)C)ccc1n2-c1cc(-n2c3ccc(C(C)(C)C)cc3c3cc(C(C)(C)C)ccc32)c(-n2c3ccc(C(C)(C)C)cc3c3cc(C(C)(C)C)ccc32)c(C#N)c1-n1c2ccc(C(C)(C)C)cc2c2cc(C(C)(C)C)ccc21
434	https://doi.org/10.1039/D1QM01625C	THF	575.0	0	C1CCOC1	2.156246956521739	Cc1cc(-n2c3ccccc3c3ccccc32)ccc1-c1ccc(-n2c3ccccc3c3cc(C(=O)c4ccc(N5c6ccccc6Oc6ccccc65)cc4)ccc32)cc1C
437	https://doi.org/10.1039/D1QM01625C	THF	534.0	0	C1CCOC1	2.321801498127341	Cc1cc(-n2c3ccccc3c3ccccc32)ccc1-c1ccc(-n2c3ccccc3c3cc(C(=O)c4ccc(N5c6ccccc6C(C)(C)c6ccccc65)cc4)ccc32)cc1C
440	https://doi.org/10.1039/D1TC03849D	toluene	520.0	0	Cc1ccccc1	2.384311538461539	Cc1ccc(N(c2ccc(C)cc2)c2c3ccccc3c(-c3ccc(P(=O)(c4ccccc4)c4ccccc4)cc3)c3ccccc23)cc1
441	https://doi.org/10.1039/D1TC03849D	toluene	522.0	0	Cc1ccccc1	2.375176245210728	Cc1ccc(N(c2ccc(C)cc2)c2c3ccccc3c(-c3ccc(P(=O)(c4ccccc4)c4ccc(-n5c6ccccc6c6ccccc65)cc4)cc3)c3ccccc23)cc1
442	https://doi.org/10.1039/D3MH01850D	toluene	434.0	1	Cc1ccccc1	2.856778801843318	CC1(C)c2cc(-c3c4ccccc4c(-c4ccc(-c5cccc6ccccc56)cc4)c4ccccc34)ccc2-c2c1ccc1ncccc21
443	https://doi.org/10.1039/C7TC03133E	THF	472.0	0	C1CCOC1	2.626783898305085	c1ccc(-c2nc(-c3ccccc3)nc(-c3ccc(-c4ccc(-c5nc(-c6ccccc6)nc(-c6ccccc6)n5)c(-n5c6ccccc6c6ccccc65)c4)cc3-n3c4ccccc4c4ccccc43)n2)cc1
444	https://doi.org/10.1039/C7TC03133E	THF	482.0	0	C1CCOC1	2.572286307053942	CC(C)(C)c1ccc2c(c1)c1cc(C(C)(C)C)ccc1n2-c1cc(-c2ccc(-c3nc(-c4ccccc4)nc(-c4ccccc4)n3)c(-n3c4ccc(C(C)(C)C)cc4c4cc(C(C)(C)C)ccc43)c2)ccc1-c1nc(-c2ccccc2)nc(-c2ccccc2)n1
448	https://doi.org/10.1039/C7TC00681K	acetonitrile	487.0	0	CC#N	2.545876796714579	O=S1(=O)c2ccccc2S(=O)(=O)c2cc(-n3c4ccccc4c4ccccc43)ccc21
449	https://doi.org/10.1039/C7TC00681K	acetonitrile	502.0	0	CC#N	2.469804780876494	O=S1(=O)c2ccccc2S(=O)(=O)c2cc(-n3c4ccccc4c4ccccc43)c(-n3c4ccccc4c4ccccc43)cc21
450	https://doi.org/10.1039/C8TC06081A	toluene	583.0	0	Cc1ccccc1	2.126658662092625	CC1(C)c2ccccc2N(c2ccccc2)c2cc3c(cc21)[nH]c1ccccc13
453	https://doi.org/10.1039/D2TC00731B	CH2Cl2	369.0	1	ClCCl	3.360005420054201	N#Cc1ccc2c(c1)c1ccccc1n2-c1ccc(P(=O)(c2ccc(-n3c4ccccc4c4cc(C#N)ccc43)cc2)c2ccc(-n3c4ccccc4c4cc(C#N)ccc43)cc2)cc1
458	https://doi.org/10.1039/C6TC02702D	CH2Cl2	553.0	0	ClCCl	2.242028933092224	c1ccc(-c2nnc(-c3ccc(N4c5ccccc5Oc5ccccc54)cc3)c(-c3ccc(N4c5ccccc5Oc5ccccc54)cc3)n2)cc1
459	https://doi.org/10.1039/C6TC02702D	CH2Cl2	555.0	0	ClCCl	2.23394954954955	c1ccc2c(c1)Oc1ccccc1N2c1ccc(-c2nnc(-c3ccc(N4c5ccccc5Oc5ccccc54)cc3)c(-c3ccc(N4c5ccccc5Oc5ccccc54)cc3)n2)cc1
460	https://doi.org/10.1039/D1QM01303C	toluene	480.0	0	Cc1ccccc1	2.583004166666667	CC1(C)c2ccccc2N(c2ccc(-c3cc(-c4ccc(C#N)cc4)nc(-c4ccc(C#N)cc4)c3)cc2)c2ccccc21
461	https://doi.org/10.1039/D0TC00039F	toluene	424.0	0	Cc1ccccc1	2.924155660377359	c1ccc(-c2cc(-c3ccc(-n4c5ccccc5c5c6c(ccc54)-c4ccccc4C64c5ccccc5-c5ccccc54)cc3)nc(-c3ccccc3)n2)cc1
462	https://doi.org/10.1039/D0TC00039F	toluene	414.0	0	Cc1ccccc1	2.994787439613527	c1ccc(-c2cc(-c3ccc(-n4c5ccccc5c5cc6c(cc54)C4(c5ccccc5-c5ccccc54)c4ccccc4-6)cc3)nc(-c3ccccc3)n2)cc1
463	https://doi.org/10.1039/D0TC00039F	toluene	412.0	0	Cc1ccccc1	3.009325242718447	c1ccc(-c2ccc3c(c2)c2ccccc2n3-c2ccc(-c3cc(-c4ccccc4)nc(-c4ccccc4)n3)cc2)cc1
465	https://doi.org/10.1039/C9TC04679H	THF	526.0	0	C1CCOC1	2.357114068441065	N#Cc1cc(-c2nc(-c3ccccc3)nc(-c3ccccc3)n2)ccc1-n1c2ccccc2c2c3ccccc3sc21
466	https://doi.org/10.1039/C9TC04679H	THF	518.0	0	C1CCOC1	2.393517374517375	N#Cc1cc(-c2nc(-c3ccccc3)nc(-c3ccccc3)n2)ccc1-n1c2ccccc2c2c3ccccc3oc21
467	https://doi.org/10.1039/D2TC04403J	toluene	542.0	0	Cc1ccccc1	2.287531365313654	CC1(C)c2ccccc2N(c2ccc3nc4c(nc3c2)CCCC4)c2ccccc21
470	https://doi.org/10.1039/D2TC04403J	toluene	594.0	0	Cc1ccccc1	2.087276094276095	c1ccc2c(c1)Oc1ccccc1N2c1cc2nc3c(nc2cc1N1c2ccccc2Oc2ccccc21)CCCC3
471	https://doi.org/10.1039/D2TC04403J	toluene	625.0	0	Cc1ccccc1	1.9837472	c1ccc2c(c1)Oc1ccccc1N2c1cc2nc3c(nc2cc1N1c2ccccc2Oc2ccccc21)CCCC3
473	https://doi.org/10.1039/D2TC04403J	toluene	613.0	0	Cc1ccccc1	2.022580750407831	c1ccc2c(c1)Sc1ccccc1N2c1ccc2nc3c(nc2c1)CCCC3
475	https://doi.org/10.1039/D2MH00639A	toluene	590.0	0	Cc1ccccc1	2.101427118644068	c1ccc2c(c1)-c1ccccc1C21c2ccccc2N(c2ccc3nc4c5cccnc5c5ncccc5c4nc3c2)c2ccccc21
476	https://doi.org/10.1039/D3TC03395C	toluene	448.0	1	Cc1ccccc1	2.767504464285715	O=S(=O)(c1ccc(-n2c3ccc(OCCn4c5ccccc5c5ccccc54)cc3c3cc(OCCn4c5ccccc5c5ccccc54)ccc32)cc1)c1ccc(-n2c3ccc(OCCn4c5ccccc5c5ccccc54)cc3c3cc(OCCn4c5ccccc5c5ccccc54)ccc32)cc1
480	https://doi.org/10.1039/D0TC03534C	THF	490.0	0	C1CCOC1	2.530289795918367	c1ccc(-c2nc(-c3ccccc3)nc(-c3cccc(-c4cc5c6ccccc6n6c7ccccc7c(c4)c56)c3-n3c4ccccc4c4cc(-c5ccc6c(c5)c5ccccc5n6-c5ccccc5)ccc43)n2)cc1
481	https://doi.org/10.1039/D0TC03534C	THF	471.0	0	C1CCOC1	2.632360934182591	c1ccc(-c2nc(-c3ccccc3)nc(-c3ccc(-n4c5ccccc5c5cc(-c6ccc7c(c6)c6ccccc6n7-c6ccccc6)ccc54)c(-c4cc5c6ccccc6n6c7ccccc7c(c4)c56)c3)n2)cc1
483	https://doi.org/10.1039/C7TC05576E	toluene	531.0	0	Cc1ccccc1	2.334919020715631	c1ccc(N2c3ccccc3N(c3ccc(-c4nc5c6ccccc6c6ccccc6c5n4-c4ccccc4)cc3)c3ccccc32)cc1
484	https://doi.org/10.1039/C8SC05456H	toluene	456.0	0	Cc1ccccc1	2.718951754385965	COc1ccc2c(c1)c1ccccc1n2-c1cc(-n2c3ccccc3c3cc(OC)ccc32)c(C#N)c(-n2c3ccccc3c3cc(OC)ccc32)c1
487	https://doi.org/10.1039/D2QM00806H	THF	461.0	0	C1CCOC1	2.689462039045553	N#Cc1cc(-c2nc(-c3ccccc3)nc(-c3ccccc3)n2)ccc1-n1c2ccccc2n2c3ccccc3nc12
488	https://doi.org/10.1039/C8TC01698D	toluene	616.0	0	Cc1ccccc1	2.01273051948052	N#Cc1c(-c2ccccc2)nc(-c2ccccc2)c(C#N)c1-c1ccc(N2c3ccccc3Oc3ccccc32)cc1
489	https://doi.org/10.1039/C8TC01698D	toluene	640.0	0	Cc1ccccc1	1.937253125	N#Cc1c(-c2ccc(N3c4ccccc4Oc4ccccc43)cc2)nc(-c2ccc(N3c4ccccc4Oc4ccccc43)cc2)c(C#N)c1-c1ccccc1
490	https://doi.org/10.1039/C8TC01698D	toluene	649.0	0	Cc1ccccc1	1.910388289676425	N#Cc1c(-c2ccc(N3c4ccccc4Oc4ccccc43)cc2)nc(-c2ccc(N3c4ccccc4Oc4ccccc43)cc2)c(C#N)c1-c1ccc(N2c3ccccc3Oc3ccccc32)cc1
492	https://doi.org/10.1039/C9TC02032B	toluene	507.0	0	Cc1ccccc1	2.445447731755424	O=S(=O)(c1ccc(N2c3ccccc3Oc3ccccc32)cc1)c1ccc(N2c3ccccc3Oc3ccccc32)cc1
493	https://doi.org/10.1039/D3TC02352D	PhMe	595.0	1	Cc1ccccc1	2.083768067226891	CC1(C)c2ccccc2N(c2ccc3nc4c5ccccc5c5ccccc5c4nc3c2)c2ccccc21
495	https://doi.org/10.1039/D3TC02352D	PhMe	645.0	1	Cc1ccccc1	1.922235658914729	CC1(C)c2ccccc2N(c2cnc3nc4c5ccccc5c5ccccc5c4nc3c2)c2ccccc21
497	https://doi.org/10.1039/D3TC02352D	PhMe	630.0	1	Cc1ccccc1	1.968003174603175	CC1(C)c2ccccc2N(c2ccc3nc4c5cccnc5c5ncccc5c4nc3c2)c2ccccc21
501	https://doi.org/10.1039/D1QM00880C	THF	437.0	0	C1CCOC1	2.83716704805492	CC(C)(C)c1ccc2c(-c3cccc(-n4c5ccccc5c5ccccc54)c3)c3cc(C(C)(C)C)ccc3c(-c3ccc(C#N)cc3)c2c1
502	https://doi.org/10.1039/D1QM00880C	THF	438.0	0	C1CCOC1	2.830689497716895	CC(C)(C)c1ccc2c(-c3cc(-n4c5ccccc5c5ccccc54)cc(-n4c5ccccc5c5ccccc54)c3)c3cc(C(C)(C)C)ccc3c(-c3ccc(C#N)cc3)c2c1
503	https://doi.org/10.1039/D2NJ04063H	toluene	428.0	1	Cc1ccccc1	2.896827102803738	c1ccc(-c2nc(-c3ccccc3)nc(-c3ccc(-c4ccc5c(c4)c4ccccc4n5-c4ccc(-n5c6ccccc6c6ccccc65)cc4)cc3)n2)cc1
504	https://doi.org/10.1039/D2NJ04063H	toluene	430.0	1	Cc1ccccc1	2.883353488372093	c1ccc(-c2nc(-c3ccccc3)nc(-c3ccc(-c4ccc5c(c4)c4ccccc4n5-c4ccc(-c5nc6c7ccccc7c7ccccc7c6n5-c5ccccc5)cc4)cc3)n2)cc1
509	https://doi.org/10.1039/C9TC03334C	toluene	431.0	0	Cc1ccccc1	2.876663573085847	c1ccc2c(c1)c1ccccc1n2CCCCCCOc1ccc(-c2cc(-c3ccc(OCCCCCCn4c5ccccc5c5ccccc54)cc3)c3ccc4c(-c5ccc(OCCCCCCn6c7ccccc7c7ccccc76)cc5)cc(-c5ccc(OCCCCCCn6c7ccccc7c7ccccc76)cc5)c5ccc2c3c54)cc1
510	https://doi.org/10.1039/C9TC03334C	toluene	415.0	0	Cc1ccccc1	2.98757108433735	N#Cc1c(-n2c3ccccc3c3ccccc32)cc(-n2c3ccccc3c3ccccc32)cc1-n1c2ccccc2c2ccccc21
511	https://doi.org/10.1039/C9TC03334C	toluene	423.0	0	Cc1ccccc1	2.931068557919622	N#Cc1c(-n2c3ccccc3c3cc(CCCCCCn4c5ccccc5c5ccccc54)ccc32)cc(-n2c3ccccc3c3cc(CCCCCCn4c5ccccc5c5ccccc54)ccc32)cc1-n1c2ccccc2c2cc(CCCCCCn3c4ccccc4c4ccccc43)ccc21
512	https://doi.org/10.1039/C8TC02050G	CH2Cl2	321.0	0	ClCCl	3.862436137071652	CC(C)(C)c1ccc(Oc2ccc(C(C)(C)C)cc2P(=O)(c2ccccc2)c2ccccc2)cc1
513	https://doi.org/10.1039/C8TC02050G	toluene	319.0	0	Cc1ccccc1	3.886652037617555	CC(C)(C)c1ccc(Oc2ccc(C(C)(C)C)cc2P(=O)(c2ccccc2)c2ccccc2)cc1
515	https://doi.org/10.1039/D0SC05631F	toluene	500.0	0	Cc1ccccc1	2.479684	O=C1c2ccccc2C2(c3cc(N4c5ccccc5C(c5ccccc5)(c5ccccc5)c5ccccc54)ccc31)c1ccccc1-c1ccccc12
516	https://doi.org/10.1039/D0SC05631F	THF	535.0	0	C1CCOC1	2.317461682242991	O=C1c2ccccc2C2(c3cc(N4c5ccccc5C(c5ccccc5)(c5ccccc5)c5ccccc54)ccc31)c1ccccc1-c1ccccc12
517	https://doi.org/10.1039/D0SC05631F	toluene	497.0	0	Cc1ccccc1	2.494651911468813	O=C1c2ccccc2C2(c3cc(N4c5ccccc5C5(c6ccccc6-c6ccccc65)c5ccccc54)ccc31)c1ccccc1-c1ccccc12
518	https://doi.org/10.1039/D0SC05631F	THF	542.0	0	C1CCOC1	2.287531365313654	O=C1c2ccccc2C2(c3cc(N4c5ccccc5C5(c6ccccc6-c6ccccc65)c5ccccc54)ccc31)c1ccccc1-c1ccccc12
519	https://doi.org/10.1039/D1TC01079D	DCM	450.0	0	ClCCl	2.755204444444445	c1ccc(-c2nnc(-c3ccc(-c4ccc(-c5nc6c7ccccc7c7ccccc7c6n5-c5ccccc5)cc4)cc3)n2-c2cccc3ccccc23)cc1
520	https://doi.org/10.1039/D1TC01079D	DCM	450.0	0	ClCCl	2.755204444444445	c1ccc(-c2nnc(-c3ccc(-c4ccc(-c5nc6c7ccccc7c7ccccc7c6n5-c5ccccc5)cc4)cc3)n2-c2ccccc2)cc1
521	https://doi.org/10.1039/D4TC03503H	toluene	392.0	0	Cc1ccccc1	3.162862244897959	CC(C)(C)c1ccc2c(c1)B1c3cc(C(C)(C)C)ccc3Oc3cc(-n4c5ccccc5c5ccccc54)cc(c31)O2
522	https://doi.org/10.1039/D4TC03503H	toluene	393.0	0	Cc1ccccc1	3.154814249363868	CC(C)(C)c1ccc2c(c1)B1c3cc(C(C)(C)C)ccc3Oc3cc(-n4c5ccccc5c5cccnc54)cc(c31)O2
523	https://doi.org/10.1039/D4TC03503H	toluene	392.0	0	Cc1ccccc1	3.162862244897959	CC(C)(C)c1ccc2c(c1)B1c3cc(C(C)(C)C)ccc3Oc3cc(-n4c5ccccc5c5ccncc54)cc(c31)O2
524	https://doi.org/10.1039/D4TC03503H	toluene	391.0	0	Cc1ccccc1	3.170951406649617	CC(C)(C)c1ccc2c(c1)B1c3cc(C(C)(C)C)ccc3Oc3cc(-n4c5ccccc5c5cnccc54)cc(c31)O2
527	https://doi.org/10.1039/D4NJ03124E	CH2Cl2	462.0	1	ClCCl	2.683640692640693	N#Cc1ccc2c(c1)c1ccccc1n2-c1ccccc1-c1nc(-c2ccccc2)nc(-c2ccccc2)n1
529	https://doi.org/10.1039/D4NJ03124E	CH2Cl2	490.0	0	ClCCl	2.530289795918367	N#Cc1cccc2c1c1ccccc1n2-c1ccccc1-c1nc(-c2ccccc2)nc(-c2ccccc2)n1
539	https://doi.org/10.1039/C9TC02618E	THF	403.0	0	C1CCOC1	3.076531017369727	N#Cc1c(-n2c3ccccc3c3ccccc32)cccc1-n1c2ccccc2c2ccccc21
540	https://doi.org/10.1039/C9TC02618E	THF	453.0	0	C1CCOC1	2.736958057395144	N#Cc1c(-n2c3ccccc3c3ccccc32)cc(-c2ccc(-n3c4ccccc4c4ccccc43)c(C#N)c2-n2c3ccccc3c3ccccc32)cc1-n1c2ccccc2c2ccccc21
541	https://doi.org/10.1039/C9TC02618E	THF	490.0	0	C1CCOC1	2.530289795918367	N#Cc1c(-n2c3ccccc3c3ccccc32)cc(-c2cc(-n3c4ccccc4c4ccccc43)c(C#N)c(-n3c4ccccc4c4ccccc43)c2)cc1-n1c2ccccc2c2ccccc21
542	https://doi.org/10.1039/C7QM00605E	dichloromethane	420.0	0	ClCCl	2.952004761904762	Brc1ccc2c(c1)c1ccccc1n2-c1ccc(-c2nc(-c3ccccc3)nc(-c3ccccc3)n2)cc1
543	https://doi.org/10.1039/C7QM00605E	dichloromethane	434.0	0	ClCCl	2.856778801843318	c1ccc(-c2nc(-c3ccccc3)nc(-c3ccc(-n4c5ccccc5c5cc(-c6ccc7c(c6)-c6ccccc6C76c7ccccc7-c7ccccc76)ccc54)cc3)n2)cc1
544	https://doi.org/10.1039/D2CC00998F	toluene	529.0	0	Cc1ccccc1	2.343746691871456	Cn1c2ccccc2c2c(-c3c(O)ccc4c3c3ccccc3n4C)c(O)ccc21
545	https://doi.org/10.1039/C8TC01656A	toluene	535.0	0	Cc1ccccc1	2.317461682242991	CC1(C)C(=O)c2ccc(-c3ccc(N4c5ccccc5Oc5ccccc54)cc3)cc2C1=O
546	https://doi.org/10.1039/C8TC01656A	toluene	544.0	0	Cc1ccccc1	2.279121323529412	CC1(C)C(=O)c2cc(-c3ccc(N4c5ccccc5Oc5ccccc54)cc3)c(-c3ccc(N4c5ccccc5Oc5ccccc54)cc3)cc2C1=O
547	https://doi.org/10.1039/D2TC01233B	DCM	633.0	0	ClCCl	1.958676145339653	c1ccc(N(c2ccccc2)c2ccc(-c3ccc(-c4ccc(-c5nc6ccccc6n5-c5ccccc5)cc4)c4nsnc34)cc2)cc1
548	https://doi.org/10.1039/D2TC01233B	DCM	638.0	0	ClCCl	1.943326018808778	c1ccc(-c2nc(-c3ccc(-c4ccc(-c5ccc(N(c6ccccc6)c6ccccc6)cc5)c5nsnc45)cc3)n(-c3ccccc3)c2-c2ccccc2)cc1
549	https://doi.org/10.1039/C6TC00385K	chloroform	379.0	0	ClC(Cl)Cl	3.27135092348285	c1cc(-n2c3ccccc3c3ccccc32)cc(-n2c3ccccc3c3ccccc32)c1
550	https://doi.org/10.1039/C6TC00385K	chloroform	378.0	0	ClC(Cl)Cl	3.280005291005291	c1ccc2c(c1)c1ccccc1n2-c1ccc2sc3ccc(-n4c5ccccc5c5ccccc54)cc3c2c1
551	https://doi.org/10.1039/C6TC00385K	chloroform	378.0	1	ClC(Cl)Cl	3.280005291005291	c1ccc2c(c1)c1ccccc1n2-c1ccc2sc3ccc(-n4c5ccccc5c5cccnc54)cc3c2c1
552	https://doi.org/10.1039/C6TC00385K	chloroform	380.0	0	ClC(Cl)Cl	3.262742105263158	c1ccc2c(c1)c1cccnc1n2-c1ccc2sc3ccc(-n4c5ccccc5c5cccnc54)cc3c2c1
555	https://doi.org/10.1039/D2SC01543A	toluene	450.0	0	Cc1ccccc1	2.755204444444445	Cc1ccc2c(c1)c1c3c4c(c5c1n2-c1ccc(C(C)(C)C)cc1C51c2ccccc2-c2ccccc21)c1cc(C)ccc1n4-c1ccc(C(C)(C)C)cc1C31c2ccccc2-c2ccccc21
556	https://doi.org/10.1039/D1MA00181G	toluene	468.0	0	Cc1ccccc1	2.649235042735043	O=C1c2ccc(-c3cccc4c3[nH]c3ccccc34)cc2C(=O)N1C12CC3CC(CC(C3)C1)C2
557	https://doi.org/10.1039/D1MA00181G	toluene	486.0	0	Cc1ccccc1	2.551115226337449	CC(C)(C)c1ccc2[nH]c3c(-c4ccc5c(c4)C(=O)N(C46CC7CC(CC(C7)C4)C6)C5=O)cc(C(C)(C)C)cc3c2c1
558	https://doi.org/10.1039/D1MA00181G	toluene	477.0	0	Cc1ccccc1	2.599249475890986	O=C1c2ccc(-c3cc(-c4cccc5c4C(c4ccccc4)c4ccccc4-5)cc4c3[nH]c3ccc(-c5cccc6c5C(c5ccccc5)c5ccccc5-6)cc34)cc2C(=O)N1C12CC3CC(CC(C3)C1)C2
559	https://doi.org/10.1039/C9TC04418C	toluene	559.0	0	Cc1ccccc1	2.217964221824687	N#Cc1nc2c3ccc(-n4c5ccc(-c6ccccc6)cc5c5cc(-c6ccccc6)ccc54)cc3c3cc(-n4c5ccc(-c6ccccc6)cc5c5cc(-c6ccccc6)ccc54)ccc3c2nc1C#N
561	https://doi.org/10.1039/C9TC04418C	toluene	619.0	1	Cc1ccccc1	2.002975767366721	N#Cc1nc2c3ccc(-n4c5ccc(-c6ccc(N(c7ccccc7)c7ccccc7)cc6)cc5c5cc(-c6ccc(N(c7ccccc7)c7ccccc7)cc6)ccc54)cc3c3cc(-n4c5ccc(-c6ccc(N(c7ccccc7)c7ccccc7)cc6)cc5c5cc(-c6ccc(N(c7ccccc7)c7ccccc7)cc6)ccc54)ccc3c2nc1C#N
563	https://doi.org/10.1039/D0TC01811B	Toluene	420.0	0	Cc1ccccc1	2.952004761904762	N#Cc1ccc(-c2c3ccccc3c(-c3cccc(-c4nc5c6ccccc6c6ccccc6c5o4)c3)c3ccccc23)cc1
567	https://doi.org/10.1039/D0TC01964J	DCM	437.0	0	ClCCl	2.83716704805492	N#Cc1ccc(-c2c3ccccc3c(-c3ccc(-c4ccc(-n5c6ccccc6c6ccccc65)cc4)cc3)c3ccccc23)cc1
568	https://doi.org/10.1039/D0TC01964J	DCM	430.0	0	ClCCl	2.883353488372093	N#Cc1ccc(-c2c3ccccc3c(-c3cccc(-n4c5ccccc5c5ccccc54)c3)c3ccccc23)cc1
569	https://doi.org/10.1039/D0TC01964J	DCM	428.0	0	ClCCl	2.896827102803738	N#Cc1ccc(-c2c3ccccc3c(-c3cc(-n4c5ccccc5c5ccccc54)cc(-n4c5ccccc5c5ccccc54)c3)c3ccccc23)cc1
574	https://doi.org/10.1039/C7TC00457E	toluene	494.0	1	Cc1ccccc1	2.509801619433198	CC(C)(C)c1ccc2c(c1)c1cc(C(C)(C)C)ccc1n2-c1cc(C(=O)c2ccccn2)cc(-n2c3ccc(C(C)(C)C)cc3c3cc(C(C)(C)C)ccc32)c1
576	https://doi.org/10.1039/C7TC00457E	toluene	465.0	1	Cc1ccccc1	2.66632688172043	CC(C)(C)c1ccc2c(c1)c1cc(C(C)(C)C)ccc1n2-c1cc(C(=O)c2ccccc2)cc(-n2c3ccc(C(C)(C)C)cc3c3cc(C(C)(C)C)ccc32)c1
579	https://doi.org/10.1039/C9TC06497D	toluene	533.0	1	Cc1ccccc1	2.326157598499062	Cc1cc(C)c(B(c2ccc(-c3ccc(S(=O)(=O)c4ccc(N5c6ccccc6Oc6ccccc65)cc4)cc3)cc2)c2c(C)cc(C)cc2C)c(C)c1
580	https://doi.org/10.1039/C9TC03582F	toluene	452.0	1	Cc1ccccc1	2.743013274336283	CC1(C)c2ccccc2N(c2ccc(S(=O)(=O)c3ccccc3)cc2)c2ccccc21
582	https://doi.org/10.1039/C9TC03582F	toluene	442.0	1	Cc1ccccc1	2.805072398190045	O=S(=O)(c1ccccc1)c1ccc(N2c3ccccc3C3(c4ccccc42)c2ccccc2N(c2ccc(S(=O)(=O)c4ccccc4)cc2)c2ccccc23)cc1
586	https://doi.org/10.1039/D4TC00988F	toluene	545.0	0	Cc1ccccc1	2.274939449541284	c1cc2c3c(cccc3c1)-c1nc3c(-n4c5ccccc5c5ccccc54)c(-n4c5ccccc5c5ccccc54)c(-n4c5ccccc5c5ccccc54)c(-n4c5ccccc5c5ccccc54)c3nc1-2
587	https://doi.org/10.1039/D4TC00988F	toluene	595.0	0	Cc1ccccc1	2.083768067226891	c1ccc2c(c1)c1ccccc1c1nc3c(-n4c5ccccc5c5ccccc54)c(-n4c5ccccc5c5ccccc54)c(-n4c5ccccc5c5ccccc54)c(-n4c5ccccc5c5ccccc54)c3nc21
589	https://doi.org/10.1039/D0TC02016H	THF	568.0	0	C1CCOC1	2.182820422535211	O=C(c1ccc(N2c3ccccc3Oc3ccccc32)cc1)c1ccc2c(c1)c1ccccc1n2-c1cccc(-c2cncc(-c3cccc(-n4c5ccccc5c5ccccc54)c3)c2)c1
593	https://doi.org/10.1039/D1TC01458G	THF	477.0	0	C1CCOC1	2.599249475890986	CC(C)(C)c1cc2cc(C(C)(C)C)cc3c4cc(C(C)(C)C)cc5cc(C(C)(C)C)cc(c(c1)c23)c54
594	https://doi.org/10.1039/D1TC01458G	THF	481.0	0	C1CCOC1	2.577634095634096	N#Cc1c(-n2c3ccccc3c3ccccc32)c(-n2c3ccccc3c3ccccc32)c(-n2c3ccccc3c3ccccc32)c(-n2c3ccccc3c3ccccc32)c1-n1c2ccccc2c2ccccc21
595	https://doi.org/10.1039/D3QO01080E	toluene	411.0	0	Cc1ccccc1	3.016647201946472	c1ccc(-n2c(-c3ccc(-c4ccc(-n5c6ccccc6c6ccccc65)cc4)nc3)nc3c4ccccc4c4ccccc4c32)cc1
596	https://doi.org/10.1039/D3QO01080E	toluene	404.0	0	Cc1ccccc1	3.068915841584159	c1ccc(-n2c(-c3ccc(-c4cccc(-n5c6ccccc6c6ccccc65)c4)nc3)nc3c4ccccc4c4ccccc4c32)cc1
597	https://doi.org/10.1039/D4TC05314A	toluene	401.0	0	Cc1ccccc1	3.091875311720699	Cc1cc(C)c(B(c2ccc3c(c2)C(c2ccccc2)(c2ccccc2)c2cccc4c5ccccc5n-3c24)c2c(C)cc(C)cc2C)c(C)c1
598	https://doi.org/10.1039/D4TC05314A	toluene	473.0	0	Cc1ccccc1	2.62123044397463	Cc1cc(C)c(B(c2cccc3c2-n2c4ccccc4c4cccc(c42)C3(c2ccccc2)c2ccccc2)c2c(C)cc(C)cc2C)c(C)c1
601	https://doi.org/10.1039/D0NJ00905A	toluene	439.0	1	Cc1ccccc1	2.82424145785877	CC(C)(C)c1ccc2c(c1)c1cc(C(C)(C)C)ccc1n2-c1ccc(-c2nc(-c3ccccc3)nc(-c3ccccc3)n2)cc1
602	https://doi.org/10.1039/D0NJ00905A	toluene	440.0	0	Cc1ccccc1	2.817822727272727	CC(C)(C)c1ccc2c(c1)c1cc(C(C)(C)C)cc(-c3ccccc3)c1n2-c1ccc(-c2nc(-c3ccccc3)nc(-c3ccccc3)n2)cc1
603	https://doi.org/10.1039/D0NJ00905A	toluene	446.0	0	Cc1ccccc1	2.779914798206278	CC(C)(C)c1ccc2c(c1)c1cc(C(C)(C)C)cc(-c3ccccc3-n3c4ccccc4c4ccccc43)c1n2-c1ccc(-c2nc(-c3ccccc3)nc(-c3ccccc3)n2)cc1
604	https://doi.org/10.1039/D0NJ00905A	toluene	443.0	0	Cc1ccccc1	2.798740406320542	CC(C)(C)c1ccc2c(c1)c1cc(C(C)(C)C)cc(-c3ccc(-n4c5ccccc5c5ccccc54)cc3)c1n2-c1ccc(-c2nc(-c3ccccc3)nc(-c3ccccc3)n2)cc1
605	https://doi.org/10.1039/D0NJ00905A	toluene	467.0	0	Cc1ccccc1	2.654907922912206	CC(C)(C)c1ccc2c(c1)c1cc(C(C)(C)C)cc(-c3ccc4c(c3)c3ccccc3n4-c3ccccc3)c1n2-c1ccc(-c2nc(-c3ccccc3)nc(-c3ccccc3)n2)cc1
609	https://doi.org/10.1039/D2TC02089K	hexane	612.0	1	CCCCCC	2.025885620915033	Cc1ccc2c(c1)C1(c3ccccc3-c3ccccc31)c1cc(C)ccc1N2c1ccc2c3c(cccc13)-c1nc3nsnc3nc1-2
610	https://doi.org/10.1039/D0TC03747H	THF	420.0	0	C1CCOC1	2.952004761904762	Cc1cc2nc(N3c4ccccc4Oc4ccccc43)ccc2c(=O)o1
611	https://doi.org/10.1039/D0TC03747H	THF	580.0	0	C1CCOC1	2.137658620689655	Cc1nc2cc(N3c4ccccc4Oc4ccccc43)ccc2c(=O)o1
612	https://doi.org/10.1039/C5TC00779H	toluene	540.0	1	Cc1ccccc1	2.296003703703704	CC(C)(C)c1ccc(N2C(=O)c3cccc4c(/C=C/c5ccc6cc(N(c7ccccc7)c7ccccc7)ccc6c5)ccc(c34)C2=O)cc1
613	https://doi.org/10.1039/C5TC00779H	toluene	540.0	1	Cc1ccccc1	2.296003703703704	CC(C)(C)c1ccc(N2C(=O)c3cccc4c(/C=C/c5ccc6cc(N(c7ccccc7)c7ccccc7)ccc6c5)ccc(c34)C2=O)cc1
614	https://doi.org/10.1039/C5TC00779H	THF	608.0	1	C1CCOC1	2.039213815789474	CC(C)(C)c1ccc(N2C(=O)c3cccc4c(/C=C/c5ccc6cc(N(c7ccccc7)c7ccccc7)ccc6c5)ccc(c34)C2=O)cc1
615	https://doi.org/10.1039/C5TC00779H	DCM	634.0	1	ClCCl	1.955586750788644	CC(C)(C)c1ccc(N2C(=O)c3cccc4c(/C=C/c5ccc6cc(N(c7ccccc7)c7ccccc7)ccc6c5)ccc(c34)C2=O)cc1
616	https://doi.org/10.1039/C5TC00779H	DMSO	687.0	1	CS(C)=O	1.804719068413392	CC(C)(C)c1ccc(N2C(=O)c3cccc4c(/C=C/c5ccc6cc(N(c7ccccc7)c7ccccc7)ccc6c5)ccc(c34)C2=O)cc1
620	https://doi.org/10.1039/C6TC03063G	CH2Cl2	535.0	1	ClCCl	2.317461682242991	COc1ccc2c(c1)c1ccccc1n2-c1ccc(-c2nc(-c3ccc(-n4c5ccccc5c5cc(OC)ccc54)cc3)nc(-c3ccc(-n4c5ccccc5c5cc(OC)ccc54)cc3)n2)cc1
621	https://doi.org/10.1039/D4QM00779D	toluene	382.0	1	Cc1ccccc1	3.245659685863874	O=c1c2ccccc2oc2cc(-c3ccc4oc5ccc(-c6ccc(-n7c8ccccc8c8ccccc87)cc6)cc5c4c3)ccc12
623	https://doi.org/10.1039/D4TC04832F	DCM	421.0	0	ClCCl	2.944992874109264	c1ccc(-n2c(-c3ccc(-c4cccc5c4oc4c(-c6ccc(-c7nc8c9ccccc9c9ccccc9c8n7-c7ccccc7)cc6)cccc45)cc3)nc3c4ccccc4c4ccccc4c32)cc1
624	https://doi.org/10.1039/D4TC04832F	DCM	419.0	0	ClCCl	2.959050119331743	c1ccc(-n2c(-c3ccc(-c4cccc5c4oc4c(-c6ccc(-n7c8ccccc8c8ccccc87)cc6)cccc45)cc3)nc3c4ccccc4c4ccccc4c32)cc1
625	https://doi.org/10.1039/D4TC04832F	DCM	428.0	0	ClCCl	2.896827102803738	c1ccc(N(c2ccccc2)c2ccc(-c3cccc4c3oc3c(-c5ccc(-c6nc7c8ccccc8c8ccccc8c7n6-c6ccccc6)cc5)cccc34)cc2)cc1
626	https://doi.org/10.1039/D4TC01214C	toluene	630.0	0	Cc1ccccc1	1.968003174603175	N#Cc1cc2nc3c4ccccc4c4cccc(-c5ccc(N(c6ccccc6)c6ccccc6)cc5)c4c3nc2cc1C#N
627	https://doi.org/10.1039/C9NJ03184G	toluene	617.0	0	Cc1ccccc1	2.009468395461913	FC(F)(F)c1ccc2nc(-c3ccc(N4c5ccccc5Oc5ccccc54)cc3)c(-c3ccc(N4c5ccccc5Oc5ccccc54)cc3)nc2c1
628	https://doi.org/10.1039/C9NJ03184G	toluene	611.0	0	Cc1ccccc1	2.029201309328969	N#Cc1ccc2nc(-c3ccc(N4c5ccccc5Oc5ccccc54)cc3)c(-c3ccc(N4c5ccccc5Oc5ccccc54)cc3)nc2c1
634	https://doi.org/10.1039/D4NR03955F	toluene	478.0	1	Cc1ccccc1	2.593811715481172	CC(C)(C)c1ccc(N2c3ccc(C(C)(C)C)cc3B3c4cc(C(C)(C)C)ccc4N(c4ccc(C(C)(C)C)cc4)c4cc(-c5cc(-c6ccccc6)cc(-c6ccccc6)c5)cc2c43)cc1
637	https://doi.org/10.1039/D2QO02039D	THF	419.0	0	C1CCOC1	2.959050119331743	CC(C)(C)c1ccc(-n2c(-c3ccc(-c4ccc(-c5nnc(-c6ccccc6)n5-c5ccccc5)cc4)cc3)nc3c4ccccc4c4ccccc4c32)cc1
638	https://doi.org/10.1039/D2QO02039D	THF	421.0	0	C1CCOC1	2.944992874109264	N#Cc1ccc(-n2c(-c3ccc(-c4ccc(-c5nnc(-c6ccccc6)n5-c5ccccc5)cc4)cc3)nc3c4ccccc4c4ccccc4c32)cc1
639	https://doi.org/10.1039/D0TC03136D	THF	482.0	0	C1CCOC1	2.572286307053942	CC1(C)OB(c2ccc(C(=C(c3ccccc3)c3ccccc3)c3ccccc3)cc2)OC1(C)C
640	https://doi.org/10.1039/D1TC04933J	toluene	497.0	1	Cc1ccccc1	2.494651911468813	COC(=O)c1c(-n2c3ccc(C(C)(C)C)cc3c3cc(C(C)(C)C)ccc32)c(-n2c3ccc(C(C)(C)C)cc3c3cc(C(C)(C)C)ccc32)cc(-n2c3ccc(C(C)(C)C)cc3c3cc(C(C)(C)C)ccc32)c1-n1c2ccc(C(C)(C)C)cc2c2cc(C(C)(C)C)ccc21
644	https://doi.org/10.1039/C9TC05917B	toluene	382.0	1	Cc1ccccc1	3.245659685863874	Cc1cc(N2c3ccccc3S(=O)(=O)c3ccccc32)c(C)cc1N1c2ccccc2C(C)(C)c2ccccc21
646	https://doi.org/10.1039/C4TC02547D	dichloromethane	401.0	0	ClCCl	3.091875311720699	CCCC1(CCC)c2ccccc2-c2ccc(C#Cc3ccc4c(c3)C(CCC)(CCC)c3cc(C#N)ccc3-4)cc21
700	https://doi.org/10.1002/adfm.202420489	toluene	616.0	1	Cc1ccccc1	2.01273051948052	N#Cc1cc2nc3c4ccccc4c4cc(-c5ccc(N(c6ccccc6)c6ccccc6)cc5)ccc4c3nc2cc1C#N
701	https://doi.org/10.1002/adfm.202420489	toluene	606.0	1	Cc1ccccc1	2.045943894389439	N#Cc1cc2nc3c4ccccc4c4cc(-c5ccc6c(c5)C5(c7ccccc7-c7ccccc75)c5ccccc5N6c5ccccc5)ccc4c3nc2cc1C#N
702	https://doi.org/10.1002/adom.202300368	toluene	616.0	1	Cc1ccccc1	2.01273051948052	N#Cc1cc2nc3c4ccccc4c4cc(-c5ccc(N(c6ccccc6)c6ccccc6)cc5)ccc4c3nc2cc1C#N
703	https://doi.org/10.1002/adom.202300368	toluene	622.0	1	Cc1ccccc1	1.993315112540193	N#Cc1cc2nc3c4ccccc4c4cc(-c5ccc6c(c5)C5(c7ccccc7-c7ccccc75)c5cc(N(c7ccccc7)c7ccccc7)ccc5-6)ccc4c3nc2cc1C#N
707	https://doi.org/10.1002/adfm.202105805	toluene	445.0	1	Cc1ccccc1	2.786161797752809	c1ccc(-n2c3ccccc3c3c4c(c5ccccc5n4-c4cc5c6c(c4)Oc4ccccc4B6c4ccccc4O5)c4sc5ccccc5c4c32)cc1
708	https://doi.org/10.1002/adom.201700145	Cyclohexane	625.0	1	C1CCCCC1	1.9837472	CC1(C)c2ccccc2N(c2ccc(-c3c4ccccc4c(-c4ccc(N5c6ccccc6C(C)(C)c6ccccc65)cc4)c4nsnc34)cc2)c2ccccc21
709	https://doi.org/10.1002/adom.201700145	Toluene	631.0	1	Cc1ccccc1	1.964884310618067	CC1(C)c2ccccc2N(c2ccc(-c3c4ccccc4c(-c4ccc(N5c6ccccc6C(C)(C)c6ccccc65)cc4)c4nsnc34)cc2)c2ccccc21
710	https://doi.org/10.1002/adom.201700145	Chloroform	663.0	1	ClC(Cl)Cl	1.87004826546003	CC1(C)c2ccccc2N(c2ccc(-c3c4ccccc4c(-c4ccc(N5c6ccccc6C(C)(C)c6ccccc65)cc4)c4nsnc34)cc2)c2ccccc21
711	https://doi.org/10.1002/adom.201700145	Tetrahydrofuran	668.0	1	C1CCOC1	1.856050898203593	CC1(C)c2ccccc2N(c2ccc(-c3c4ccccc4c(-c4ccc(N5c6ccccc6C(C)(C)c6ccccc65)cc4)c4nsnc34)cc2)c2ccccc21
712	https://doi.org/10.1002/adom.201700145	Dichloromethane	663.0	1	ClCCl	1.87004826546003	CC1(C)c2ccccc2N(c2ccc(-c3c4ccccc4c(-c4ccc(N5c6ccccc6C(C)(C)c6ccccc65)cc4)c4nsnc34)cc2)c2ccccc21
723	https://doi.org/10.1002/adom.201600304	toluene	554.0	1	Cc1ccccc1	2.237981949458484	c1ccc2c(c1)Oc1ccccc1N2c1ccc2ccc3ccc(N4c5ccccc5Oc5ccccc54)nc3c2n1
725	https://doi.org/10.1002/ange.201906575	toluene	638.0	1	Cc1ccccc1	1.943326018808778	c1cncc(-c2cc3nc4c5ccccc5c5cc(N6c7ccccc7Oc7ccccc76)ccc5c4nc3cc2-c2cccnc2)c1
727	https://doi.org/10.1002/adfm.202002064	Hexane	536.0	1	CCCCCC	2.313138059701493	Cc1cc(B(c2c(C(F)(F)F)cccc2C(F)(F)F)c2c(C(F)(F)F)cccc2C(F)(F)F)cc(C)c1N1c2ccccc2Oc2ccccc21
728	https://doi.org/10.1002/adfm.201302907	toluene	412.0	1	Cc1ccccc1	3.009325242718447	c1ccc(-c2c3ccccc3c(-c3ccc(-c4c5ccccc5c(-c5ccccc5)c5ccccc45)cc3)c3ccccc23)cc1
730	https://doi.org/10.1002/ange.201802060	THF	576.0	1	C1CCOC1	2.152503472222222	O=C(c1ccc(N2c3ccccc3Oc3ccccc32)cc1)c1ccc2c(c1)c1ccccc1n2-c1ccc(-n2c3ccccc3c3ccccc32)cc1
731	https://doi.org/10.1002/ange.201802060	THF	575.0	1	C1CCOC1	2.156246956521739	O=C(c1ccc(N2c3ccccc3Oc3ccccc32)cc1)c1ccc2c(c1)c1ccccc1n2-c1ccc(-c2ccc(-n3c4ccccc4c4ccccc43)cc2)cc1
732	https://doi.org/10.1002/adfm.201606384	Cyclohexane	640.0	1	C1CCCCC1	1.937253125	c1ccc(N(c2ccccc2)c2ccc(-c3c4ccccc4c(-c4ccc(N(c5ccccc5)c5ccccc5)cc4)c4nsnc34)cc2)cc1
733	https://doi.org/10.1002/adfm.201606384	Toluene	661.0	1	Cc1ccccc1	1.875706505295008	c1ccc(N(c2ccccc2)c2ccc(-c3c4ccccc4c(-c4ccc(N(c5ccccc5)c5ccccc5)cc4)c4nsnc34)cc2)cc1
734	https://doi.org/10.1002/adfm.201606384	Tetrahydrofuran	674.0	1	C1CCOC1	1.839528189910979	c1ccc(N(c2ccccc2)c2ccc(-c3c4ccccc4c(-c4ccc(N(c5ccccc5)c5ccccc5)cc4)c4nsnc34)cc2)cc1
735	https://doi.org/10.1002/adfm.201606384	Chloroform	681.0	1	ClC(Cl)Cl	1.820619676945668	c1ccc(N(c2ccccc2)c2ccc(-c3c4ccccc4c(-c4ccc(N(c5ccccc5)c5ccccc5)cc4)c4nsnc34)cc2)cc1
736	https://doi.org/10.1002/adfm.201606384	Dichloromethane	684.0	1	ClCCl	1.812634502923977	c1ccc(N(c2ccccc2)c2ccc(-c3c4ccccc4c(-c4ccc(N(c5ccccc5)c5ccccc5)cc4)c4nsnc34)cc2)cc1
741	https://doi.org/10.1002/adom.202001027	toluene	569.0	1	Cc1ccccc1	2.178984182776802	c1ccc2c(c1)-c1ccccc1C21c2cc(-n3c4ccccc4c4ccccc43)ccc2-c2ccc(-n3c4ccccc4c4ccccc43)cc21
751	https://doi.org/10.1002/adma.202003885	toluene	502.0	1	Cc1ccccc1	2.469804780876494	CC(C)(C)c1ccc(N2c3ccccc3C3(c4ccccc4-c4cccc(-c5ccc(-c6nc(-c7ccccc7)nc(-c7ccccc7)n6)cc5)c43)c3cc(C(C)(C)C)ccc32)cc1
752	https://doi.org/10.1002/adma.202003885	toluene	505.0	1	Cc1ccccc1	2.455132673267327	CC(C)(C)c1ccc(N2c3ccc(C(C)(C)C)cc3C3(c4ccccc4-c4cccc(-c5ccc(-c6nc(-c7ccccc7)nc(-c7ccccc7)n6)cc5)c43)c3cc(C(C)(C)C)ccc32)cc1
754	https://doi.org/10.1002/adma.202307725	toluene	550.0	1	Cc1ccccc1	2.254258181818182	N#Cc1cc2ncc(-c3ccc(-c4ccc5c(c4)C4(c6ccccc6-c6ccccc64)c4cc(-c6ccc(-c7cnc8cc(C#N)c(C#N)cc8n7)cc6)ccc4N5c4ccccc4)cc3)nc2cc1C#N
759	https://doi.org/10.1002/adma.202408816	toluene	456.0	1	Cc1ccccc1	2.718951754385965	c1ccc2c(c1)sc1ccc(-c3cccc4c3c3c5c6ccccc6n6c7ccccc7c(c7c8ccccc8n4c73)c56)cc12
762	https://doi.org/10.1002/adom.201801071	toluene	590.0	1	Cc1ccccc1	2.101427118644068	c1ccc(-c2cc(-c3ccc(N4c5ccccc5Oc5ccccc54)cc3)n3ncnc3n2)cc1
769	https://doi.org/10.1002/adfm.201908839	toluene	628.0	1	Cc1ccccc1	1.974270700636943	CC1(C)c2ccccc2N(c2ccc3c4c(cccc24)-c2nc4cc(C#N)c(C#N)cc4nc2-3)c2ccccc21
771	https://doi.org/10.1002/anie.201802060	THF	574.0	1	C1CCOC1	2.160003484320558	O=C(c1ccc(N2c3ccccc3Oc3ccccc32)cc1)c1ccc2c(c1)c1ccccc1n2-c1cccc(-c2cccc(-n3c4ccccc4c4ccccc43)c2)c1
772	https://doi.org/10.1002/anie.201802060	THF	575.0	1	C1CCOC1	2.156246956521739	O=C(c1ccc(N2c3ccccc3Oc3ccccc32)cc1)c1ccc2c(c1)c1ccccc1n2-c1cccc(-n2c3ccccc3c3ccccc32)c1
773	https://doi.org/10.1002/chem.201805323	toluene	518.0	1	Cc1ccccc1	2.393517374517375	CC(C)(C)c1ccc2c(c1)c1cc(C(C)(C)C)ccc1n2-c1nc(-n2c3ccc(C(C)(C)C)cc3c3cc(C(C)(C)C)ccc32)c(C#N)c(-c2ccc(F)cc2)c1C#N
774	https://doi.org/10.1002/anie.202016089	toluene	674.0	1	Cc1ccccc1	1.839528189910979	N#Cc1cc2c3cc(C#N)c(C#N)cc3c3nc4cc(-c5ccc(N(c6ccccc6)c6ccccc6)cc5)c(-c5ccc(N(c6ccccc6)c6ccccc6)cc5)cc4nc3c2cc1C#N
784	https://doi.org/10.1002/adom.202202267	toluene	471.0	1	Cc1ccccc1	2.632360934182591	Cc1ccc2c(c1)c1cc(C)cc3c1n2-c1cc(N(c2ccc4c(c2)C(c2ccccc2)(c2ccccc2)c2ccccc2-4)c2c(C)cccc2C)cc2c1B3c1cc3c(cc1N2c1c(C)cccc1C)C(c1ccccc1)(c1ccccc1)c1ccccc1-3
786	https://doi.org/10.1002/adfm.201802031	toluene	493.0	1	Cc1ccccc1	2.514892494929006	Cc1ccc2c(c1)C(c1ccccc1)(c1ccccc1)c1cc(C)ccc1N2c1ccc2c(c1)Sc1ccccc1B2c1c(C(C)C)cc(C(C)C)cc1C(C)C
787	https://doi.org/10.1002/adfm.201802031	toluene	449.0	1	Cc1ccccc1	2.761340757238308	Cc1ccc2c(c1)C(c1ccccc1)(c1ccccc1)c1cc(C)ccc1N2c1ccc2c(c1)N(c1ccccc1)c1ccccc1B2c1c(C(C)C)cc(C(C)C)cc1C(C)C
801	https://doi.org/10.1002/adma.202200537	toluene	427.0	1	Cc1ccccc1	2.903611241217799	CC(C)(C)c1ccc2c(c1)B1c3cc(C(C)(C)C)ccc3Oc3cc(N4c5ccccc5[Si](c5ccccc5)(c5ccccc5)c5ccccc54)cc(c31)O2
803	https://doi.org/10.1002/chem.202401250	toluene	522.0	1	Cc1ccccc1	2.375176245210728	CC1(C)c2cc(-c3ccccc3)ccc2N(c2ccc(-c3nc(-c4ccccc4)nc(-c4ccccc4)n3)cc2)c2ccc(-c3ccccc3)cc21
804	https://doi.org/10.1002/chem.202202305	DCM	625.0	1	ClCCl	1.9837472	CC(C)(C)c1ccc2c(c1)c1cc(C(C)(C)C)cc(-c3ccc4c(c3)c3ccccc3c3nc5ccccc5nc43)c1n2-c1cc2c3c(c1)Sc1ccccc1N3c1ccccc1S2
805	https://doi.org/10.1002/chem.202202305	hexane	458.0	1	CCCCCC	2.707078602620088	CC(C)(C)c1ccc2c(c1)c1cc(C(C)(C)C)cc(-c3ccc4c(c3)c3ccccc3c3nc5ccccc5nc43)c1n2-c1cc2c3c(c1)Sc1ccccc1N3c1ccccc1S2
813	https://doi.org/10.1002/ejoc.201900189	CH2Cl2	476.0	1	ClCCl	2.604710084033614	O=P1(c2ccccc2)c2ccc(N(c3ccccc3)c3ccccc3)cc2-c2cc(N(c3ccccc3)c3ccccc3)ccc21
814	https://doi.org/10.1002/ejoc.201900189	Toluene	396.0	1	Cc1ccccc1	3.130914141414141	CCn1c2ccccc2c2cc(-c3ccc4c(c3)-c3cc(-c5ccc6c(c5)c5ccccc5n6CC)ccc3P4(=O)c3ccccc3)ccc21
815	https://doi.org/10.1002/ejoc.201900189	CH2Cl2	436.0	1	ClCCl	2.843674311926606	CCn1c2ccccc2c2cc(-c3ccc4c(c3)-c3cc(-c5ccc6c(c5)c5ccccc5n6CC)ccc3P4(=O)c3ccccc3)ccc21
816	https://doi.org/10.1002/ejoc.201900189	CH3CN	472.0	1	CC#N	2.626783898305085	CCn1c2ccccc2c2cc(-c3ccc4c(c3)-c3cc(-c5ccc6c(c5)c5ccccc5n6CC)ccc3P4(=O)c3ccccc3)ccc21
818	https://doi.org/10.1002/adom.202100970	toluene	522.0	1	Cc1ccccc1	2.375176245210728	CC1(C)c2ccccc2N(c2ccc(C(=O)c3ccccc3)cc2)c2ccccc21
822	https://doi.org/10.1002/adom.201900727	toluene	508.0	1	Cc1ccccc1	2.440633858267717	CC1(C)c2ccccc2N(c2ccc(C(=O)c3cc(C(=O)c4ccc(N5c6ccccc6C(C)(C)c6ccccc65)cc4)n4c3-c3ccccc3CC4)cc2)c2ccccc21
823	https://doi.org/10.1002/adom.201900727	toluene	563.0	1	Cc1ccccc1	2.202206039076377	O=C(c1ccc(N2c3ccccc3Oc3ccccc32)cc1)c1cc(C(=O)c2ccc(N3c4ccccc4Oc4ccccc43)cc2)n2c1-c1ccccc1CC2
827	https://doi.org/10.1039/D0TC05395C	toluene	451.0	1	Cc1ccccc1	2.74909534368071	c1ccc2c(c1)c1ccccc1n2-c1cc(-c2cc(-n3c4ccccc4c4ccccc43)nc(-n3c4ccccc4c4ccccc43)c2)cc(-n2c3ccccc3c3ccccc32)n1
828	https://doi.org/10.1039/C6RA03281H	ch2cl2	553.0	1	ClCCl	2.242028933092224	CC(C)(C)c1ccc2c(c1)c1cc(C(C)(C)C)ccc1n2-c1ccc2c(c1)S(=O)(=O)c1ccccc1S2(=O)=O
832	https://doi.org/10.1039/C9TC00346K	toluene	643.0	1	Cc1ccccc1	1.928214618973562	CC1(C)c2ccccc2N(c2c(C#N)cnc3cccnc23)c2ccccc21
833	https://doi.org/10.1039/C9TC02195G	THF	498.0	1	C1CCOC1	2.489642570281125	N#Cc1cc(-c2nc(-c3ccccc3)nc(-c3ccccc3)n2)ccc1-n1c2ccccc2c2cc3c4ccccc4n4c5ccccc5c(c21)c34
838	https://doi.org/10.1039/D1SC01175H	THF	392.0	1	C1CCOC1	3.162862244897959	Cc1ccc(-c2ccc(N(c3ccccc3)c3ccccc3)cc2)cc1
840	https://doi.org/10.1039/D1SC01175H	THF	404.0	1	C1CCOC1	3.068915841584159	CN(C)c1ccc(-c2ccc(N(c3ccccc3)c3ccccc3)cc2)cc1
841	https://doi.org/10.1039/D3SC06989C	toluene	488.0	1	Cc1ccccc1	2.540659836065574	CC(C)(C)c1ccc2c(c1)c1cc(C(C)(C)C)ccc1n2-c1ccc(-c2cc3[n+]4c(c2)-c2ccccc2O[B-]4(F)Oc2ccccc2-3)cc1F
843	https://doi.org/10.1039/D0RA01925A	toluene	468.0	1	Cc1ccccc1	2.649235042735043	CC1(C)c2ccccc2N(c2ccc(-c3nnc4n3c3nnc(-c5ccc(N6c7ccccc7C(C)(C)c7ccccc76)cc5)n3c3nnc(-c5ccc(N6c7ccccc7C(C)(C)c7ccccc76)cc5)n43)cc2)c2ccccc21
845	https://doi.org/10.1039/D3QO01788E	CH2Cl2	482.0	1	ClCCl	2.572286307053942	c1cc2cccc3c2c(c1)c1cccc2c4ccccc4n3c12
846	https://doi.org/10.1039/D4QM00636D	THF	429.0	1	C1CCOC1	2.890074592074592	Fc1c(F)c(-c2ccc3c(c2)c2ccccc2n3-c2ccccc2)c(F)c(F)c1-c1ccc(-c2nc3c4ccccc4c4ccccc4c3n2-c2ccccc2)cc1
847	https://doi.org/10.1039/D4TC00606B	toluene	510.0	1	Cc1ccccc1	2.43106274509804	c1ccc2c(c1)Sc1ccccc1N2c1ccc(-c2nnc3n2c2nnc(-c4ccc(N5c6ccccc6Sc6ccccc65)cc4)n2c2nnc(-c4ccc(N5c6ccccc6Sc6ccccc65)cc4)n32)cc1
850	https://doi.org/10.1039/D1MA00738F	toluene	432.0	1	Cc1ccccc1	2.87000462962963	FC(F)(F)c1ccc2c(c1)c1c3ccc(c1n2-c1ccc(-c2nc(-c4ccccc4)nc(-c4ccccc4)n2)cc1)CCc1cccc(c1)CC3
851	https://doi.org/10.1039/D1MA00738F	toluene	426.0	1	Cc1ccccc1	2.910427230046948	N#Cc1ccc2c(c1)c1c3ccc(c1n2-c1ccc(-c2nc(-c4ccccc4)nc(-c4ccccc4)n2)cc1)CCc1cccc(c1)CC3
852	https://doi.org/10.1039/C9RA02875G	2-Me-THF	391.0	1	CC1CCCO1	3.170951406649617	c1ccc(-c2nc(-c3ccccc3)nc(-c3cccc4c3-c3ccccc3C43c4ccccc4-c4cnccc43)n2)cc1
854	https://doi.org/10.1039/D3TA05930H	Cyclohexane	520.0	1	C1CCCCC1	2.384311538461539	CCCCC(CC)CN1C(=O)c2ccc3c4ccc5c6c(ccc(c7ccc(c2c37)C1=O)c64)C(=O)N(CC(CC)CCCC)C5=O
855	https://doi.org/10.1039/D3TA05930H	Chloroform	535.0	1	ClC(Cl)Cl	2.317461682242991	CCCCC(CC)CN1C(=O)c2ccc3c4ccc5c6c(ccc(c7ccc(c2c37)C1=O)c64)C(=O)N(CC(CC)CCCC)C5=O
856	https://doi.org/10.1039/D3TA05930H	Cyclohexane	630.0	1	C1CCCCC1	1.968003174603175	CCCCC(CC)CN1C(=O)c2ccc3c4c(-c5ccc(-n6c7ccccc7c7ccccc76)cc5)cc5c6c(ccc(c7c(-c8ccc(-n9c%10ccccc%10c%10ccccc%109)cc8)cc(c2c37)C1=O)c64)C(=O)N(CC(CC)CCCC)C5=O
857	https://doi.org/10.1039/D3TA05930H	Chloroform	730.0	1	ClC(Cl)Cl	1.698413698630137	CCCCC(CC)CN1C(=O)c2ccc3c4c(-c5ccc(-n6c7ccccc7c7ccccc76)cc5)cc5c6c(ccc(c7c(-c8ccc(-n9c%10ccccc%10c%10ccccc%109)cc8)cc(c2c37)C1=O)c64)C(=O)N(CC(CC)CCCC)C5=O
859	https://doi.org/10.1039/C5CC00307E	toluene	475.0	1	Cc1ccccc1	2.610193684210527	CC(C)c1cc(C(C)C)c(B2c3ccccc3Oc3cc(N4c5ccccc5C(C)(C)c5ccccc54)ccc32)c(C(C)C)c1
864	https://doi.org/10.1039/D0SC05631F	toluene	491.0	1	Cc1ccccc1	2.525136456211813	O=C(c1ccccc1)c1ccc(N2c3ccccc3C(c3ccccc3)(c3ccccc3)c3ccccc32)cc1
865	https://doi.org/10.1039/D0SC05631F	THF	520.0	1	C1CCOC1	2.384311538461539	O=C(c1ccccc1)c1ccc(N2c3ccccc3C(c3ccccc3)(c3ccccc3)c3ccccc32)cc1
866	https://doi.org/10.1039/C6CP08334J	CH2Cl2	484.0	1	ClCCl	2.561657024793389	CC(C)(C)c1ccc(-c2nnc(-c3ccccc3CCCc3ccc(N(c4ccccc4)c4ccccc4)cc3)o2)cc1
868	https://doi.org/10.1039/C6CP08334J	CH2Cl2	484.0	1	ClCCl	2.561657024793389	CC(C)(C)c1ccc(-c2nnc(-c3ccc(CCCc4ccc(N(c5ccccc5)c5ccccc5)cc4)cc3)o2)cc1
869	https://doi.org/10.1039/D2TC03448D	toluene	422.0	1	Cc1ccccc1	2.938014218009479	CC(C)(C)c1ccc(-c2ccc3c(c2)c2ccccc2n3-c2ccc3c(=O)c4ccc(-n5c6ccccc6c6cc(-c7ccc(C(C)(C)C)cc7)ccc65)cc4n(-c4ccccc4)c3c2)cc1
870	https://doi.org/10.1039/D2TC03448D	toluene	432.0	1	Cc1ccccc1	2.87000462962963	CC.Cc1ccc(-c2ccc3c(c2)c2cc(-c4ccc(C(C)(C)C)cc4)ccc2n3-c2ccc3c(=O)c4ccc(-n5c6ccc(-c7ccc(C(C)(C)C)cc7)cc6c6cc(-c7ccc(C(C)(C)C)cc7)ccc65)cc4n(-c4ccccc4)c3c2)cc1
872	https://doi.org/10.1039/C5SC04848F	CH2Cl2	311.0	1	ClCCl	3.986630225080386	O=P(c1ccccc1)(c1ccccc1)c1ccc(Oc2ccccc2)c(P(=O)(c2ccccc2)c2ccccc2)c1
873	https://doi.org/10.1039/D2SC06335B	toluene	583.0	1	Cc1ccccc1	2.126658662092625	N#Cc1ccc(-c2cc3nc4c5ccc(-c6ccc(N(c7ccccc7)c7ccccc7)cc6)cc5c5cc(-c6ccc(N(c7ccccc7)c7ccccc7)cc6)ccc5c4nc3cc2-c2ccc(C#N)cc2)cc1
875	https://doi.org/10.1039/D3TC00499F	toluene	463.0	1	Cc1ccccc1	2.677844492440605	Cc1cccc(C)c1N(c1cc2c3c(c1)N(c1c(C)cccc1C)c1c(ccc4c1sc1ccccc14)B3c1ccc3c(sc4ccccc43)c1N2c1c(C)cccc1C)c1cccc2c1sc1ccccc12
876	https://doi.org/10.1039/D3TC02860G	DCM	518.0	1	ClCCl	2.393517374517375	c1ccc2c(c1)Sc1ccccc1N2c1cnc2nc3c(nc2c1)-c1cccc2cccc-3c12
877	https://doi.org/10.1039/D3TC02860G	toluene	476.0	1	Cc1ccccc1	2.604710084033614	c1ccc2c(c1)Sc1ccccc1N2c1cnc2nc3c(nc2c1)-c1cccc2cccc-3c12
880	https://doi.org/10.1039/D3TC04292H	Toluene	496.0	1	Cc1ccccc1	2.499681451612903	c1ccc2c(c1)Oc1ccccc1N2c1ccc(N2c3ccccc3Oc3ccccc32)c2ccccc12
881	https://doi.org/10.1039/D3TC04292H	DCM	536.0	1	ClCCl	2.313138059701493	c1ccc2c(c1)Oc1ccccc1N2c1ccc(N2c3ccccc3Oc3ccccc32)c2ccccc12
886	https://doi.org/10.1016/j.cej.2020.126173	toluene	473.0	1	Cc1ccccc1	2.62123044397463	c1ccc(-c2nc(-c3ccccc3)nc(-c3ccccc3-n3c4ccccc4c4cc5c(cc43)C3(c4ccccc4-c4ccccc43)c3ccccc3-5)n2)cc1
887	https://doi.org/10.1016/j.cej.2021.133249	toluene	503.0	1	Cc1ccccc1	2.46489463220676	N#Cc1c(-c2ccc(N(c3ccccc3)c3ccccc3)cc2)cc(-c2ccc(N(c3ccccc3)c3ccccc3)cc2)c(C#N)c1-c1c(C#N)c(-c2ccc(N(c3ccccc3)c3ccccc3)cc2)cc(-c2ccc(N(c3ccccc3)c3ccccc3)cc2)c1C#N
892	https://doi.org/10.1016/j.jlumin.2021.118473	Toluene	525.0	1	Cc1ccccc1	2.36160380952381	c1ccc(N(c2ccccc2)c2ccc3c(c2)c2cc(N(c4ccccc4)c4ccccc4)ccc2n3-c2ccc(-c3cc(-c4ccc(-n5c6ccc(N(c7ccccc7)c7ccccc7)cc6c6cc(N(c7ccccc7)c7ccccc7)ccc65)cc4)ncn3)cc2)cc1
893	https://doi.org/10.1016/j.dyepig.2019.108179	toluene	530.0	1	Cc1ccccc1	2.339324528301887	CC1(C)c2ccccc2N(c2ccc(C(=O)c3ccncc3)cc2)c2ccccc21
894	https://doi.org/10.1016/j.dyepig.2019.108179	toluene	509.0	1	Cc1ccccc1	2.435838899803537	O=C(c1ccncc1)c1ccc(N2c3ccccc3C(c3ccccc3)(c3ccccc3)c3ccccc32)cc1
895	https://doi.org/10.1016/j.dyepig.2017.11.027	THF	485.0	1	C1CCOC1	2.556375257731959	Clc1nc(Cl)c(Cl)c(-n2c3ccccc3c3ccccc32)c1Cl
897	https://doi.org/10.1016/j.orgel.2019.03.045	DMSO	523.0	1	CS(C)=O	2.370634799235182	CCn1c2ccc(C(=Cc3ccccc3)c3ccccc3)cc2c2cc(-c3ccc4c(c3)S(=O)(=O)c3ccccc3S4(=O)=O)ccc21
900	https://doi.org/10.1016/j.dyepig.2023.111515	toluene	633.0	1	Cc1ccccc1	1.958676145339653	Cc1cc2nc3c(nc2cc1-c1ccc(N(c2ccccc2)c2ccccc2)cc1)-c1ccc2c4c(ccc-3c14)C(=O)N(c1ccc(C(C)(C)C)cc1)C2=O
903	https://doi.org/10.1016/j.dyepig.2017.04.024	toluene	518.0	1	Cc1ccccc1	2.393517374517375	N#Cc1ccc(-c2cc(C#N)cc(-c3ccc(C#N)cc3)c2N2c3ccccc3Oc3ccccc32)cc1
904	https://doi.org/10.1016/j.dyepig.2022.110373	toluene	365.0	1	Cc1ccccc1	3.396827397260274	c1ccc2c(c1)Nc1ccccc1C21c2ccccc2-c2ccccc21
905	https://doi.org/10.1016/j.dyepig.2023.111568	toluene	536.0	1	Cc1ccccc1	2.313138059701493	c1ccc(N(c2ccccc2)c2ccccc2-c2ccc3c(c2)c2ccccc2c2nc4cc(-c5cccnc5)c(-c5cccnc5)cc4nc32)cc1
907	https://doi.org/10.1016/j.cej.2020.127418	toluene	504.0	1	Cc1ccccc1	2.460003968253968	CC1(C)c2ccccc2N(c2ccc(C(=O)c3ccc4c(c3)C3c5ccccc5C4c4ccccc43)cc2)c2ccccc21
909	https://doi.org/10.1016/j.orgel.2021.106245	toluene	579.0	1	Cc1ccccc1	2.141350604490501	CC1(C)c2ccccc2N(c2ccc(Sc3ccc4c(c3)C(=O)c3ccccc3C4=O)cc2)c2ccccc21
913	https://doi.org/10.1016/j.dyepig.2021.109873	THF	479.0	1	C1CCOC1	2.588396659707725	O=C1c2ccccc2C2(c3ccccc31)c1ccccc1-n1c3ccccc3c3cccc2c31
914	https://doi.org/10.1016/j.dyepig.2021.109873	THF	522.0	1	C1CCOC1	2.375176245210728	O=C1c2ccccc2C2(c3ccccc31)c1ccccc1N1c3ccccc3Oc3cccc2c31
1000	https://doi.org/10.1039/D1TC02778F	CH2Cl2	535.0	1	ClCCl	2.317461682242991	CC(C)(C)c1ccc2c(c1)c1cc(C(C)(C)C)ccc1n2-c1c(-c2nnc(-c3ccc(C(F)(F)F)cc3)o2)c(-n2c3ccc(C(C)(C)C)cc3c3cc(C(C)(C)C)ccc32)c(-n2c3ccc(C(C)(C)C)cc3c3cc(C(C)(C)C)ccc32)c(-n2c3ccc(C(C)(C)C)cc3c3cc(C(C)(C)C)ccc32)c1-n1c2ccc(C(C)(C)C)cc2c2cc(C(C)(C)C)ccc21
1001	https://doi.org/10.1039/D1TC02778F	CH2Cl2	537.0	1	ClCCl	2.308830540037244	CC.CC(C)(C)c1ccc2c(c1)c1cc(C(C)(C)C)ccc1n2-c1c(-c2nnc(-c3cc(C(F)(F)F)cc(C(F)(F)F)c3)o2)c(-n2c3ccc(C(C)(C)C)cc3c3cc(C(C)(C)C)ccc32)c(-n2c3ccc(C(C)(C)C)cc3c3cc(C(C)(C)C)ccc32)c(-n2c3ccc(C(C)(C)C)cc3c3cc(C(C)(C)C)ccc32)c1-n1c2ccc(C(C)(C)C)cc2c2cc(C(C)(C)C)ccc21
1005	https://doi.org/10.1039/D1TC04933J	toluene	508.0	1	Cc1ccccc1	2.440633858267717	COC(=O)c1c(-n2c3ccc(C(C)(C)C)cc3c3cc(C(C)(C)C)ccc32)c(-n2c3ccc(C(C)(C)C)cc3c3cc(C(C)(C)C)ccc32)c(-n2c3ccc(C(C)(C)C)cc3c3cc(C(C)(C)C)ccc32)c(-n2c3ccc(C(C)(C)C)cc3c3cc(C(C)(C)C)ccc32)c1-n1c2ccc(C(C)(C)C)cc2c2cc(C(C)(C)C)ccc21
1008	https://doi.org/10.1002/adfm.201302907	toluene	422.0	1	Cc1ccccc1	2.938014218009479	COc1ccc(-c2c3ccccc3c(-c3ccc(-c4c5ccccc5c(-c5ccc(C#N)cc5)c5ccccc45)cc3)c3ccccc23)cc1
1009	https://doi.org/10.1002/adfm.201802031	toluene	487.0	1	Cc1ccccc1	2.545876796714579	Cc1ccc2c(c1)C(c1ccccc1)(c1ccccc1)c1cc(C)ccc1N2c1cc(C(C)C)c(B2c3ccccc3Nc3ccccc32)c(C(C)C)c1
1011	https://doi.org/10.1002/adfm.202002064	Hexane	439.0	1	CCCCCC	2.82424145785877	COc1cc(OC)c(-c2c(C(F)(F)F)cc(B(c3c(C(F)(F)F)cccc3C(F)(F)F)c3c(C(F)(F)F)cccc3C(F)(F)F)cc2C(F)(F)F)c(OC)c1
1012	https://doi.org/10.1002/adfm.202411957	toluene	508.0	1	Cc1ccccc1	2.440633858267717	Cc1ccc(-c2ccc3c(c2)c2cccc4c2n3-c2ccccc2O4)c2c1-c1ccccc1C21c2ccccc2C(=O)c2ccccc21
1014	https://doi.org/10.1002/adom.201700334	toluene	504.0	1	Cc1ccccc1	2.460003968253968	CC1(C)c2ccccc2N(c2ccc(S(=O)(=O)c3ccccc3-c3ccccc3S(=O)(=O)c3ccc(N4c5ccccc5C(C)(C)c5ccccc54)cc3)cc2)c2ccccc21
1016	https://doi.org/10.1002/chem.201805323	toluene	450.0	1	Cc1ccccc1	2.755204444444445	Cc1nc(C)c(C#N)c(-c2ccc(-n3c4ccccc4c4ccccc43)cc2)c1C#N
1018	https://doi.org/10.1002/chem.201805323	toluene	555.0	1	Cc1ccccc1	2.23394954954955	CC(C)(C)c1ccc2c(c1)c1cc(C(C)(C)C)ccc1n2-c1nc(-n2c3ccc(C#N)cc3c3cc(C#N)ccc32)c(C#N)c(-c2ccc(F)cc2)c1C#N
