# Supplementary material for: Machine-Learning Predictions of Photoluminescence in Molecules Exhibiting Thermally Activated Delayed Fluorescence with Implicit Experimental Validation
Source: J Chem Inf Model. 2026 May 13;66(10):5757–63. doi: 10.1021/acs.jcim.6c00425 (PMC13213825; doi:10.1021/acs.jcim.6c00425)
Supplement: Supplementary file 2 [file ci6c00425_si_002.zip › tadf-pl-datasets/val.csv]

_id	doi	solvent	standard_value	corrected	solvent_smiles	eV	canonical_smiles
314	https://doi.org/10.1039/D2TC01319C	THF	422.0	1	C1CCOC1	2.938014218009479	C(=C/c1nc2c3ccccc3c3ccccc3c2n1-c1ccc(N(c2ccccc2)c2ccccc2)cc1)\c1ccc(-c2ccc(N(c3ccccc3)c3ccc(-c4ccc(/C=C/c5nc6c7ccccc7c7ccccc7c6n5-c5ccc(N(c6ccccc6)c6ccccc6)cc5)cc4)cc3)cc2)cc1
826	https://doi.org/10.1002/adfm.201704927	toluene	522.0	1	Cc1ccccc1	2.375176245210728	CC1(C)c2ccccc2N(c2ccc(C(=O)c3cc(C(=O)c4ccc(N5c6ccccc6C(C)(C)c6ccccc65)cc4)cc(C(=O)c4ccc(N5c6ccccc6C(C)(C)c6ccccc65)cc4)c3)cc2)c2ccccc21
641	https://doi.org/10.1039/D1TC04933J	toluene	483.0	1	Cc1ccccc1	2.56696066252588	CC(C)(C)c1ccc2c(c1)c1cc(C(C)(C)C)ccc1n2-c1c(C#N)c(-n2c3ccc(C(C)(C)C)cc3c3cc(C(C)(C)C)ccc32)c(-n2c3ccc(C(C)(C)C)cc3c3cc(C(C)(C)C)ccc32)c(-n2c3ccc(C(C)(C)C)cc3c3cc(C(C)(C)C)ccc32)c1-n1c2ccc(C(C)(C)C)cc2c2cc(C(C)(C)C)ccc21
412	https://doi.org/10.1039/D3TC01228J	Dichloromethane	662.0	1	ClCCl	1.872873111782478	N#Cc1cccc(N2c3ccccc3N(c3cccc(C#N)c3)c3ccccc32)c1
91	https://doi.org/10.1016/j.cej.2023.146326	THF	500.0	1	C1CCOC1	2.479684	CC1(C)c2ccccc2N(c2cc(N3c4ccccc4C(C)(C)c4ccccc43)cc(S(=O)(=O)c3cc(-n4c5ccccc5c5ccccc54)cc(-n4c5ccccc5c5ccccc54)c3)c2)c2ccccc21
714	https://doi.org/10.1002/advs.201800436	toluene	612.0	1	Cc1ccccc1	2.025885620915033	c1ccc2c(c1)Oc1ccccc1N2c1ccc2c(c1)c1cc(N3c4ccccc4Oc4ccccc43)ccc1c1nc3c4cccnc4c4ncccc4c3nc21
729	https://doi.org/10.1002/adfm.201302907	toluene	421.0	1	Cc1ccccc1	2.944992874109264	N#Cc1ccc(-c2c3ccccc3c(-c3ccc(-c4c5ccccc5c(-c5ccccc5)c5ccccc45)cc3)c3ccccc23)cc1
307	https://doi.org/10.1039/D2TC02283D	toluene	472.0	1	Cc1ccccc1	2.626783898305085	CC(C)(C)c1cc2c3c(c1)N1c4ccccc4C4(c5ccccc5-c5ccccc54)c4cccc(c41)B3c1ccccc1N2c1ccccc1
882	https://doi.org/10.1039/C9TC05917B	toluene	344.0	1	Cc1ccccc1	3.604191860465117	O=S1(=O)c2ccccc2N(c2ccc(-n3c4ccccc4c4ccccc43)cc2)c2ccccc21
452	https://doi.org/10.1039/D2TC00731B	CH2Cl2	400.0	1	ClCCl	3.099605	O=P(c1ccc(-n2c3ccccc3c3ccccc32)cc1)(c1ccc(-n2c3ccccc3c3ccccc32)cc1)c1ccc(-n2c3ccccc3c3ccccc32)cc1
600	https://doi.org/10.1039/C9CP05907E	toluene	525.0	1	Cc1ccccc1	2.36160380952381	N#Cc1c(C#N)c(-n2c3ccccc3c3ccccc32)c(-n2c3ccccc3c3ccccc32)c(-n2c3ccccc3c3ccccc32)c1-n1c2ccccc2c2ccccc21
164	https://doi.org/10.1016/j.orgel.2018.11.018	CH2Cl2	470.0	1	ClCCl	2.63796170212766	CC(C)(C)c1ccc2c(c1)c1cc(C(C)(C)C)ccc1n2-c1ccc2c(c1)c1cc(-n3c4ccc(C(C)(C)C)cc4c4cc(C(C)(C)C)ccc43)ccc1n2-c1ccc(-c2nc(-c3ccccc3)nc(-c3ccc(P(=O)(c4ccccc4)c4ccccc4)cc3)n2)cc1
456	https://doi.org/10.1039/D0TC01144D	Toluene	365.0	1	Cc1ccccc1	3.396827397260274	O=c1c2ccccc2oc2ccc(-c3cc(-n4c5ccccc5c5ccccc54)cc(-n4c5ccccc5c5ccccc54)c3)cc12
835	https://doi.org/10.1039/D0TC01612H	toluene	481.0	1	Cc1ccccc1	2.577634095634096	CC1(C)c2ccccc2N(c2ccc3c(c2)C(C)(C)c2ccccc2N3c2ccc(S(=O)(=O)c3ccc(N4c5ccccc5C(C)(C)c5cc(N6c7ccccc7C(C)(C)c7ccccc76)ccc54)cc3)cc2)c2ccccc21
12	https://doi.org/10.1016/j.dyepig.2024.112417	toluene	424.0	1	Cc1ccccc1	2.924155660377359	Cn1c(-c2ccc(-n3c4ccc(C(C)(C)C)cc4c4cc(C(C)(C)C)ccc43)cc2)nc2cc(C#N)c(C#N)cc21
166	https://doi.org/10.1016/j.cej.2022.139201	toluene	453.0	1	Cc1ccccc1	2.736958057395144	CC1(C)c2cc(-c3nc(-c4ccccc4)nc(-c4ccccc4)n3)ccc2Oc2ccc(N(c3ccccc3)c3ccccc3)cc21
884	https://doi.org/10.1039/D2TC04820E	toluene	433.0	1	Cc1ccccc1	2.863376443418014	O=C(c1ccc(-n2c3ccccc3c3cc(-c4ccc(-n5c6ccccc6c6ccccc65)cc4)ccc32)cc1)c1ccc(-n2c3ccccc3c3cc(-c4ccc(-n5c6ccccc6c6ccccc65)cc4)ccc32)cc1
825	https://doi.org/10.1002/adfm.202209708	toluene	483.0	1	Cc1ccccc1	2.56696066252588	Cc1ccc(F)c2c1-c1cccc(-c3ccc(-c4nc(-c5ccccc5)nc(-c5ccccc5)n4)cc3)c1C21c2ccccc2N(c2ccccc2)c2ccccc21
883	https://doi.org/10.1039/D2TC04820E	toluene	434.0	1	Cc1ccccc1	2.856778801843318	O=C(c1ccc(-n2c3ccccc3c3cc(-c4ccccc4)ccc32)cc1)c1ccc(-n2c3ccccc3c3cc(-c4ccccc4)ccc32)cc1
302	https://doi.org/10.1039/D0TC04465B	toluene	651.0	1	Cc1ccccc1	1.904519201228879	N#Cc1ccc(C#N)c2nc(-c3ccc(-n4c5ccccc5c5c6c(c7ccccc7n6-c6ccccc6)c6c(c7ccccc7n6-c6ccccc6)c54)cc3)c(-c3ccccc3)nc12
565	https://doi.org/10.1039/D0TC01811B	Toluene	440.0	1	Cc1ccccc1	2.817822727272727	N#Cc1ccc(-c2c3ccccc3c(-c3ccc(-c4nc5c6ccccc6c6ccccc6c5o4)cc3)c3ccccc23)cc1
369	https://doi.org/10.1039/D3TC01632C	2-MeTHF	591.0	1	CC1CCCO1	2.097871404399323	O=C1c2ccc(-c3ccc4c(c3)c3ccccc3n4-c3ccc(-n4c5ccccc5c5ccccc54)cc3)cc2C(=O)c2ccc(-c3ccc(N(c4ccccc4)c4ccccc4)cc3)cc21
721	https://doi.org/10.1002/adom.201600304	toluene	543.0	1	Cc1ccccc1	2.283318600368324	c1ccc2c(c1)Oc1ccccc1N2c1cnc2c(ccc3cc(N4c5ccccc5Oc5ccccc54)cnc32)c1
885	https://doi.org/10.1016/j.cej.2020.126173	toluene	491.0	1	Cc1ccccc1	2.525136456211813	c1ccc(-c2nc(-c3ccccc3)nc(-c3ccccc3-n3c4ccccc4c4c5c(ccc43)-c3ccccc3C53c4ccccc4-c4ccccc43)n2)cc1
172	https://doi.org/10.1016/j.dyepig.2024.112478	toluene	475.0	1	Cc1ccccc1	2.610193684210527	Cc1ccc(-c2nc(-c3ccc(C)cc3)nc(-c3ccc(N4c5ccccc5C5(c6ccccc6-c6ccccc65)c5ccccc54)cc3)n2)cc1
836	https://doi.org/10.1039/D0TC01612H	toluene	510.0	1	Cc1ccccc1	2.43106274509804	CC1(C)c2ccccc2N(c2ccc3c(c2)C(C)(C)c2ccccc2N3c2ccc(-c3nc(-c4ccccc4)nc(-c4ccccc4)n3)cc2)c2ccccc21
361	https://doi.org/10.1039/D1TC04885F	toluene	407.0	1	Cc1ccccc1	3.04629484029484	c1ccc2c(c1)Oc1ccccc1N2c1ccc(-c2nc3ccccc3s2)cc1
806	https://doi.org/10.1002/chem.202202305	hexane	544.0	1	CCCCCC	2.279121323529412	CC(C)(C)c1ccc2c(c1)c1cc(C(C)(C)C)cc(-c3ccc4c(c3)c3ccccc3c3nc5cc(F)c(F)cc5nc43)c1n2-c1cc2c3c(c1)Sc1ccccc1N3c1ccccc1S2
737	https://doi.org/10.1002/adom.202001027	Toluene	575.0	1	Cc1ccccc1	2.156246956521739	CC1(C)c2cc(-n3c4ccccc4c4ccccc43)ccc2-c2ccc(-n3c4ccccc4c4ccccc43)cc21
764	https://doi.org/10.1002/adom.201801071	toluene	596.0	1	Cc1ccccc1	2.080271812080537	c1ccc2c(c1)Oc1ccccc1N2c1ccc(-c2cc(-c3ccc(N4c5ccccc5Oc5ccccc54)cc3)n3ncnc3n2)cc1
802	https://doi.org/10.1002/adma.202200537	toluene	444.0	1	Cc1ccccc1	2.792436936936937	CC(C)(C)c1ccc2c(c1)B1c3cc(C(C)(C)C)ccc3Oc3cc(N4c5ccccc5C(c5ccccc5)(c5ccccc5)c5ccccc54)cc(c31)O2
821	https://doi.org/10.1002/ange.202217530	Methylcyclohexane	560.0	1	CC1CCCCC1	2.214003571428572	CC(C)c1cc(N2c3ccccc3Oc3ccccc32)cc(C(C)C)c1B1c2ccccc2S(=O)(=O)c2ccccc21
812	https://doi.org/10.1002/adom.201901283	toluene	392.0	1	Cc1ccccc1	3.162862244897959	c1ccc2c(c1)c1ccccc1n2-c1ccnc(-c2cc(-n3c4ccccc4c4ccccc43)ccn2)c1
538	https://doi.org/10.1039/D2TC01406H	toluene	432.0	1	Cc1ccccc1	2.87000462962963	Oc1ccc(-c2ccc(-c3c4ccccc4c(-c4ccc(-c5ccc6c(c5)c5ccccc5n6-c5ccccc5)cc4)c4ccccc34)cc2)cc1-c1nc(-c2ccccc2)c(-c2ccccc2)n1-c1ccccc1
817	https://doi.org/10.1002/adom.202100970	toluene	514.0	1	Cc1ccccc1	2.412143968871595	CC1(C)c2ccccc2N(c2ccc(C(=O)c3ccc4c(c3)c3cc(-n5c6ccccc6c6ccccc65)ccc3n4-c3ccccc3)cc2)c2ccccc21
842	https://doi.org/10.1039/D0RA01925A	toluene	522.0	1	Cc1ccccc1	2.375176245210728	c1ccc2c(c1)Oc1ccccc1N2c1ccc(-c2nnc3n2c2nnc(-c4ccc(N5c6ccccc6Oc6ccccc65)cc4)n2c2nnc(-c4ccc(N5c6ccccc6Oc6ccccc65)cc4)n32)cc1
1017	https://doi.org/10.1002/chem.201805323	toluene	475.0	1	Cc1ccccc1	2.610193684210527	Cc1nc(C)c(C#N)c(-c2ccc(-n3c4ccc(C(C)(C)C)cc4c4cc(C(C)(C)C)ccc43)cc2)c1C#N
111	https://doi.org/10.1016/j.dyepig.2017.11.027	THF	459.0	1	C1CCOC1	2.701180827886711	Clc1c(-n2c3ccccc3c3ccccc32)nc(-n2c3ccccc3c3ccccc32)c(Cl)c1-n1c2ccccc2c2ccccc21
499	https://doi.org/10.1039/D3TC02352D	PhMe	672.0	1	Cc1ccccc1	1.845002976190476	CC1(C)c2ccccc2N(c2cnc3nc4c5cccnc5c5ncccc5c4nc3c2)c2ccccc21
82	https://doi.org/10.1016/j.dyepig.2024.112118	Toluene	371.0	1	Cc1ccccc1	3.34189218328841	c1ccc2c(c1)sc1ccc(-n3c4ccccc4c4cc(C56CC7CC(CC(C7)C5)C6)ccc43)cc12
770	https://doi.org/10.1002/adfm.201908839	toluene	647.0	1	Cc1ccccc1	1.916293663060278	Cc1ccc2c(c1)C1(c3ccccc3-c3ccccc31)c1cc(C)ccc1N2c1ccc2c3c(cccc13)-c1nc3cc(C#N)c(C#N)cc3nc1-2
401	https://doi.org/10.1039/C8TC03777A	THF	430.0	1	C1CCOC1	2.883353488372093	c1ccc(-c2nnc(-c3ccc(-c4ccc(N(c5ccccc5)c5ccccc5)cc4)cc3)n2-c2ccccc2)cc1
800	https://doi.org/10.1002/adom.202001764	toluene	506.0	1	Cc1ccccc1	2.450280632411067	CCCCCCCCn1c(=O)c2cc(-c3ccc(N4c5ccccc5C(C)(C)c5ccccc54)cc3)cc3c(=O)n(CCCCCCCC)c(=O)c4cc(-c5ccc(N6c7ccccc7C(C)(C)c7ccccc76)cc5)cc(c1=O)c4c23
849	https://doi.org/10.1039/D4TC00606B	toluene	517.0	1	Cc1ccccc1	2.398147001934236	Cc1cc(N2c3ccccc3Sc3ccccc32)ccc1-c1nnc2n1c1nnc(-c3ccc(N4c5ccccc5Sc5ccccc54)cc3C)n1c1nnc(-c3ccc(N4c5ccccc5Sc5ccccc54)cc3C)n21
327	https://doi.org/10.1039/C9TC02927C	toluene	498.0	1	Cc1ccccc1	2.489642570281125	O=C(c1ccccc1)c1ccc(-n2c3ccccc3c3c4c(c5ccccc5n4-c4ccccc4)c4c(c5ccccc5n4-c4ccc(C(=O)c5ccccc5)cc4)c32)cc1
645	https://doi.org/10.1039/C4TC02547D	toluene	405.0	1	Cc1ccccc1	3.061338271604939	CCCCC1(CCCC)c2cc(C#Cc3ccc4c(c3)C(CCC)(CCC)c3cc(C#N)ccc3-4)ccc2-c2ccc(C#Cc3ccc4c(c3)C(CCC)(CCC)c3cc(C#N)ccc3-4)cc21
113	https://doi.org/10.1016/j.orgel.2022.106645	Toluene	670.0	1	Cc1ccccc1	1.850510447761194	N#CC(C#N)=C1c2ccccc2-c2cc(-c3ccc(N(c4ccccc4)c4ccccc4)cc3)ccc21
750	https://doi.org/10.1002/adom.201901283	toluene	384.0	1	Cc1ccccc1	3.228755208333334	c1ccc2c(c1)c1ccccc1n2-c1ccc(-c2ccc(-n3c4ccccc4c4ccccc43)nc2)cn1
355	https://doi.org/10.1039/D0TC01268H	tetrahydrofuran	473.0	1	C1CCOC1	2.62123044397463	c1ccc(N(c2ccccc2)c2ccc3c(c2)c2cc4ccccc4c4c5cc(N(c6ccccc6)c6ccccc6)ccc5n3c24)cc1
173	https://doi.org/10.1016/j.dyepig.2024.112478	toluene	470.0	1	Cc1ccccc1	2.63796170212766	Cc1ccc(-c2nc(-c3ccc(C)cc3)nc(-c3ccc(N4c5ccccc5C5(c6ccccc64)C4CC6CC(C4)CC5C6)cc3)n2)cc1
203	https://doi.org/10.1016/j.dyepig.2021.109208	toluene	478.0	1	Cc1ccccc1	2.593811715481172	O=C(c1ccccc1)c1ccc(-n2c3ccccc3c3cc(-c4ccc(N(c5ccccc5)c5ccccc5)cc4)ccc32)cc1
622	https://doi.org/10.1039/D4QM00779D	toluene	403.0	1	Cc1ccccc1	3.076531017369727	O=c1c2ccccc2oc2cc(-c3ccc4oc5cccc(-c6ccc(-n7c8ccccc8c8ccccc87)cc6)c5c4c3)ccc12
706	https://doi.org/10.1002/adfm.202105805	toluene	446.0	1	Cc1ccccc1	2.779914798206278	c1ccc(-n2c3ccccc3c3c4c(c5ccccc5n4-c4cc5c6c(c4)Oc4ccccc4B6c4ccccc4O5)c4oc5ccccc5c4c32)cc1
482	https://doi.org/10.1039/C7TC05576E	toluene	532.0	1	Cc1ccccc1	2.33053007518797	CC(C)(C)c1ccc(-n2c(-c3ccc(N4c5ccccc5N(c5ccccc5)c5ccccc54)cc3)nc3c4ccccc4c4ccccc4c32)cc1
860	https://doi.org/10.1039/C5CC00307E	toluene	456.0	1	Cc1ccccc1	2.718951754385965	CC(C)c1cc(C(C)C)c(B2c3ccccc3Oc3cc(N4c5ccccc5C5(c6ccccc6-c6ccccc65)c5ccccc54)ccc32)c(C(C)C)c1
397	https://doi.org/10.1039/C7TC04852A	toluene	521.0	1	Cc1ccccc1	2.379735124760077	c1ccc(-c2nc(-c3ccccc3)nc(-c3ccc(-n4c5ccccc5c5c6c(c7ccccc7n6-c6ccccc6)c6c(c7ccccc7n6-c6ccc(-c7nc(-c8ccccc8)nc(-c8ccccc8)n7)cc6)c54)cc3)n2)cc1
115	https://doi.org/10.1016/j.orgel.2022.106645	Toluene	670.0	1	Cc1ccccc1	1.850510447761194	N#CC(C#N)=C1c2ccc(-c3ccc(N(c4ccccc4)c4ccccc4)cc3)cc2-c2cc(-c3ccc(N(c4ccccc4)c4ccccc4)cc3)ccc21
114	https://doi.org/10.1016/j.orgel.2022.106645	Toluene	515.0	1	Cc1ccccc1	2.407460194174758	O=C1c2ccccc2-c2cc(-c3ccc(N(c4ccccc4)c4ccccc4)cc3)ccc21
766	https://doi.org/10.1002/adom.201700334	toluene	504.0	1	Cc1ccccc1	2.460003968253968	CC1(C)c2ccccc2N(c2ccc(S(=O)(=O)c3ccc(S(=O)(=O)c4ccc(N5c6ccccc6C(C)(C)c6ccccc65)cc4)cc3)cc2)c2ccccc21
749	https://doi.org/10.1002/adma.202103293	toluene	551.0	1	Cc1ccccc1	2.250166969147005	c1ccc(N(c2ccccc2)c2ccc3c(c2)c2cc(N(c4ccccc4)c4ccccc4)ccc2n3-c2ccc3c4ccc(-n5c6ccc(N(c7ccccc7)c7ccccc7)cc6c6cc(N(c7ccccc7)c7ccccc7)ccc65)cc4c4nccnc4c3c2)cc1
888	https://doi.org/10.1016/j.cej.2021.133249	toluene	528.0	1	Cc1ccccc1	2.348185606060606	N#Cc1c(-c2ccc(N(c3ccccc3)c3ccccc3)cc2)cc(-c2cc(-n3c4ccccc4c4ccccc43)cc(-n3c4ccccc4c4ccccc43)c2)c(C#N)c1-c1c(C#N)c(-c2ccc(N(c3ccccc3)c3ccccc3)cc2)cc(-c2cc(-n3c4ccccc4c4ccccc43)cc(-n3c4ccccc4c4ccccc43)c2)c1C#N
67	https://doi.org/10.1016/j.dyepig.2018.09.072	toluene	477.0	1	Cc1ccccc1	2.599249475890986	CC(C)(C)c1ccc2c(c1)c1cc(C(C)(C)C)ccc1n2-c1ccccc1-c1nc(-c2ccccc2)nc(-c2ccc(-c3nc(-c4ccccc4)nc(-c4ccccc4-n4c5ccc(C(C)(C)C)cc5c5cc(C(C)(C)C)ccc54)n3)cc2)n1
231	https://doi.org/10.1016/j.orgel.2018.08.021	toluene	592.0	1	Cc1ccccc1	2.094327702702703	O=C(c1ccc(N2c3ccccc3Oc3ccccc32)cc1)c1cc(C(=O)c2ccc(N3c4ccccc4Oc4ccccc43)cc2)cc(C(=O)c2ccc(N3c4ccccc4Oc4ccccc43)cc2)c1
591	https://doi.org/10.1039/D0TC02016H	THF	569.0	1	C1CCOC1	2.178984182776802	O=C(c1ccc(N2c3ccccc3Oc3ccccc32)cc1)c1ccc2c(c1)c1ccccc1n2-c1cccc(-c2cccc(-c3cccc(-n4c5ccccc5c5ccccc54)c3)n2)c1
834	https://doi.org/10.1039/D3TC02824K	toluene	566.0	1	Cc1ccccc1	2.190533568904594	Fc1cc2nc3c4ccc(N5c6ccccc6C6(c7ccccc7-c7ccccc76)c6ccccc65)cc4c4cc(N5c6ccccc6C6(c7ccccc7-c7ccccc76)c6ccccc65)ccc4c3nc2cc1F
1007	https://doi.org/10.1039/D1TC04933J	toluene	598.0	1	Cc1ccccc1	2.073314381270903	COC(=O)c1c(-n2c3ccc(C(C)(C)C)cc3c3cc(C(C)(C)C)ccc32)c(-n2c3ccc(C(C)(C)C)cc3c3cc(C(C)(C)C)ccc32)c(C(=O)OC)c(-n2c3ccc(C(C)(C)C)cc3c3cc(C(C)(C)C)ccc32)c1-n1c2ccc(C(C)(C)C)cc2c2cc(C(C)(C)C)ccc21
810	https://doi.org/10.1002/chem.202000926	toluene	414.0	1	Cc1ccccc1	2.994787439613527	Cc1cc(-n2c3ccccc3c3ccccc32)cc(C)c1-c1nc(-c2ccccc2)nc(-c2ccccc2)n1
726	https://doi.org/10.1002/adfm.202002064	THF	524.0	1	C1CCOC1	2.366110687022901	FC(F)(F)c1cccc(C(F)(F)F)c1B(c1ccc(-n2c3ccccc3c3ccccc32)cc1)c1c(C(F)(F)F)cccc1C(F)(F)F
643	https://doi.org/10.1039/C9TC05917B	toluene	486.0	1	Cc1ccccc1	2.551115226337449	O=S1(=O)c2ccccc2N(c2ccc3c(c2)c2ccccc2n3-c2ccccc2)c2ccccc21
1013	https://doi.org/10.1002/adfm.202411957	toluene	510.0	1	Cc1ccccc1	2.43106274509804	Cc1ccc(-c2ccc3c(c2)c2cccc4c2n3-c2ccccc2O4)c2c1Oc1ccccc1C21c2ccccc2C(=O)c2ccccc21
871	https://doi.org/10.1039/D2SC01543A	toluene	443.0	1	Cc1ccccc1	2.798740406320542	Cc1ccc2c(c1)C1(c3ccccc3-c3ccccc31)c1c3c4ccccc4n4c3c(c3c5ccccc5n-2c13)C1(c2ccccc2-c2ccccc21)c1cc(C)ccc1-4
896	https://doi.org/10.1016/j.dyepig.2024.112274	THF	607.0	1	C1CCOC1	2.042573311367381	c1ccc(N(c2ccccc2)c2ccc(-c3ccc(-c4ccc(-c5ccc6c(c5)Oc5ccccc5N6c5ccccc5)cc4)c4nsnc34)cc2)cc1
426	https://doi.org/10.1039/C5TC00350D	CHCl3	455.0	1	ClC(Cl)Cl	2.724927472527473	N#Cc1c(-n2c(-c3ccccc3)nc3ccccc32)cc(-n2c(-c3ccccc3)nc3ccccc32)cc1-n1c(-c2ccccc2)nc2ccccc21
296	https://doi.org/10.1039/C7TC00025A	toluene	559.0	1	Cc1ccccc1	2.217964221824687	c1ccc2c(c1)c1ccccc1n2-c1ccc(-n2c3ccccc3c3ccccc32)c2nsnc12
910	https://doi.org/10.1016/j.orgel.2021.106199	DCM	539.0	1	ClCCl	2.300263450834879	O=C(c1ccc(-n2c3ccccc3c3cc(-c4ccc5c(c4)c4ccccc4n5-c4ccc(C(=O)c5ccc6sc7ccccc7c6c5)cc4)ccc32)cc1)c1ccc2sc3ccccc3c2c1
171	https://doi.org/10.1016/j.molstruc.2023.137236	toluene	540.0	1	Cc1ccccc1	2.296003703703704	CC(C)(C)c1ccc2c(c1)c1cc(C(C)(C)C)ccc1n2-c1ccc(-c2ccc3c(c2)c2ccccc2c2nc4cc5nc(-c6ccccc6)c(-c6ccccc6)nc5cc4nc32)cc1
66	https://doi.org/10.1016/j.dyepig.2018.09.072	toluene	459.0	1	Cc1ccccc1	2.701180827886711	c1ccc(-c2nc(-c3ccc(-c4nc(-c5ccccc5)nc(-c5ccccc5-n5c6ccccc6c6ccccc65)n4)cc3)nc(-c3ccccc3-n3c4ccccc4c4ccccc43)n2)cc1
911	https://doi.org/10.1016/j.orgel.2021.106199	DCM	535.0	1	ClCCl	2.317461682242991	O=C(c1ccc(-n2c3ccccc3c3cc(-c4ccc5c(c4)c4ccccc4n5-c4ccc(C(=O)c5ccc6oc7ccccc7c6c5)cc4)ccc32)cc1)c1ccc2oc3ccccc3c2c1
572	https://doi.org/10.1039/C7TC00457E	toluene	480.0	1	Cc1ccccc1	2.583004166666667	CC(C)(C)c1ccc2c(c1)c1cc(C(C)(C)C)ccc1n2-c1cc(C(=O)c2cccnc2)cc(-n2c3ccc(C(C)(C)C)cc3c3cc(C(C)(C)C)ccc32)c1
491	https://doi.org/10.1039/C9TC02032B	toluene	492.0	1	Cc1ccccc1	2.520004065040651	O=S1(=O)c2ccc(N3c4ccccc4Oc4ccccc43)cc2C2(c3ccccc3-c3ccccc32)c2cc(N3c4ccccc4Oc4ccccc43)ccc21
